# Supplementary material for: Repurposing Clemastine to Target Glioblastoma Cell Stemness
Source: Cancers (Basel). 2023 Sep 18;15(18):4619. doi: 10.3390/cancers15184619 (PMC10526458; doi:10.3390/cancers15184619)
Supplement: Supplementary file 1 [file cancers-15-04619-s001.zip]

Archive with 22 entries (20 files):
- cancers-2582619-supplementary/
- cancers-2582619-supplementary/File_S1.pdf
- cancers-2582619-supplementary/Supplementary Figures_S1-8.pdf
- cancers-2582619-supplementary/Table_S1.pdf
- cancers-2582619-supplementary/Table_S2.pdf
- cancers-2582619-supplementary/Table_S3.pdf
- cancers-2582619-supplementary/Table_S4.xlsx
- cancers-2582619-supplementary/Table_S5.xlsx
- cancers-2582619-supplementary/Table_S6.xlsx
- cancers-2582619-supplementary/Table_S7.xlsx
- cancers-2582619-supplementary/Table_S8.xlsx
- cancers-2582619-supplementary/__MACOSX/
- cancers-2582619-supplementary/__MACOSX/._File_S1.pdf
- cancers-2582619-supplementary/__MACOSX/._Supplementary Figures_S1-8.pdf
- cancers-2582619-supplementary/__MACOSX/._Table_S1.pdf
- cancers-2582619-supplementary/__MACOSX/._Table_S2.pdf
- cancers-2582619-supplementary/__MACOSX/._Table_S3.pdf
- cancers-2582619-supplementary/__MACOSX/._Table_S4.xlsx
- cancers-2582619-supplementary/__MACOSX/._Table_S5.xlsx
- cancers-2582619-supplementary/__MACOSX/._Table_S6.xlsx
- cancers-2582619-supplementary/__MACOSX/._Table_S7.xlsx
- cancers-2582619-supplementary/__MACOSX/._Table_S8.xlsx
