# Supplementary material for: Repurposing Clemastine to Target Glioblastoma Cell Stemness
Source: Cancers (Basel). 2023 Sep 18;15(18):4619. doi: 10.3390/cancers15184619 (PMC10526458; doi:10.3390/cancers15184619)
Supplement: Supplementary file 1 [file cancers-15-04619-s001.zip › cancers-2582619-supplementary/Table_S4.xlsx]

## Sheet: clemastine vs  vehicle
Table S4. Differentially expressed genes of clemastine or CW3388-treated C266 mouse glioma cells. Mouse glioma cells (C266) were treated with clemastine (4 µM) or CW3388 (1 µM) for 12 days, and mRNA-seq was performed to assess differential gene expression in response to each agent.
GeneID	Base mean	log2FC	StdErr	WaldStats	Pvalue	Padj	Chr	Start	End	Strand	Symbol
MSTRG.18065	10914.8	-1.29799	0.0543326	-23.8897	3.9235e-126	5.34812e-122	chr6	30723546	30748465	+	Mest
MSTRG.528	34046	-1.1376	0.0587208	-19.373	1.30416e-83	5.92568e-80	chr1	72824502	72852474	+	Igfbp2
MSTRG.12201	7288.74	-1.39512	0.0736818	-18.9344	5.94208e-80	2.02491e-76	chr2	71745615	71859358	+	Itga6
MSTRG.22997	33902.2	0.733141	0.0447648	16.3776	2.76265e-60	4.70721e-57	chr9	56865032	56899870	+	Cspg4
MSTRG.7388	2603.14	-1.33291	0.0830943	-16.0409	6.61689e-58	9.01949e-55	chr15	3268546	3280508	+	Selenop
MSTRG.2991	3154.21	-1.153	0.0748469	-15.4048	1.52007e-53	1.88364e-50	chr11	16752202	16918158	+	Egfr
MSTRG.23485	6869.55	-0.956419	0.0635189	-15.0572	3.09439e-51	3.51497e-48	chr9	103204000	103230444	-	Trf
MSTRG.19891	2308.32	-1.27957	0.089503	-14.2964	2.3031e-46	2.24239e-43	chr7	45215752	45233644	+	Tead2
MSTRG.7880	33337.4	-0.677915	0.0477084	-14.2096	7.99219e-46	7.26277e-43	chr15	79995873	80014988	-	Pdgfb
MSTRG.4202	19579.3	0.663943	0.0488106	13.6024	3.87294e-42	3.2995e-39	chr11	104231389	104332090	+	Mapt
MSTRG.3316	11737.2	0.732587	0.055167	13.2794	3.04646e-40	2.30702e-37	chr11	55098114	55113029	+	Gm2a
MSTRG.17912	4425.73	-1.09344	0.0826691	-13.2267	6.14998e-40	4.41213e-37	chr6	4747305	4760517	+	Peg10
MSTRG.10605	653.623	-1.90261	0.144156	-13.1982	8.98548e-40	6.12406e-37	chr18	66045301	66302741	-	Ccbe1
MSTRG.1372	597.126	-1.86742	0.143904	-12.9768	1.65685e-38	1.07546e-35	chr1	171173261	171196268	-	Pcp4l1
MSTRG.18789	11939.1	0.927681	0.0729043	12.7246	4.31524e-37	2.55744e-34	chr6	103510585	103750211	+	Chl1
MSTRG.7855	17248.6	0.651887	0.0514306	12.6751	8.12661e-37	4.61558e-34	chr15	79154907	79165240	-	Sox10
MSTRG.7820	22711.1	0.60995	0.0507247	12.0247	2.63532e-33	1.33045e-30	chr15	77760586	77842175	-	Myh9
MSTRG.5712	968.618	1.42965	0.121836	11.7342	8.51562e-32	3.59452e-29	chr13	32842091	32851185	-	Serpinb1a
MSTRG.452	2260.12	0.994631	0.0856181	11.6171	3.37542e-31	1.34128e-28	chr1	63445890	63596276	+	Adam23
MSTRG.10666	2780.5	0.995175	0.0859955	11.5724	5.68683e-31	2.09506e-28	chr18	74440935	74774294	+	Myo5b
MSTRG.7555	9140.68	0.652325	0.0570112	11.4421	2.57709e-30	8.56787e-28	chr15	37366174	37792570	-	Ncald
MSTRG.16109	10394.4	-0.595521	0.0532736	-11.1785	5.19364e-29	1.64638e-26	chr5	4753838	4758035	-	Fzd1
MSTRG.122	1294.1	1.16881	0.104615	11.1725	5.55863e-29	1.72204e-26	chr1	24177609	24252684	+	Col9a1
MSTRG.10808	2389.29	-0.916587	0.0831755	-11.0199	3.06317e-28	9.27867e-26	chr19	4510471	4621752	+	Pcx
MSTRG.15841	1548.63	-1.08973	0.100372	-10.8569	1.84846e-27	5.36091e-25	chr4	141858141	141874920	-	Efhd2
MSTRG.11003	6381.04	0.658964	0.0610862	10.7875	3.94567e-27	1.09762e-24	chr19	9109867	9135636	-	Asrgl1
MSTRG.11882	1384.03	-1.11747	0.103641	-10.7821	4.18048e-27	1.13968e-24	chr2	31813289	31846716	-	Fibcd1
MSTRG.18868	3542.94	-0.90708	0.0845367	-10.73	7.35927e-27	1.92912e-24	chr6	114282634	114317532	+	Slc6a1
MSTRG.19048	32111.6	-0.521363	0.0486316	-10.7207	8.14259e-27	2.09418e-24	chr6	127125161	127152193	-	Ccnd2
MSTRG.3791	796.495	-1.36397	0.13025	-10.472	1.16184e-25	2.87945e-23	chr11	80810174	80822033	+	Tmem98
MSTRG.1122	1244.96	-1.27999	0.12296	-10.4099	2.23572e-25	5.44198e-23	chr1	150562523	150993435	-	Hmcn1
MSTRG.44	3956.13	0.709484	0.0682652	10.393	2.667e-25	6.37787e-23	chr1	9601198	9627143	+	Vxn
MSTRG.22309	2010.9	-0.903449	0.0871285	-10.3692	3.42544e-25	8.05038e-23	chr9	7931998	8004596	-	Yap1
MSTRG.17467	955.174	1.21931	0.11776	10.3542	4.00399e-25	9.25058e-23	chr5	125531773	125792583	+	Tmem132b
MSTRG.2827	2162.09	0.951372	0.0919151	10.3505	4.16097e-25	9.29807e-23	chr10	128567522	128589652	-	Erbb3
MSTRG.14191	19768.1	0.500924	0.0486629	10.2938	7.51721e-25	1.55253e-22	chr3	101576218	101604728	-	Atp1a1
MSTRG.11932	4338.38	0.698918	0.0686051	10.1876	2.25361e-24	4.45203e-22	chr2	32876113	32925254	+	Fam129b
MSTRG.17980	9751.31	0.601527	0.059161	10.1676	2.76581e-24	5.30996e-22	chr6	17281184	17289115	+	Cav2
MSTRG.13210	4305.25	0.731203	0.0719998	10.1556	3.12798e-24	5.92188e-22	chr2	168634437	168742409	-	Atp9a
MSTRG.10331	3352.05	-0.755963	0.0748119	-10.1048	5.25774e-24	9.81757e-22	chr18	35733678	35740554	-	Sting1
MSTRG.6311	4109.87	-0.761787	0.0763786	-9.97383	1.9843e-23	3.55895e-21	chr13	95601802	95618487	-	F2r
MSTRG.11969	7648.14	0.687037	0.0689036	9.97099	2.04175e-23	3.61442e-21	chr2	35256379	35307901	+	Gsn
MSTRG.7214	16279.2	0.493557	0.049565	9.95778	2.33221e-23	4.07569e-21	chr14	76414960	76507765	+	Tsc22d1
MSTRG.3423	503.559	-1.47533	0.148812	-9.91402	3.61779e-23	6.24229e-21	chr11	61485430	61488900	+	Mfap4
MSTRG.8140	3184.21	0.75354	0.0763583	9.86847	5.70272e-23	9.71672e-21	chr15	99497011	99528165	-	Faim2
MSTRG.4616	2768.34	-0.80016	0.0814748	-9.82095	9.14785e-23	1.53944e-20	chr12	14146829	14152054	-	Lratd1
MSTRG.24486	1900.34	0.982134	0.100202	9.80152	1.10905e-22	1.8436e-20	chrX	136741823	136839733	+	BC065397
MSTRG.14570	3849.41	0.838431	0.0855822	9.79679	1.16223e-22	1.90871e-20	chr3	141465215	141834924	+	Unc5c
MSTRG.20322	2008.62	-0.918558	0.0940959	-9.76193	1.64006e-22	2.66138e-20	chr7	88278084	88310888	+	Ctsc
MSTRG.23647	22096.9	0.514554	0.0528892	9.7289	2.27027e-22	3.64071e-20	chr9	110243782	110262652	+	Cspg5
MSTRG.17647	875.536	-1.23202	0.126959	-9.70406	2.89747e-22	4.59248e-20	chr5	137350108	137378669	+	Ephb4
MSTRG.18017	2104.76	-0.841144	0.087962	-9.56258	1.14859e-21	1.77914e-19	chr6	24951140	24956297	-	Tmem229a
MSTRG.15817	1426.82	1.02043	0.106998	9.53694	1.47103e-21	2.253e-19	chr4	140906343	140952586	+	Padi2
MSTRG.14773	7750.01	0.698169	0.0735538	9.49194	2.26767e-21	3.43451e-19	chr4	17852892	18125854	+	Mmp16
MSTRG.20591	10903.2	0.623732	0.0658142	9.47717	2.6127e-21	3.9136e-19	chr7	108950337	109034460	+	Tub
MSTRG.2858	1419.43	-1.03883	0.109684	-9.47111	2.7688e-21	4.10233e-19	chr10	128933817	128958282	+	Itga7
MSTRG.23681	1627.35	0.928129	0.0983959	9.4326	4.00038e-21	5.80098e-19	chr9	114057139	114098728	+	Susd5
MSTRG.24530	2585.11	0.835629	0.0891517	9.37311	7.04254e-21	1.01049e-18	chrX	143802230	143827414	-	Capn6
MSTRG.17732	1882.37	-0.942593	0.100761	-9.35475	8.37997e-21	1.18106e-18	chr5	140607319	140615545	+	Lfng
MSTRG.20152	2651.16	0.88792	0.0949196	9.35444	8.40457e-21	1.18106e-18	chr7	74275418	74554780	-	Slco3a1
MSTRG.14415	734.785	-1.25153	0.134231	-9.32376	1.12289e-20	1.56185e-18	chr3	121952540	122016880	+	Arhgap29
MSTRG.18045	2047.27	-0.827255	0.0887596	-9.32018	1.16143e-20	1.59914e-18	chr6	29735502	29761365	+	Smo
MSTRG.9508	2526.54	-0.772202	0.0829719	-9.3068	1.31745e-20	1.77804e-18	chr17	32120819	32166852	-	Notch3
MSTRG.8445	6004.12	0.597994	0.0643325	9.29537	1.46695e-20	1.9604e-18	chr16	18620316	18629954	-	Gp1bb
MSTRG.7771	12171.3	0.575246	0.0621397	9.2573	2.09659e-20	2.77463e-18	chr15	76170973	76243441	-	Plec
MSTRG.18594	3378.95	0.751004	0.0812926	9.23828	2.50482e-20	3.283e-18	chr6	86195222	86275719	+	Tgfa
MSTRG.16023	587.031	-1.29135	0.140401	-9.19757	3.66133e-20	4.70826e-18	chr4	154170729	154275713	+	Megf6
MSTRG.10987	3180.5	0.704247	0.0767168	9.17983	4.31785e-20	5.50062e-18	chr19	8836932	8839194	-	Gng3
MSTRG.3724	5982.72	-0.560598	0.061367	-9.13516	6.53076e-20	8.16704e-18	chr11	77930799	77979048	+	Sez6
MSTRG.7977	11410.2	0.501399	0.0550385	9.10997	8.24061e-20	1.02116e-17	chr15	84943935	84988551	-	5031439G07Rik
MSTRG.5084	978.172	-1.0431	0.115602	-9.02318	1.82715e-19	2.20406e-17	chr12	83213744	83487716	-	Dpf3
MSTRG.20428	704.582	-1.23048	0.136719	-9.00008	2.25549e-19	2.67344e-17	chr7	97412937	97417730	-	Thrsp
MSTRG.7504	6786.02	0.551468	0.0618146	8.92133	4.60705e-19	5.32192e-17	chr15	32920722	33034935	+	Sdc2
MSTRG.22540	1331.57	-0.948052	0.106588	-8.89454	5.86627e-19	6.71959e-17	chr8	123117373	123135182	+	Cpne7
MSTRG.3963	2093.85	0.800562	0.0903844	8.8573	8.1974e-19	9.23461e-17	chr11	95568817	95587735	-	Ngfr
MSTRG.24406	2657	-0.796241	0.0899419	-8.85284	8.53204e-19	9.53281e-17	chrX	107397098	107403376	-	Itm2a
MSTRG.9498	4547.33	-0.649592	0.0734518	-8.84378	9.25311e-19	1.01717e-16	chr17	31608893	31637238	-	Cbs
MSTRG.2225	2644.37	0.721992	0.0821694	8.78662	1.54128e-18	1.6674e-16	chr10	76253852	76261159	+	S100b
MSTRG.1159	625.276	-1.22249	0.139581	-8.75827	1.98278e-18	2.12813e-16	chr1	153653024	153700323	+	Rgs8
MSTRG.23077	2744.19	0.785111	0.0899669	8.72667	2.62278e-18	2.7714e-16	chr9	62057247	62122655	-	Glce
MSTRG.6322	2472.41	-0.914366	0.105197	-8.69198	3.56186e-18	3.73475e-16	chr13	95627173	95892483	-	Iqgap2
MSTRG.9715	2222.2	-0.749818	0.0863196	-8.68653	3.73672e-18	3.88818e-16	chr17	44134767	44280172	+	Clic5
MSTRG.9566	874.689	1.10127	0.127003	8.67122	4.27509e-18	4.41468e-16	chr17	34039436	34066685	+	Col11a2
MSTRG.13338	6121.01	-0.62273	0.0718291	-8.66961	4.33599e-18	4.4439e-16	chr2	180176372	180225859	-	Lama5
MSTRG.12042	1626.69	0.900412	0.104618	8.60666	7.52182e-18	7.65149e-16	chr2	50066428	50193569	+	Lypd6
MSTRG.7112	3980.4	0.643277	0.0753193	8.54066	1.3346e-17	1.32787e-15	chr14	66344295	66361680	+	Stmn4
MSTRG.17485	4723.4	0.681765	0.079977	8.52452	1.5345e-17	1.51571e-15	chr5	129584168	129611099	+	Mmp17
MSTRG.8699	4043.49	0.638783	0.0749947	8.51771	1.62741e-17	1.59591e-15	chr16	39984360	42181679	+	Lsamp
MSTRG.7459	995.973	0.995762	0.117181	8.49765	1.93468e-17	1.88368e-15	chr15	25843179	25973687	+	Retreg1
MSTRG.13221	4429.17	0.580777	0.0686524	8.45968	2.68112e-17	2.59194e-15	chr2	170346990	170427845	-	Bcas1
MSTRG.993	2212.23	0.781794	0.092434	8.45787	2.72315e-17	2.61403e-15	chr1	132564689	132741806	-	Nfasc
MSTRG.18732	9815.07	-0.505042	0.0599856	-8.41939	3.78451e-17	3.60746e-15	chr6	94604528	94700158	-	Lrig1
MSTRG.4049	465.657	-1.25717	0.150479	-8.35446	6.5733e-17	6.09528e-15	chr11	98412469	98437716	+	Erbb2
MSTRG.1378	3117.78	-0.701594	0.0839964	-8.35266	6.67422e-17	6.14704e-15	chr1	171250420	171260637	+	Adamts4
MSTRG.20463	2756.18	0.67492	0.0809612	8.33635	7.66218e-17	6.91677e-15	chr7	99267446	99337137	+	Map6
MSTRG.1032	6615.11	0.580949	0.0698074	8.32216	8.63711e-17	7.74555e-15	chr1	135160233	135167681	-	Gpr37l1
MSTRG.2370	3476.99	0.643153	0.0773562	8.31417	9.23937e-17	8.2315e-15	chr10	81204507	81230833	-	Atcay
MSTRG.15045	3009.21	0.665922	0.0801486	8.30859	9.68436e-17	8.57192e-15	chr4	55527142	55532466	-	Klf4
MSTRG.21415	3855.61	-0.601114	0.0728414	-8.25237	1.5529e-16	1.3569e-14	chr8	34807296	34821953	+	Dusp4
MSTRG.23609	2897.98	-0.72199	0.0880918	-8.19588	2.48773e-16	2.14622e-14	chr9	108479735	108490530	+	Lamb2
MSTRG.15773	3389.09	0.609858	0.0747775	8.15563	3.47373e-16	2.9594e-14	chr4	136647538	136835988	-	Ephb2
MSTRG.2970	56896.1	-0.354378	0.0435153	-8.14377	3.83154e-16	3.24396e-14	chr11	7206085	7213923	-	Igfbp3
MSTRG.3734	6916.26	-0.518138	0.063852	-8.11467	4.87121e-16	4.07359e-14	chr11	78158498	78165617	-	Traf4
MSTRG.14411	2645.34	0.641897	0.0792518	8.09947	5.51984e-16	4.56006e-14	chr3	121723536	121735048	+	F3
MSTRG.18345	3544	0.678052	0.0838643	8.08511	6.21105e-16	5.10017e-14	chr6	54501172	54566491	-	Scrn1
MSTRG.11187	1974.66	-0.712299	0.0881854	-8.07729	6.62207e-16	5.37664e-14	chr19	30098446	30175429	-	Gldc
MSTRG.18866	1130.14	-0.905325	0.112084	-8.07721	6.62662e-16	5.37664e-14	chr6	114131240	114249952	+	Slc6a11
MSTRG.23332	3349.28	0.607083	0.0752164	8.07115	6.96385e-16	5.61682e-14	chr9	86765922	86961774	-	Snap91
MSTRG.7171	1005.69	0.931963	0.115796	8.04834	8.39263e-16	6.72941e-14	chr14	70552211	70573548	+	Hr
MSTRG.756	3856.58	-0.747414	0.0928849	-8.04667	8.50759e-16	6.78169e-14	chr1	91411482	91414038	-	Hes6
MSTRG.15774	856.268	-1.01811	0.127058	-8.01293	1.12005e-15	8.82509e-14	chr4	136469760	136554780	+	Luzp1
MSTRG.7917	2624.62	0.666718	0.083291	8.00468	1.19781e-15	9.38356e-14	chr15	81678295	81697585	-	Chadl
MSTRG.21221	759.358	-1.09989	0.137811	-7.98114	1.44985e-15	1.12931e-13	chr8	12395294	12400126	+	Sox1
MSTRG.6943	1341.58	0.884754	0.111046	7.96743	1.62009e-15	1.25474e-13	chr14	54936260	54939274	+	Cmtm5
MSTRG.16572	1782.36	0.736794	0.0925717	7.95916	1.73207e-15	1.33247e-13	chr5	45529704	45639614	-	Fam184b
MSTRG.7637	622.475	-1.16667	0.146593	-7.9586	1.74001e-15	1.33247e-13	chr15	55112316	55259271	+	Deptor
MSTRG.10442	17564.2	-0.465087	0.0585944	-7.9374	2.06468e-15	1.56354e-13	chr18	43320983	43438760	-	Dpysl3
MSTRG.17030	1769.24	-0.748947	0.0944386	-7.93052	2.18235e-15	1.64352e-13	chr5	104435117	104441050	+	Spp1
MSTRG.13232	4724.19	0.603903	0.0767189	7.87163	3.50044e-15	2.59318e-13	chr2	172868011	172940599	-	Bmp7
MSTRG.4947	867.785	-0.998389	0.127082	-7.85627	3.95732e-15	2.9158e-13	chr12	71309883	71320107	+	Dact1
MSTRG.20022	1986.71	0.743692	0.0949951	7.82874	4.92776e-15	3.57288e-13	chr7	57419691	57828802	+	Gabrb3
MSTRG.13094	2211.22	0.668043	0.0857466	7.79089	6.65372e-15	4.77594e-13	chr2	158665397	158766334	+	Ppp1r16b
MSTRG.1655	3859.28	-0.628492	0.080864	-7.77221	7.71271e-15	5.44725e-13	chr1	194618217	194816869	+	Plxna2
MSTRG.13085	1844.75	0.76587	0.0985891	7.7683	7.95474e-15	5.58923e-13	chr2	158116401	158146436	-	Tgm2
MSTRG.22864	6108.04	0.51249	0.0660107	7.76375	8.2453e-15	5.76368e-13	chr9	44686303	44738607	-	Phldb1
MSTRG.12438	2052.78	-0.775566	0.099929	-7.76117	8.41499e-15	5.82258e-13	chr2	102449365	102452499	-	Fjx1
MSTRG.22011	2180.35	0.668144	0.0860828	7.76164	8.38348e-15	5.82258e-13	chr8	102632094	102785642	-	Cdh11
MSTRG.23808	2243.16	-0.708302	0.0916092	-7.73178	1.06054e-14	7.26446e-13	chr9	123259052	123260764	-	Tmem158
MSTRG.728	3134.15	-0.625987	0.0818644	-7.64663	2.06308e-14	1.38531e-12	chr1	88673124	88702221	-	Arl4c
MSTRG.2962	1734.29	0.736077	0.096714	7.61086	2.72277e-14	1.81044e-12	chr11	6597822	6606053	-	Nacad
MSTRG.5351	41881.2	-0.397903	0.052329	-7.60388	2.87381e-14	1.9016e-12	chr12	110690604	110702728	-	Hsp90aa1
MSTRG.9289	36410	-0.435474	0.0574912	-7.57462	3.60182e-14	2.37181e-12	chr17	24718115	24721929	+	Rps2
MSTRG.4275	5073.87	0.509102	0.0674367	7.54933	4.37508e-14	2.86715e-12	chr11	107933386	108343928	-	Prkca
MSTRG.8549	5379.74	0.473946	0.0629125	7.53342	4.94297e-14	3.22381e-12	chr16	25959287	26105784	-	P3h2
MSTRG.12287	1369.05	0.767869	0.102313	7.50512	6.13733e-14	3.95189e-12	chr2	80411969	80447625	-	Frzb
MSTRG.15717	1084.14	-0.828113	0.110352	-7.50431	6.17528e-14	3.95189e-12	chr4	133847289	133887797	-	Rps6ka1
MSTRG.8212	2442.7	0.647034	0.0862153	7.50487	6.14908e-14	3.95189e-12	chr15	102234937	102257517	-	Rarg
MSTRG.4404	22135.7	-0.401462	0.0537093	-7.47472	7.73659e-14	4.92792e-12	chr11	117199660	117362325	+	Septin9
MSTRG.14271	3192.77	-0.573454	0.0768173	-7.46516	8.31998e-14	5.25045e-12	chr3	105704598	105720842	+	Inka2
MSTRG.7378	1474.4	0.777077	0.104329	7.44833	9.45283e-14	5.93786e-12	chr14	123276633	123627144	-	Nalcn
MSTRG.7709	4142.98	0.710637	0.0959209	7.40857	1.27668e-13	7.94631e-12	chr15	71431608	71727838	-	Fam135b
MSTRG.2196	5188.86	0.632521	0.0854869	7.39903	1.37178e-13	8.49943e-12	chr10	73099341	74650293	+	Pcdh15
MSTRG.5997	7380.27	-0.518994	0.0703197	-7.38049	1.57702e-13	9.68306e-12	chr13	59634625	59675811	-	Golm1
MSTRG.1397	223.284	-1.41788	0.193144	-7.34107	2.11896e-13	1.28944e-11	chr1	172052291	172057573	-	Nhlh1
MSTRG.13812	4963.62	0.507819	0.0694343	7.31366	2.59965e-13	1.5542e-11	chr3	80681449	80802835	-	Gria2
MSTRG.19862	10467.6	0.454725	0.0622586	7.3038	2.79743e-13	1.6579e-11	chr7	44812255	44816658	-	Atf5
MSTRG.3778	2129.94	0.66091	0.0905495	7.29888	2.90169e-13	1.71225e-11	chr11	79481718	79504084	-	AU040972
MSTRG.20403	6076.21	-0.604403	0.0828772	-7.29275	3.03696e-13	1.78435e-11	chr7	93079864	93081867	+	Fam181b
MSTRG.16437	5683.49	-0.477638	0.0655537	-7.28621	3.18784e-13	1.86496e-11	chr5	33721673	33737068	+	Fgfr3
MSTRG.10555	1515.82	0.720402	0.0989281	7.28208	3.28719e-13	1.91486e-11	chr18	61730260	61786702	-	Afap1l1
MSTRG.10044	3426.09	-0.531022	0.0732436	-7.25009	4.16497e-13	2.39547e-11	chr17	84183930	84187947	-	Zfp36l2
MSTRG.1277	1199.16	0.800052	0.111663	7.16491	7.78376e-13	4.40251e-11	chr1	161982452	162478034	-	Dnm3
MSTRG.18736	2125.02	-0.625506	0.0875148	-7.14743	8.84151e-13	4.95962e-11	chr6	95473008	95718800	-	Suclg2
MSTRG.6765	7623.99	-0.418655	0.0586155	-7.1424	9.17171e-13	5.10284e-11	chr14	34310726	34345265	+	Glud1
MSTRG.4177	2517.56	0.614078	0.0862607	7.11887	1.08819e-12	6.00532e-11	chr11	102939263	102946688	-	C1ql1
MSTRG.112	1337.12	0.725755	0.102079	7.10971	1.16287e-12	6.39159e-11	chr1	22286250	22806275	-	Rims1
MSTRG.21038	1370.39	-0.728674	0.102805	-7.08793	1.36129e-12	7.45213e-11	chr7	140948957	140955987	-	Ifitm5
MSTRG.19827	80.267	-1.46289	0.207227	-7.05938	1.67252e-12	9.04688e-11	chr7	43690417	43695536	+	Klk14
MSTRG.259	10582.2	-0.418422	0.059379	-7.04662	1.83311e-12	9.87634e-11	chr1	42694924	42744791	+	Gm20646
MSTRG.13469	1757.68	0.670464	0.0953039	7.03501	1.99245e-12	1.06506e-10	chr3	31149919	31164324	+	Cldn11
MSTRG.10368	36280.8	0.319289	0.0455266	7.01324	2.32863e-12	1.23029e-10	chr18	36930183	37841873	+	Pcdha1
MSTRG.2790	17057.1	0.392506	0.0559656	7.01334	2.32696e-12	1.23029e-10	chr10	127538160	127621148	-	Lrp1
MSTRG.3117	6912.42	-0.421015	0.0601657	-6.9976	2.60386e-12	1.3704e-10	chr11	32347819	32428173	+	Sh3pxd2b
MSTRG.21569	15348	0.343453	0.0492393	6.97518	3.05479e-12	1.60153e-10	chr8	64592541	64693054	-	Cpe
MSTRG.18596	2032.78	0.669053	0.0963285	6.94553	3.77046e-12	1.96165e-10	chr6	86028680	86131479	+	Add2
MSTRG.5028	3362.12	-0.501884	0.072354	-6.9365	4.01929e-12	2.08315e-10	chr12	78861818	78887010	+	Eif2s1
MSTRG.21674	730.235	-0.891213	0.129127	-6.90186	5.13274e-12	2.62039e-10	chr8	71534254	71537456	-	Bst2
MSTRG.12080	148.014	-1.40556	0.204394	-6.87669	6.12602e-12	3.08132e-10	chr2	58129136	58195532	-	Cytip
MSTRG.18440	5015.75	0.451114	0.0655992	6.87683	6.11982e-12	3.08132e-10	chr6	71707560	71810710	+	Reep1
MSTRG.23020	4413.11	0.458892	0.0667495	6.87483	6.20638e-12	3.11026e-10	chr9	57441326	57468100	-	Scamp5
MSTRG.1821	2444.57	0.624497	0.0908735	6.87215	6.32403e-12	3.14609e-10	chr10	24637913	24712159	-	Enpp1
MSTRG.24029	2322.28	0.610751	0.0889348	6.86741	6.53787e-12	3.24065e-10	chrX	38196572	38252439	-	Tmem255a
MSTRG.7962	7779.85	0.405112	0.0590092	6.86523	6.63844e-12	3.27857e-10	chr15	83375606	83464606	-	Pacsin2
MSTRG.16483	519.445	-1.02369	0.149305	-6.85634	7.06493e-12	3.47661e-10	chr5	35893318	36003923	+	Afap1
MSTRG.6282	5710.92	0.430172	0.0629618	6.83228	8.35762e-12	4.02554e-10	chr13	92611090	92711947	+	Serinc5
MSTRG.8355	2350.9	0.596442	0.0874091	6.82358	8.88017e-12	4.26217e-10	chr16	13986603	14101500	+	Bmerb1
MSTRG.21389	1480.9	-0.70345	0.103305	-6.80942	9.79964e-12	4.67059e-10	chr8	31111819	31131482	+	Rnf122
MSTRG.2473	4516.83	0.586836	0.0866431	6.77303	1.26111e-11	5.96881e-10	chr10	86300371	86349506	+	Timp3
MSTRG.13372	5079.31	0.505258	0.074693	6.76447	1.33801e-11	6.31087e-10	chr2	181763331	181857461	+	Myt1
MSTRG.17209	3228.37	0.509921	0.0754359	6.75967	1.3831e-11	6.50105e-10	chr5	114669397	114690984	-	Gltp
MSTRG.4487	1589.28	-0.641087	0.0950724	-6.74315	1.54989e-11	7.25622e-10	chr11	120491839	120499187	+	Slc25a10
MSTRG.13824	147.356	-1.33511	0.198768	-6.71692	1.85612e-11	8.57652e-10	chr3	83766320	83774316	+	Sfrp2
MSTRG.5414	2468.6	-0.557192	0.0831135	-6.70399	2.02799e-11	9.30758e-10	chr12	113140235	113145506	+	Crip2
MSTRG.22186	1291.89	-0.743262	0.111202	-6.68389	2.32676e-11	1.06074e-09	chr8	112570042	112882717	+	Cntnap4
MSTRG.13054	1180.84	-0.719701	0.107739	-6.68004	2.38869e-11	1.08534e-09	chr2	156840006	156855685	+	Tgif2
MSTRG.1660	3447.67	0.478354	0.0716926	6.6723	2.51828e-11	1.13665e-09	chr10	3366056	3464975	+	Ppp1r14c
MSTRG.15096	2114.26	0.576127	0.0864789	6.66205	2.7003e-11	1.20681e-09	chr4	62559846	62704001	+	Rgs3
MSTRG.12053	1127.03	-0.74296	0.111788	-6.64613	3.00895e-11	1.34036e-09	chr2	51130437	51149111	-	Rnd3
MSTRG.11100	2705.92	-0.552571	0.0831591	-6.64475	3.0374e-11	1.34442e-09	chr19	21778341	21858360	+	Cemip2
MSTRG.8239	2527.95	-0.567198	0.0853607	-6.64473	3.0378e-11	1.34442e-09	chr15	103344285	103366763	-	Itga5
MSTRG.1556	3345.53	-0.496889	0.0747902	-6.64377	3.05757e-11	1.34879e-09	chr1	185284725	185329396	-	Iars2
MSTRG.291	2213.25	-0.592822	0.0896341	-6.6138	3.74581e-11	1.64707e-09	chr1	45795165	45823619	+	Wdr75
MSTRG.20398	1288.48	-0.700931	0.106305	-6.5936	4.29275e-11	1.86947e-09	chr7	92874469	92934583	+	Prcp
MSTRG.6940	6937.38	0.487233	0.0739018	6.59298	4.31085e-11	1.87137e-09	chr14	54906303	54913132	-	Slc22a17
MSTRG.6342	63.1684	1.31351	0.199555	6.58222	4.63465e-11	2.00555e-09	chr13	97751111	97760965	+	Rps18-ps4
MSTRG.21362	4140.51	-0.492273	0.0748228	-6.57919	4.73022e-11	2.04043e-09	chr8	25815995	25847694	-	Ash2l
MSTRG.19056	4077.88	-0.469777	0.0714165	-6.57799	4.7684e-11	2.05041e-09	chr6	127961395	128143594	-	Tspan9
MSTRG.4475	62041.2	-0.305707	0.0465324	-6.56978	5.03886e-11	2.1599e-09	chr11	120345689	120348542	-	Actg1
MSTRG.22824	1197.94	-0.692793	0.105474	-6.56835	5.0875e-11	2.17391e-09	chr9	44043383	44048579	+	Thy1
MSTRG.970	7650.05	-0.393199	0.0599113	-6.56302	5.27276e-11	2.24603e-09	chr1	131254342	131527625	-	Ikbke
MSTRG.22934	2168.64	0.575985	0.0878973	6.55293	5.64184e-11	2.39576e-09	chr9	50751324	50756636	+	Cryab
MSTRG.11099	4515.91	-0.459226	0.0702211	-6.53972	6.16357e-11	2.60918e-09	chr19	21653184	21696883	+	Abhd17b
MSTRG.10762	2474.92	-0.620708	0.0949754	-6.53546	6.34134e-11	2.67612e-09	chr19	3322333	3385733	+	Cpt1a
MSTRG.4151	4252.26	0.475634	0.0727887	6.53445	6.3843e-11	2.67768e-09	chr11	102057014	102088515	-	Mpp2
MSTRG.529	10222.7	-0.439876	0.0673154	-6.53455	6.38018e-11	2.67768e-09	chr1	72857931	72874884	-	Igfbp5
MSTRG.10505	2080.43	0.577023	0.088381	6.52882	6.6292e-11	2.77186e-09	chr18	54888047	54992575	-	Zfp608
MSTRG.5055	2053.63	0.566445	0.0868105	6.52508	6.79655e-11	2.83314e-09	chr12	80518276	80630972	+	Galnt16
MSTRG.18926	13616.4	-0.353169	0.0544398	-6.48732	8.73784e-11	3.62023e-09	chr6	117900323	117925622	+	Hnrnpf
MSTRG.14997	528.48	0.935491	0.144225	6.48635	8.79399e-11	3.63245e-09	chr4	47208160	47313167	+	Col15a1
MSTRG.98	9863.03	-0.373375	0.0575891	-6.48343	8.96593e-11	3.68575e-09	chr1	20802967	20820312	-	Mcm3
MSTRG.22192	1266.28	0.663389	0.102824	6.45172	1.10585e-10	4.52666e-09	chr8	114205611	114374071	+	Vat1l
MSTRG.3884	1325.3	0.675936	0.104862	6.44597	1.14863e-10	4.646e-09	chr11	86936424	86993707	-	Ypel2
MSTRG.11886	4537.22	0.497558	0.0772678	6.4394	1.19949e-10	4.83736e-09	chr2	31950138	31973442	+	Aif1l
MSTRG.13894	11643.1	-0.347907	0.0540526	-6.43645	1.22302e-10	4.91769e-09	chr3	88297115	88321767	+	Cct3
MSTRG.9442	5353.35	0.45064	0.0700759	6.43075	1.2698e-10	5.07584e-09	chr17	29090975	29100727	+	Cdkn1a
MSTRG.13995	2715.45	0.537273	0.0838071	6.41084	1.44722e-10	5.73462e-09	chr3	90537253	90543151	+	S100a16
MSTRG.14304	3852.38	-0.556066	0.0867368	-6.41096	1.44607e-10	5.73462e-09	chr3	108012254	108017973	-	Gstm1
MSTRG.20791	2728.87	0.612118	0.095621	6.40151	1.53852e-10	6.07873e-09	chr7	126623248	126630861	-	Nupr1
MSTRG.23159	16667.8	0.33265	0.0520396	6.39225	1.6346e-10	6.40263e-09	chr9	67022589	67049655	-	Tpm1
MSTRG.17623	423.961	-1.04266	0.163315	-6.38436	1.72116e-10	6.72237e-09	chr5	136741758	136883209	-	Col26a1
MSTRG.17425	384.371	-1.01703	0.159438	-6.3788	1.78477e-10	6.95092e-09	chr5	124061529	124095798	-	Abcb9
MSTRG.8634	2267.52	0.582391	0.0914376	6.36927	1.89934e-10	7.35509e-09	chr16	35154876	35305738	+	Adcy5
MSTRG.2745	2453.53	0.547931	0.0860672	6.36632	1.93619e-10	7.47654e-09	chr10	123263995	123741204	+	Tafa2
MSTRG.7833	6638.34	0.448138	0.0704148	6.36426	1.96235e-10	7.53487e-09	chr15	78667330	78718771	-	Elfn2
MSTRG.9069	1939.55	-0.655924	0.103061	-6.3644	1.96049e-10	7.53487e-09	chr17	6738040	6782784	-	Ezr
MSTRG.9115	7753.09	-0.422188	0.0665033	-6.34838	2.17595e-10	8.285e-09	chr17	12682405	12769664	-	Igf2r
MSTRG.13044	2595.93	0.508482	0.0801682	6.34269	2.2579e-10	8.54927e-09	chr2	156420908	156543228	+	Epb41l1
MSTRG.7978	5114.92	-0.425709	0.0671492	-6.33974	2.3015e-10	8.69022e-09	chr15	85205948	85286535	+	Fbln1
MSTRG.18043	975.389	-0.749084	0.118167	-6.33919	2.30977e-10	8.69736e-09	chr6	29396308	29426994	+	Ccdc136
MSTRG.7625	1781.76	0.642873	0.101664	6.3235	2.55699e-10	9.54914e-09	chr15	53453809	53902537	-	Samd12
MSTRG.20150	1062.35	0.740266	0.117158	6.31854	2.64039e-10	9.83366e-09	chr7	73740301	73776919	+	Fam174b
MSTRG.20709	5845.87	-0.385056	0.0609972	-6.31268	2.74244e-10	1.01859e-08	chr7	120635175	120659526	+	Uqcrc2
MSTRG.16926	347.25	-1.07455	0.170663	-6.29633	3.04776e-10	1.12281e-08	chr5	92346637	92348889	-	Cxcl10
MSTRG.1895	4906.35	0.428654	0.0681132	6.29327	3.10854e-10	1.14211e-08	chr10	34297441	34301320	+	Tspyl4
MSTRG.390	1273.53	-0.644566	0.10265	-6.27924	3.40225e-10	1.24e-08	chr1	59482423	59486955	+	Fzd7
MSTRG.13328	6108.34	-0.44717	0.0714107	-6.26195	3.80201e-10	1.37104e-08	chr2	179442430	179899373	+	Cdh4
MSTRG.3171	668.062	0.850882	0.136039	6.25471	3.98251e-10	1.43234e-08	chr11	43774605	43901210	-	Adra1b
MSTRG.20096	3470.58	0.46749	0.0748502	6.24567	4.21979e-10	1.50971e-08	chr7	65861733	66074587	+	Pcsk6
MSTRG.2589	3342.37	-0.501569	0.080418	-6.23703	4.45956e-10	1.59132e-08	chr10	100015629	100100416	+	Kitl
MSTRG.21276	354.579	-1.07398	0.172341	-6.23172	4.61352e-10	1.63768e-08	chr8	18690262	18741562	-	Angpt2
MSTRG.1150	1191.42	0.663752	0.106797	6.21507	5.13027e-10	1.81638e-08	chr1	152954992	153119261	+	Nmnat2
MSTRG.17577	3342.13	0.45947	0.0739634	6.21213	5.2272e-10	1.84591e-08	chr5	134656038	134688868	-	Limk1
MSTRG.23377	732.691	0.884446	0.142398	6.21106	5.26273e-10	1.85365e-08	chr9	94669908	95230445	+	Slc9a9
MSTRG.6340	10499	0.349258	0.0562353	6.21065	5.27664e-10	1.85376e-08	chr13	97241104	97253034	+	Enc1
MSTRG.14386	2293.54	0.545936	0.0879381	6.20818	5.36005e-10	1.87341e-08	chr3	117485083	117689507	+	Plppr5
MSTRG.16088	598.745	-0.965594	0.155881	-6.19441	5.85035e-10	2.03954e-08	chr5	3341484	3531008	+	Cdk6
MSTRG.21633	2624.26	0.517882	0.0836887	6.1882	6.08548e-10	2.1161e-08	chr8	70315774	70331592	+	Cers1
MSTRG.3768	833.418	0.768302	0.12418	6.18698	6.13267e-10	2.12708e-08	chr11	79591211	79698023	+	Rab11fip4
MSTRG.12520	960.478	0.770275	0.124547	6.18462	6.22528e-10	2.15373e-08	chr2	113776361	113829121	-	Scg5
MSTRG.22718	3624.98	0.464135	0.0755396	6.14426	8.03354e-10	2.75832e-08	chr9	32636220	32757820	+	Ets1
MSTRG.12828	1772.55	0.560934	0.0915014	6.13034	8.76937e-10	2.99587e-08	chr2	134786066	135475258	+	Plcb1
MSTRG.1371	5916.46	-0.404321	0.0660182	-6.12439	9.10327e-10	3.10217e-08	chr1	171127164	171150603	-	Sdhc
MSTRG.11854	3534.21	-0.556167	0.0908673	-6.12065	9.31961e-10	3.16797e-08	chr2	30471536	30474219	-	Ier5l
MSTRG.18699	2170.55	-0.602359	0.0985313	-6.11338	9.75426e-10	3.30747e-08	chr6	91212454	91272540	+	Fbln2
MSTRG.9973	1616.54	0.583178	0.0954828	6.10767	1.01097e-09	3.41102e-08	chr17	73804133	73832094	+	Ehd3
MSTRG.12212	2308.19	-0.551081	0.090235	-6.10717	1.01411e-09	3.41316e-08	chr2	72476158	72486893	+	Cdca7
MSTRG.285	155.836	-1.21475	0.199413	-6.09164	1.11759e-09	3.72465e-08	chr1	45374320	45503282	-	Col5a2
MSTRG.19225	1274.31	-0.67332	0.11054	-6.09121	1.12058e-09	3.72553e-08	chr6	148921034	148946467	-	Sinhcaf
MSTRG.18559	765.638	0.826338	0.135748	6.08731	1.14821e-09	3.7944e-08	chr6	84571413	84593908	-	Cyp26b1
MSTRG.24162	2757.14	0.534565	0.0878191	6.08711	1.14965e-09	3.7944e-08	chrX	72432680	72656848	-	Gabra3
MSTRG.23138	712.242	0.807658	0.133012	6.07207	1.26269e-09	4.15743e-08	chr9	66065175	66069786	-	Snx22
MSTRG.16892	2584.86	-0.554904	0.0915614	-6.06045	1.35738e-09	4.45844e-08	chr5	88886485	89239653	+	Slc4a4
MSTRG.2297	2006.87	0.558555	0.0925776	6.03337	1.60576e-09	5.26156e-08	chr10	79860474	79874634	-	Plppr3
MSTRG.21184	594.109	0.849195	0.140844	6.02933	1.64638e-09	5.38172e-08	chr8	9205901	9771933	-	Fam155a
MSTRG.4637	8642.04	-0.358727	0.0595765	-6.02128	1.7304e-09	5.61597e-08	chr12	17266544	17284770	+	Pdia6
MSTRG.374	15010.9	-0.320819	0.0533093	-6.01807	1.76508e-09	5.71492e-08	chr1	58392897	58407353	+	Bzw1
MSTRG.7645	1881.82	0.649761	0.107991	6.01679	1.77912e-09	5.74671e-08	chr15	56665626	56694539	-	Has2
MSTRG.8325	6771.9	0.376481	0.0626315	6.01104	1.84332e-09	5.94001e-08	chr16	10861754	11066157	-	Gm49960
MSTRG.9129	14635.8	-0.320194	0.0533641	-6.00018	1.97098e-09	6.33641e-08	chr17	12915700	12925067	+	Tcp1
MSTRG.2061	10158.2	0.351643	0.0587309	5.98736	2.13275e-09	6.82077e-08	chr10	59323295	59373304	+	P4ha1
MSTRG.9042	2447.42	-0.546925	0.0914035	-5.98363	2.18215e-09	6.93355e-08	chr17	5841328	5931954	+	Snx9
MSTRG.20257	1631.23	0.651669	0.109048	5.97597	2.28718e-09	7.21681e-08	chr7	81213595	81334533	+	Pde8a
MSTRG.1398	2426.3	-0.505771	0.0846521	-5.97471	2.30504e-09	7.25635e-08	chr1	172000959	172028444	-	Vangl2
MSTRG.9704	8657.24	-0.347654	0.0582506	-5.96825	2.39817e-09	7.53213e-08	chr17	43016554	43089189	+	Tnfrsf21
MSTRG.404	4476.16	-0.393565	0.0659482	-5.96779	2.40487e-09	7.53582e-08	chr1	59684970	59719044	+	Nop58
MSTRG.7891	27937.8	0.288644	0.0483715	5.96724	2.41306e-09	7.54414e-08	chr15	80255183	80257541	+	Atf4
MSTRG.4977	1020.1	0.668301	0.112449	5.94313	2.79624e-09	8.70219e-08	chr12	74284241	74302008	+	1700086L19Rik
MSTRG.21976	497.277	-0.863048	0.145514	-5.93104	3.01017e-09	9.34663e-08	chr8	94902868	94918098	-	Ccdc102a
MSTRG.944	5666.9	-0.375674	0.0634759	-5.91837	3.25149e-09	1.00501e-07	chr1	128363706	128417368	-	Dars
MSTRG.6253	1078.66	0.653402	0.110667	5.9042	3.54367e-09	1.09038e-07	chr13	88821471	89323223	+	Edil3
MSTRG.7984	1242.07	-0.597197	0.101697	-5.87234	4.29689e-09	1.3162e-07	chr15	85535436	85582473	-	Wnt7b
MSTRG.10441	1666.15	0.589765	0.100563	5.86461	4.50191e-09	1.36977e-07	chr18	43207582	43318682	+	Stk32a
MSTRG.2983	356.115	0.981323	0.167424	5.8613	4.59245e-09	1.3942e-07	chr11	11930507	12038683	-	Grb10
MSTRG.21076	2639.78	0.475641	0.0813157	5.84932	4.93596e-09	1.48854e-07	chr7	142079489	142095843	-	Dusp8
MSTRG.4885	4088.19	-0.46837	0.0800706	-5.84947	4.93143e-09	1.48854e-07	chr12	65062423	65074007	-	Fkbp3
MSTRG.11720	846.687	-0.809027	0.138816	-5.82807	5.60724e-09	1.68725e-07	chr2	25180757	25183339	+	Nrarp
MSTRG.11138	431.425	-0.900515	0.154566	-5.8261	5.67374e-09	1.7035e-07	chr19	24683015	24861855	-	Pgm5
MSTRG.3648	1349.1	0.642734	0.110344	5.82481	5.71781e-09	1.71295e-07	chr11	74383355	74610915	-	Rap1gap2
MSTRG.20064	570.492	-0.847494	0.145932	-5.80747	6.34228e-09	1.89172e-07	chr7	62346568	62350262	+	Ndn
MSTRG.15918	6069.55	0.357199	0.0616182	5.79697	6.75257e-09	2.00532e-07	chr4	147909752	147936767	-	Plod1
MSTRG.23376	4700.86	-0.381993	0.0659018	-5.79639	6.77589e-09	2.00787e-07	chr9	95399291	95406722	-	Chst2
MSTRG.5137	4954.22	-0.415487	0.0716867	-5.79588	6.79643e-09	2.00959e-07	chr12	85110832	85135369	+	Dlst
MSTRG.15518	4494.58	-0.381135	0.0658184	-5.79071	7.009e-09	2.06349e-07	chr4	123262350	123298925	+	Pabpc4
MSTRG.18663	1693.29	0.60547	0.104591	5.78892	7.08407e-09	2.0811e-07	chr6	88724411	88828360	+	Mgll
MSTRG.13499	560.229	0.813387	0.140539	5.78761	7.13948e-09	2.09287e-07	chr3	34104269	34682619	+	Sox2ot
MSTRG.20126	274.874	-1.0042	0.173636	-5.78334	7.3234e-09	2.14217e-07	chr7	67647409	67762912	+	Ttc23
MSTRG.22901	2742.69	0.460661	0.0797161	5.77877	7.52507e-09	2.19176e-07	chr9	47530172	47858115	+	Cadm1
MSTRG.16037	1198.39	0.612791	0.10606	5.77779	7.56879e-09	2.19979e-07	chr4	155260128	155361361	-	Prkcz
MSTRG.13205	182.531	-1.13821	0.19754	-5.7619	8.31724e-09	2.40706e-07	chr2	168260116	168281736	-	Kcng1
MSTRG.22615	1345.15	0.642953	0.111703	5.75591	8.61754e-09	2.48868e-07	chr8	123653928	123663884	+	Rhou
MSTRG.18489	1584.59	0.598238	0.104126	5.74531	9.17526e-09	2.64414e-07	chr6	76881636	77979699	-	Ctnna2
MSTRG.9473	3913.21	-0.396353	0.0689988	-5.74435	9.22755e-09	2.6536e-07	chr17	30584935	30626905	-	Glo1
MSTRG.20281	1799.67	0.534972	0.0934645	5.7238	1.0417e-08	2.98308e-07	chr7	81859000	81884434	+	Tm6sf1
MSTRG.5269	1245.18	0.685093	0.119875	5.71504	1.09681e-08	3.1343e-07	chr12	101746564	101819055	-	Fbln5
MSTRG.5155	337.086	-0.945387	0.165496	-5.71246	1.11356e-08	3.17551e-07	chr12	86361116	86521628	+	Esrrb
MSTRG.23110	2302.82	0.490356	0.0858714	5.71035	1.12745e-08	3.20841e-07	chr9	64385625	64716595	+	Megf11
MSTRG.624	3512.43	0.429013	0.0752335	5.70242	1.18116e-08	3.34727e-07	chr1	84369838	84696221	-	Dner
MSTRG.20062	1400.83	-0.681248	0.119489	-5.70136	1.18853e-08	3.36117e-07	chr7	62461870	62464510	-	Peg12
MSTRG.4435	157.658	-1.11469	0.195917	-5.68961	1.27329e-08	3.58601e-07	chr11	118489761	118911597	-	Rbfox3
MSTRG.17278	1520.52	0.595957	0.104828	5.68507	1.30759e-08	3.67499e-07	chr5	118027742	118061878	+	Tesc
MSTRG.837	2577.73	-0.451331	0.0794856	-5.67814	1.36163e-08	3.81118e-07	chr1	104768528	104995481	+	Cdh20
MSTRG.15688	345.215	-0.978915	0.17251	-5.67455	1.39058e-08	3.88421e-07	chr4	132732965	132757252	-	Smpdl3b
MSTRG.6157	780.721	0.741024	0.130793	5.66561	1.465e-08	4.0754e-07	chr13	73818533	73847631	-	Nkd2
MSTRG.7157	513.018	0.865454	0.152792	5.66428	1.47646e-08	4.09058e-07	chr14	70180467	70211989	-	Sorbs3
MSTRG.13666	3286.49	-0.424236	0.0750158	-5.65529	1.55582e-08	4.3017e-07	chr3	57455648	57575910	-	Wwtr1
MSTRG.4165	1166.39	-0.722815	0.127842	-5.65399	1.56765e-08	4.32564e-07	chr11	102604395	102608058	+	Fzd2
MSTRG.21039	1056.92	-0.743106	0.131534	-5.64954	1.60874e-08	4.42111e-07	chr7	141009585	141010770	-	Ifitm3
MSTRG.2642	4132.67	0.388044	0.0687378	5.64528	1.64909e-08	4.5229e-07	chr10	111506285	111508645	+	Phlda1
MSTRG.13886	4617.35	0.450991	0.0799481	5.64105	1.6902e-08	4.62632e-07	chr3	88081970	88121048	+	Iqgap3
MSTRG.15594	758.391	-0.777879	0.138719	-5.60761	2.05144e-08	5.58148e-07	chr4	127169203	127237022	+	Dlgap3
MSTRG.909	2725.27	-0.496707	0.0886835	-5.60089	2.13251e-08	5.79048e-07	chr1	121553834	121567989	-	Ddx18
MSTRG.5042	3558.56	-0.406086	0.0726861	-5.58684	2.31235e-08	6.2539e-07	chr12	80107753	80113013	-	Zfp36l1
MSTRG.23631	6551.32	-0.342484	0.061311	-5.58601	2.32349e-08	6.27158e-07	chr9	108936632	108949623	+	Uqcrc1
MSTRG.2552	4258.31	0.380809	0.0683011	5.57545	2.4689e-08	6.65089e-07	chr10	94311948	94590956	+	Tmcc3
MSTRG.8939	12032.3	-0.354247	0.063558	-5.57361	2.49516e-08	6.7084e-07	chr16	92058269	92187341	+	Mrps6
MSTRG.7879	9043.5	0.314091	0.0563793	5.57103	2.53236e-08	6.79181e-07	chr15	79786350	79834688	-	Nptxr
MSTRG.7961	2657.55	0.450304	0.0808333	5.57077	2.53615e-08	6.79181e-07	chr15	83483768	83510893	-	Ttll1
MSTRG.13412	126.395	-1.13436	0.203707	-5.56861	2.56786e-08	6.83643e-07	chr3	14863511	14872523	+	Car3
MSTRG.3722	853.571	-0.719357	0.129173	-5.56895	2.56285e-08	6.83643e-07	chr11	77880614	77894096	-	Pipox
MSTRG.21474	6667.29	0.370058	0.0665163	5.56342	2.64543e-08	7.0292e-07	chr8	46033260	46152483	-	Snx25
MSTRG.1504	3948.21	-0.440758	0.0792323	-5.56286	2.65394e-08	7.03811e-07	chr1	180976157	181020904	-	Gm36961
MSTRG.23356	409.323	0.917723	0.165073	5.5595	2.70546e-08	7.14693e-07	chr9	89587215	89623258	-	Minar1
MSTRG.13644	5098.46	-0.369156	0.0666051	-5.54245	2.98262e-08	7.84867e-07	chr3	54481437	54482925	+	Gm5641
MSTRG.729	3792.52	0.400534	0.0722664	5.54246	2.98247e-08	7.84867e-07	chr1	89070414	89155068	+	Sh3bp4
MSTRG.16379	5212.89	-0.364985	0.0659166	-5.53706	3.07586e-08	8.06288e-07	chr5	31054779	31078479	+	Cad
MSTRG.21943	1458.24	0.601053	0.108572	5.53598	3.09498e-08	8.08637e-07	chr8	94152606	94154146	+	Mt3
MSTRG.23479	181.141	-1.12542	0.203296	-5.53588	3.09668e-08	8.08637e-07	chr9	102988711	103096002	+	Slco2a1
MSTRG.1115	397.973	-0.892489	0.161559	-5.52422	3.30955e-08	8.6257e-07	chr1	149829617	149961290	-	Pla2g4a
MSTRG.1433	4488.82	-0.368952	0.066834	-5.52043	3.38174e-08	8.79705e-07	chr1	175600373	175625635	-	Fh1
MSTRG.21977	11020.7	-0.333164	0.0603651	-5.51916	3.4063e-08	8.84406e-07	chr8	94974750	95014362	+	Adgrg1
MSTRG.22982	2417.11	-0.443591	0.0804055	-5.51692	3.4499e-08	8.94022e-07	chr9	55454507	55512243	-	Etfa
MSTRG.6853	2600.6	0.450561	0.081774	5.50983	3.59177e-08	9.2726e-07	chr14	48120822	48281575	+	Peli2
MSTRG.12908	8355.14	-0.311259	0.0566622	-5.49324	3.94628e-08	1.01686e-06	chr2	148436639	148443563	-	Cd93
MSTRG.21178	1471.12	-0.540586	0.098419	-5.4927	3.95837e-08	1.01805e-06	chr8	8617433	8661242	-	Efnb2
MSTRG.2729	1516.91	-0.535413	0.0975457	-5.48884	4.04584e-08	1.03663e-06	chr10	121410349	121476347	-	Rassf3
MSTRG.340	15066.1	-0.35082	0.0639869	-5.48268	4.18919e-08	1.07135e-06	chr1	54985168	55027496	-	Sf3b1
MSTRG.10033	2907.84	-0.453108	0.0827171	-5.4778	4.30653e-08	1.09929e-06	chr17	80580511	80728485	-	Map4k3
MSTRG.14291	999.046	0.633072	0.115685	5.47239	4.44016e-08	1.13129e-06	chr3	107467542	107518018	-	Slc6a17
MSTRG.24012	16087.7	-0.322577	0.0589937	-5.46799	4.55179e-08	1.15756e-06	chrX	36795650	36798807	+	Slc25a5
MSTRG.4423	7078.05	0.345306	0.0632195	5.46201	4.7077e-08	1.18844e-06	chr11	118301068	118355740	-	Timp2
MSTRG.4681	6547.71	-0.351923	0.0644312	-5.462	4.70807e-08	1.18844e-06	chr12	24708240	24714146	+	Rrm2
MSTRG.20515	4918.81	0.357664	0.0654872	5.46159	4.71877e-08	1.18894e-06	chr7	101348066	101512827	+	Arap1
MSTRG.11421	929.011	0.65264	0.119976	5.43978	5.33477e-08	1.33673e-06	chr19	48206024	48805505	+	Sorcs3
MSTRG.17699	1649.35	0.566715	0.104506	5.4228	5.86729e-08	1.46747e-06	chr5	139017305	139150693	-	Prkar1b
MSTRG.22244	813.101	0.795235	0.146777	5.41799	6.02736e-08	1.50474e-06	chr8	124740256	124751832	-	Fam89a
MSTRG.13768	2873.97	-0.435595	0.0804792	-5.41251	6.21473e-08	1.54868e-06	chr3	69067148	69127113	-	Kpna4
MSTRG.16026	619.41	-0.792794	0.146649	-5.40607	6.44232e-08	1.60247e-06	chr4	154960922	154962371	+	Hes5
MSTRG.20469	2933.4	0.529792	0.0980202	5.40493	6.48341e-08	1.60975e-06	chr7	99535465	99606771	+	Arrb1
MSTRG.773	11283.9	0.314338	0.0581744	5.40337	6.53989e-08	1.62082e-06	chr1	92831644	92860779	+	Gpc1
MSTRG.13410	904.666	-0.638182	0.118269	-5.39604	6.81268e-08	1.68231e-06	chr3	14578640	14606309	+	E2f5
MSTRG.10559	816.741	0.706629	0.131148	5.38802	7.12368e-08	1.75276e-06	chr18	61953074	62024402	+	Sh3tc2
MSTRG.22092	2219.8	-0.454062	0.0842819	-5.38741	7.14786e-08	1.75554e-06	chr8	106210935	106252794	+	Prmt7
MSTRG.5804	412.209	-0.886542	0.164643	-5.38462	7.25977e-08	1.77982e-06	chr13	41182380	41220405	-	Elovl2
MSTRG.3624	11448.1	-0.291668	0.0542548	-5.37589	7.62043e-08	1.86489e-06	chr11	72441354	72451768	+	Mybbp1a
MSTRG.22209	1781.81	-0.508857	0.0946641	-5.3754	7.64123e-08	1.86662e-06	chr8	116981809	116993537	-	Gcsh
MSTRG.2897	395.671	0.88248	0.164211	5.37408	7.69766e-08	1.87704e-06	chr11	3983635	3999326	+	Gal3st1
MSTRG.14495	2144.66	-0.454929	0.0846604	-5.37358	7.7189e-08	1.87886e-06	chr3	131233418	131272101	-	Hadh
MSTRG.7935	46190.7	0.248733	0.0463277	5.369	7.91745e-08	1.92376e-06	chr15	82147180	82205379	+	Srebf2
MSTRG.13790	982.454	-0.618067	0.115175	-5.36633	8.03529e-08	1.94891e-06	chr3	73635807	73708415	-	Bche
MSTRG.7975	411.562	-0.855558	0.159579	-5.36135	8.26003e-08	1.99987e-06	chr15	84785380	84856049	-	Phf21b
MSTRG.9696	1026.47	-0.612773	0.114414	-5.35573	8.5212e-08	2.05944e-06	chr17	39848102	39848827	-	CT010467.2
MSTRG.15733	14987.1	0.267094	0.0499807	5.34394	9.09468e-08	2.19415e-06	chr4	134468319	134473843	+	Stmn1
MSTRG.16186	963.65	0.655977	0.122774	5.34295	9.14485e-08	2.20236e-06	chr5	14514917	14863459	+	Pclo
MSTRG.20189	8352.63	0.366023	0.0685733	5.33769	9.41385e-08	2.26314e-06	chr7	79273198	79365508	+	Abhd2
MSTRG.100	2708.43	-0.447813	0.083953	-5.33409	9.60246e-08	2.30442e-06	chr1	20890605	20939650	+	Paqr8
MSTRG.1442	2597.05	-0.42707	0.0804979	-5.30536	1.12452e-07	2.67979e-06	chr1	177762961	177796511	-	Adss
MSTRG.3826	845.689	0.68764	0.129739	5.30019	1.15683e-07	2.75197e-06	chr11	83440767	83463071	-	Mmp28
MSTRG.24590	4472.63	-0.359824	0.0679988	-5.29162	1.21235e-07	2.87902e-06	chrX	152908777	152910296	-	Rpl7a-ps12
MSTRG.20717	954.235	-0.650461	0.123135	-5.28248	1.27446e-07	3.01077e-06	chr7	120957035	120982312	-	Cdr2
MSTRG.12536	41.928	-0.95032	0.180272	-5.2716	1.35241e-07	3.18939e-06	chr2	114047281	114053548	-	Actc1
MSTRG.535	7390.11	-0.302577	0.0574142	-5.27006	1.36378e-07	3.20512e-06	chr1	74236083	74268209	+	Arpc2
MSTRG.8071	11068.9	0.320192	0.0607901	5.26717	1.38544e-07	3.24483e-06	chr15	95075229	95528777	-	Nell2
MSTRG.1853	3011.76	-0.402414	0.076413	-5.2663	1.39197e-07	3.25201e-06	chr10	29698745	29699380	-	Gm10275
MSTRG.4710	4300.01	-0.399459	0.0758544	-5.26613	1.39328e-07	3.25201e-06	chr12	31331276	31351453	-	Dld
MSTRG.2802	51085.4	-0.253306	0.0481104	-5.26509	1.40121e-07	3.26494e-06	chr10	128083272	128090391	+	Atp5b
MSTRG.8390	216.516	-0.982937	0.186757	-5.26318	1.41586e-07	3.28784e-06	chr16	16416916	16600549	-	Fgd4
MSTRG.2284	24259.1	0.308051	0.0585647	5.26001	1.44044e-07	3.33923e-06	chr10	79704490	79711969	+	Bsg
MSTRG.22692	1327.6	0.563328	0.107139	5.25793	1.45684e-07	3.37151e-06	chr9	27790774	28925929	+	Opcml
MSTRG.2516	4146.7	0.380746	0.0724673	5.25404	1.48798e-07	3.43191e-06	chr10	89873508	90973300	+	Anks1b
MSTRG.7851	2058.78	0.457578	0.0873577	5.23798	1.62347e-07	3.72552e-06	chr15	79108897	79136900	+	Micall1
MSTRG.5508	2505.58	-0.428768	0.0819127	-5.23445	1.65476e-07	3.79093e-06	chr13	12395026	12440289	+	Heatr1
MSTRG.11641	2504.5	0.525408	0.100612	5.22214	1.76868e-07	4.03834e-06	chr2	17343908	17731464	-	Nebl
MSTRG.18839	5871.65	0.389329	0.074645	5.21574	1.83082e-07	4.16627e-06	chr6	113334123	113343984	-	Camk1
MSTRG.865	1408.1	0.574713	0.11043	5.20434	1.9469e-07	4.42304e-06	chr1	107590005	107610484	+	Serpinb8
MSTRG.10435	1557.42	0.541706	0.10412	5.20271	1.964e-07	4.45445e-06	chr18	42637431	43171274	-	Ppp2r2b
MSTRG.4334	4433.59	0.377261	0.0726889	5.19007	2.10217e-07	4.75991e-06	chr11	115347706	115367756	-	Hid1
MSTRG.4300	779.971	0.663764	0.128033	5.18433	2.16792e-07	4.90065e-06	chr11	109932189	109995845	-	Abca8b
MSTRG.10064	1913.17	0.492134	0.0950512	5.17757	2.24795e-07	5.06476e-06	chr17	86167784	86657919	+	Prkce
MSTRG.5658	3392.19	0.454798	0.087854	5.17675	2.25788e-07	5.07874e-06	chr13	23738807	23740367	+	H1f2
MSTRG.23781	1797.41	0.608715	0.11765	5.17394	2.29205e-07	5.14711e-06	chr9	121710328	121713388	+	Ss18l2
MSTRG.7921	4918.65	0.358936	0.0695558	5.16041	2.46413e-07	5.51537e-06	chr15	81802420	81826863	+	Tef
MSTRG.7862	4982.01	0.34113	0.0661737	5.15507	2.53535e-07	5.65619e-06	chr15	79360683	79403569	-	Tmem184b
MSTRG.14616	6703.99	-0.335348	0.0651237	-5.14939	2.61334e-07	5.81117e-06	chr3	146729573	146812990	-	Prkacb
MSTRG.5167	9068.64	-0.2907	0.0564511	-5.14959	2.6106e-07	5.81117e-06	chr12	86678699	86695688	+	Vash1
MSTRG.13659	9212.97	-0.31671	0.0615624	-5.14454	2.68173e-07	5.93419e-06	chr3	55242363	55539068	+	Dclk1
MSTRG.4146	3699.17	0.365571	0.0710959	5.14194	2.71915e-07	6.00725e-06	chr11	101971142	101987013	-	Dusp3
MSTRG.5307	706.088	0.720505	0.140132	5.14162	2.72377e-07	6.00773e-06	chr12	104763116	104865076	-	Clmn
MSTRG.18623	493.148	-0.775786	0.15096	-5.13902	2.76181e-07	6.08177e-06	chr6	87578590	87590743	-	Prokr1
ENSMUSG00000049001.5	253.624	-0.911163	0.177443	-5.13495	2.82223e-07	6.2048e-06	chr6	65671589	65712326	+	Ndnf
MSTRG.13758	2716.43	-0.415128	0.081016	-5.12403	2.99076e-07	6.54366e-06	chr3	67430095	67476529	+	Gfm1
MSTRG.13582	5398.45	-0.393056	0.0767396	-5.12195	3.02389e-07	6.60299e-06	chr3	49892525	50443648	-	Slc7a11
MSTRG.21746	4447.6	-0.371225	0.0724805	-5.12172	3.02756e-07	6.60299e-06	chr8	78505268	78508898	-	Rbmxl1
MSTRG.10592	1898.85	-0.490846	0.0960097	-5.11246	3.17995e-07	6.92426e-06	chr18	64887704	65217828	+	Nedd4l
MSTRG.12232	3071.42	0.39916	0.0781578	5.1071	3.27138e-07	7.11199e-06	chr2	73429609	73529734	-	Wipf1
MSTRG.697	2040.57	-0.515372	0.101091	-5.09808	3.43115e-07	7.43561e-06	chr1	87264362	87310839	+	Efhd1
MSTRG.4286	1980.38	-0.491994	0.0965213	-5.09726	3.44598e-07	7.45589e-06	chr11	108920348	108950783	+	Axin2
MSTRG.117	2380.87	0.433928	0.08518	5.09424	3.50136e-07	7.56371e-06	chr1	23761752	23849158	+	B3gat2
MSTRG.15012	927.299	0.608134	0.11964	5.08304	3.71435e-07	7.98585e-06	chr4	49059272	49409353	+	Plppr1
MSTRG.12315	136.954	-1.03873	0.204564	-5.0778	3.81837e-07	8.18367e-06	chr2	84765386	84775444	-	Serping1
MSTRG.4308	3049.77	-0.407908	0.080387	-5.07431	3.88909e-07	8.32217e-06	chr11	112782223	112787760	+	Sox9
MSTRG.9711	5641.64	0.345704	0.0681762	5.07075	3.96251e-07	8.46598e-06	chr17	43801350	44039516	+	Rcan2
MSTRG.2564	2087.88	0.490322	0.096863	5.06201	4.14851e-07	8.83567e-06	chr10	94790865	94944835	-	Plxnc1
MSTRG.9170	2767.94	-0.400153	0.0790561	-5.06164	4.15669e-07	8.83928e-06	chr17	15704966	15772610	+	Chd1
MSTRG.2108	2280.96	0.522657	0.103284	5.06037	4.18437e-07	8.88429e-06	chr10	62185395	62231274	-	Tspan15
MSTRG.4115	2106.21	0.447535	0.0885562	5.05368	4.33368e-07	9.187e-06	chr11	101170522	101190724	+	Cntnap1
MSTRG.14306	516.011	-0.757217	0.149879	-5.05217	4.36812e-07	9.24563e-06	chr3	108186334	108192286	+	Amigo1
MSTRG.10645	2183.12	0.488077	0.0967303	5.04575	4.51744e-07	9.51734e-06	chr18	71253633	72351069	-	Dcc
MSTRG.7313	597.268	0.719301	0.142556	5.04575	4.51737e-07	9.51734e-06	chr14	108908799	108914202	-	Slitrk1
MSTRG.17458	6820.42	0.316611	0.0627625	5.04458	4.54507e-07	9.56078e-06	chr5	125277086	125341094	-	Scarb1
MSTRG.1133	5195.57	0.329024	0.0653543	5.03446	4.79191e-07	1.00645e-05	chr1	151852402	152090125	-	1700025G04Rik
MSTRG.5377	111197	-0.271672	0.0539704	-5.03372	4.81048e-07	1.00879e-05	chr12	111669360	111672338	-	Ckb
MSTRG.9270	1439.4	-0.55446	0.110217	-5.03061	4.8892e-07	1.02373e-05	chr17	24426640	24439348	+	Eci1
MSTRG.18070	5200.68	-0.347562	0.0694308	-5.00588	5.56073e-07	1.159e-05	chr6	30747553	30896816	-	Copg2
MSTRG.5279	3796.3	-0.366442	0.0733623	-4.99496	5.88469e-07	1.22278e-05	chr12	101975987	102006424	+	Cpsf2
MSTRG.3465	4535.31	0.337782	0.0676392	4.99388	5.91786e-07	1.2278e-05	chr11	63128981	63159547	+	Pmp22
MSTRG.24132	1590.44	0.533827	0.107103	4.98423	6.22097e-07	1.28677e-05	chrX	64264884	64276996	-	Slitrk4
MSTRG.21792	2977.67	-0.408433	0.0820395	-4.97849	6.40823e-07	1.32349e-05	chr8	83715176	83726892	+	Ddx39
MSTRG.16904	142.297	-0.99061	0.199057	-4.97651	6.47409e-07	1.33507e-05	chr5	90772434	90773383	+	Pf4
MSTRG.21082	15397.3	0.250894	0.0504929	4.9689	6.73323e-07	1.38641e-05	chr7	142325836	142388038	-	Ifitm10
MSTRG.14339	3413.84	-0.403986	0.0813248	-4.96756	6.78011e-07	1.39396e-05	chr3	109340652	109685698	+	Vav3
MSTRG.4323	1709.21	-0.525092	0.105777	-4.96412	6.90133e-07	1.41462e-05	chr11	115163340	115181181	+	Slc9a3r1
MSTRG.24484	1150.47	0.619283	0.124916	4.95758	7.13765e-07	1.46086e-05	chrX	136590841	136668503	+	Tceal3
MSTRG.3197	285.863	0.91225	0.18406	4.95625	7.18665e-07	1.46868e-05	chr11	46896252	47988969	-	Sgcd
MSTRG.21860	8842.33	-0.315503	0.0636668	-4.95554	7.21306e-07	1.47187e-05	chr8	85492575	85527560	+	Gpt2
MSTRG.13809	3132.82	-0.385077	0.0777254	-4.95433	7.25793e-07	1.47882e-05	chr3	79591341	79603650	+	Ppid
MSTRG.6926	241.23	-0.932658	0.188305	-4.95292	7.31087e-07	1.48516e-05	chr14	54567471	54577558	-	Ajuba
MSTRG.11426	296.169	-0.873527	0.176419	-4.95143	7.36714e-07	1.49437e-05	chr19	47854969	47864790	+	Gsto1
MSTRG.15751	914.231	0.615436	0.124394	4.94749	7.51753e-07	1.52035e-05	chr4	135445419	135495038	-	Nipal3
MSTRG.2851	531.609	0.742379	0.150109	4.94558	7.59158e-07	1.53305e-05	chr10	128790909	128800824	+	Mmp19
MSTRG.16588	4877.97	0.338996	0.068564	4.94422	7.64476e-07	1.53946e-05	chr5	49959955	50059006	-	Adgra3
MSTRG.5013	2806.11	-0.39946	0.0807958	-4.94407	7.65096e-07	1.53946e-05	chr12	77238124	77476338	+	Fut8
MSTRG.5073	615.723	0.686097	0.138918	4.93885	7.85851e-07	1.57297e-05	chr12	81197914	81333180	-	Slc8a3
MSTRG.20656	173.228	-0.957001	0.193833	-4.93723	7.92383e-07	1.58289e-05	chr7	114743693	114850383	+	Insc
MSTRG.24429	1004.31	0.581614	0.117806	4.93705	7.93127e-07	1.58289e-05	chrX	113297509	113836386	+	Dach2
MSTRG.19037	2916.39	0.41903	0.0848873	4.93631	7.96155e-07	1.58661e-05	chr6	126708328	126740695	-	Kcna6
MSTRG.222	3391.35	-0.387422	0.0785154	-4.93435	8.0418e-07	1.60026e-05	chr1	37417083	37430103	-	Coa5
MSTRG.12379	9407	-0.305049	0.0618672	-4.9307	8.19359e-07	1.62809e-05	chr2	91932823	91975864	-	Dgkz
MSTRG.24446	1966.59	0.496592	0.10073	4.92995	8.22517e-07	1.63177e-05	chrX	133582859	133688987	-	Pcdh19
MSTRG.24479	441.598	-0.752378	0.152622	-4.92969	8.23607e-07	1.63177e-05	chrX	136168983	136172342	-	Tceal8
MSTRG.11143	281.817	0.900707	0.182751	4.92861	8.28171e-07	1.63843e-05	chr19	24999533	25202432	+	Dock8
MSTRG.16590	1022.55	-0.553966	0.112476	-4.9252	8.42759e-07	1.66488e-05	chr5	51454249	52115949	-	Ppargc1a
MSTRG.10519	4544.18	0.409466	0.0831937	4.92184	8.57332e-07	1.68633e-05	chr18	57878677	57946821	+	Slc12a2
MSTRG.16733	11958.3	0.300493	0.0610511	4.92199	8.56686e-07	1.68633e-05	chr5	66676090	66687234	+	Uchl1
MSTRG.11954	19361.3	-0.236846	0.0481352	-4.92043	8.63532e-07	1.69608e-05	chr2	34771969	34777547	+	Hspa5
MSTRG.7941	4667.72	0.368055	0.0749787	4.9088	9.16372e-07	1.79469e-05	chr15	82268801	82294575	+	Septin3
MSTRG.16746	1867.64	-0.481693	0.098244	-4.90303	9.43704e-07	1.84557e-05	chr5	66745826	67057158	+	Limch1
MSTRG.14140	4926.27	0.353858	0.0722001	4.90108	9.5313e-07	1.86133e-05	chr3	97689823	97888769	-	Pde4dip
MSTRG.14443	1349.24	0.509459	0.103972	4.89996	9.58573e-07	1.86648e-05	chr3	126596301	126846326	+	Camk2d
MSTRG.1925	4242.88	0.343316	0.0700689	4.89969	9.59872e-07	1.86648e-05	chr10	40339563	40483818	+	Cdk19
MSTRG.24036	1994.6	0.455351	0.0930981	4.89109	1.0028e-06	1.9444e-05	chrX	41400853	41678601	+	Gria3
MSTRG.794	18497.6	-0.240164	0.0491555	-4.88581	1.03003e-06	1.99437e-05	chr1	93478963	93510260	+	Septin2
MSTRG.21871	244.848	-0.883251	0.180868	-4.88341	1.04265e-06	2.01594e-05	chr8	86482259	86580686	-	Abcc12
MSTRG.7457	20869	0.323986	0.0663593	4.8823	1.04855e-06	2.02448e-05	chr15	25363276	25413764	-	Basp1
MSTRG.5912	2373.2	0.404215	0.0828025	4.88168	1.05186e-06	2.02799e-05	chr13	52967208	52981073	-	Nfil3
MSTRG.10334	3654.69	0.444134	0.091003	4.88043	1.05854e-06	2.03799e-05	chr18	36281096	36301517	+	Pura
MSTRG.11446	624.481	-0.684136	0.140501	-4.86928	1.12006e-06	2.15035e-05	chr19	53529108	53542431	+	Dusp5
MSTRG.1581	505.859	-0.693091	0.142427	-4.86629	1.13715e-06	2.18009e-05	chr1	187608790	188214885	+	Esrrg
MSTRG.573	3173.57	-0.360635	0.0741544	-4.86329	1.1545e-06	2.21025e-05	chr1	75307895	75317990	-	Dnpep
MSTRG.22881	734.581	0.635502	0.13102	4.85043	1.23193e-06	2.35188e-05	chr9	45426627	45753712	+	Dscaml1
MSTRG.13377	2941.78	0.384558	0.0793	4.84941	1.23832e-06	2.36078e-05	chr3	7366668	7445366	+	Pkia
MSTRG.7553	8635.27	0.278977	0.0575363	4.84871	1.24268e-06	2.36579e-05	chr15	36997026	37007773	-	Zfp706
MSTRG.10178	534.294	0.7052	0.145527	4.84585	1.26073e-06	2.39678e-05	chr18	11052063	11085635	+	Gata6
MSTRG.23907	4110.4	0.337366	0.0696275	4.84529	1.26425e-06	2.40014e-05	chrX	7919821	7924410	+	Pcsk1n
MSTRG.6471	1114.25	0.589246	0.121839	4.83628	1.3229e-06	2.50799e-05	chr13	112800791	112867894	+	Plpp1
MSTRG.15492	836.122	-0.591723	0.122395	-4.83453	1.33462e-06	2.5267e-05	chr4	120267078	120287349	-	Foxo6
MSTRG.14815	778.28	0.622708	0.128989	4.8276	1.38188e-06	2.60892e-05	chr4	32238803	32586108	+	Bach2
MSTRG.21204	2794.51	-0.377425	0.0782141	-4.82554	1.39623e-06	2.62994e-05	chr8	11198422	11312826	-	Col4a1
MSTRG.21961	1443.75	-0.506647	0.105082	-4.82144	1.42527e-06	2.6797e-05	chr8	94532989	94570531	+	Cpne2
MSTRG.16509	4532.77	0.321009	0.0666746	4.81457	1.47521e-06	2.76216e-05	chr5	38137191	38159907	-	Nsg1
MSTRG.7630	449.923	0.770786	0.160246	4.81003	1.50909e-06	2.81786e-05	chr15	54745701	54754039	+	Ccn3
MSTRG.2037	518.753	-0.736913	0.153242	-4.80883	1.51815e-06	2.83091e-05	chr10	56377329	56402513	+	Gja1
MSTRG.15802	711.468	-0.621123	0.129254	-4.80545	1.54405e-06	2.87527e-05	chr4	139082283	139092993	-	Nbl1
MSTRG.21403	2774.49	-0.396067	0.0824442	-4.80406	1.55479e-06	2.88737e-05	chr8	33652522	33698163	+	Gsr
MSTRG.20447	453.696	-0.74326	0.154756	-4.80278	1.56476e-06	2.89799e-05	chr7	98489282	98502181	+	Lrrc32
MSTRG.15034	2222.02	0.429689	0.0895646	4.79753	1.60633e-06	2.97096e-05	chr4	53440412	53622478	+	Slc44a1
MSTRG.11875	1223.35	-0.509752	0.10636	-4.7927	1.64553e-06	3.03932e-05	chr2	31245822	31295989	+	Ncs1
MSTRG.14200	1283.08	0.517461	0.108195	4.78267	1.72979e-06	3.19063e-05	chr3	102734528	102801513	+	Tspan2
MSTRG.22879	2185.54	0.43938	0.0919078	4.78066	1.74719e-06	3.21837e-05	chr9	45370184	45396159	+	Fxyd6
MSTRG.14561	2814.39	-0.374507	0.0784146	-4.77599	1.78825e-06	3.28513e-05	chr3	138742194	138907905	+	Tspan5
MSTRG.14305	5930.67	-0.305423	0.0639681	-4.77461	1.80052e-06	3.30322e-05	chr3	108107279	108146146	-	Gnai3
MSTRG.6498	1221.95	0.517286	0.108415	4.77136	1.82987e-06	3.35255e-05	chr13	117208535	117274415	+	Emb
MSTRG.1420	92.7661	-0.986637	0.207118	-4.76365	1.90125e-06	3.47866e-05	chr1	172555937	172563717	+	Vsig8
MSTRG.8178	10045.4	0.267252	0.0561356	4.76082	1.92804e-06	3.52293e-05	chr15	100615348	100620761	+	Dazap2
MSTRG.5838	865.836	-0.586896	0.123304	-4.75975	1.93835e-06	3.53703e-05	chr13	46418433	46431095	+	Rbm24
MSTRG.13767	3882.59	-0.363199	0.0763426	-4.7575	1.9601e-06	3.56717e-05	chr3	69035287	69044755	-	Trim59
MSTRG.21326	367.933	0.793942	0.166924	4.7563	1.97175e-06	3.58359e-05	chr8	23411501	23449632	+	Sfrp1
MSTRG.18301	82.5662	-0.985312	0.207246	-4.7543	1.99133e-06	3.61435e-05	chr6	52231196	52240854	-	Hoxa10
MSTRG.2622	5245.98	0.316424	0.0665806	4.75249	2.00924e-06	3.64202e-05	chr10	108497649	109010982	-	Syt1
MSTRG.24633	8080.95	-0.263439	0.0555171	-4.74519	2.0831e-06	3.77088e-05	chrX	160122208	160138413	-	Pdha1
MSTRG.19366	13391.5	-0.256235	0.0541092	-4.73551	2.185e-06	3.9501e-05	chr7	12999113	13031035	+	Trim28
MSTRG.13215	775.318	-0.588806	0.124382	-4.73386	2.20294e-06	3.97726e-05	chr2	170108642	170148103	-	Zfp217
MSTRG.10273	454.602	0.709488	0.149926	4.73226	2.22032e-06	3.99805e-05	chr18	31922289	31958619	+	Lims2
MSTRG.8696	18348.2	0.230156	0.0487119	4.72485	2.30288e-06	4.13577e-05	chr16	42248441	42340651	-	Gap43
MSTRG.21427	1810.99	-0.495262	0.104831	-4.72438	2.30824e-06	4.13994e-05	chr8	36094827	36147787	+	Prag1
MSTRG.21350	9132.75	-0.266166	0.0563594	-4.72266	2.32778e-06	4.16951e-05	chr8	25513653	25577784	+	Fgfr1
MSTRG.21823	1700.2	0.448645	0.0950085	4.72215	2.33359e-06	4.17443e-05	chr8	84338638	84640475	+	Cacna1a
MSTRG.16146	2044.76	0.436891	0.0925404	4.72109	2.34587e-06	4.1909e-05	chr5	8072351	8368160	-	Adam22
MSTRG.23054	5439.86	0.295722	0.0627112	4.71561	2.40984e-06	4.29954e-05	chr9	59539539	59565109	+	Hexa
MSTRG.23490	274.109	0.820605	0.174066	4.71433	2.42505e-06	4.32103e-05	chr9	103424923	103480420	-	Bfsp2
MSTRG.12640	7511.29	0.284316	0.0603651	4.70994	2.47795e-06	4.40952e-05	chr2	121289599	121310832	+	Map1a
MSTRG.23596	15718.4	0.246661	0.0524349	4.70413	2.54947e-06	4.53087e-05	chr9	108204633	108263958	-	Dag1
MSTRG.10919	223.153	-0.859304	0.182698	-4.70341	2.55858e-06	4.54115e-05	chr19	6384398	6398459	+	Pygm
MSTRG.5376	7887.55	-0.311326	0.0662029	-4.70261	2.56855e-06	4.55292e-05	chr12	111538015	111547079	+	Eif5
MSTRG.901	276.85	0.859582	0.183078	4.69516	2.66396e-06	4.71589e-05	chr1	120340581	120343174	+	C1ql2
MSTRG.7473	4169.64	0.317888	0.067736	4.69304	2.6917e-06	4.75267e-05	chr15	27466676	27594909	+	Ank
MSTRG.5005	1598.43	0.567912	0.12108	4.69038	2.72704e-06	4.80884e-05	chr12	76580487	76710547	-	Sptb
ENSMUSG00000044770.14	121.002	-0.962756	0.205506	-4.6848	2.8024e-06	4.92897e-05	chr10	42860369	42960780	+	Scml4
MSTRG.22058	853.91	0.575055	0.122791	4.68322	2.82408e-06	4.95432e-05	chr8	105276139	105281939	+	Nol3
MSTRG.23638	5364.98	0.316861	0.067757	4.67643	2.91907e-06	5.10781e-05	chr9	109095388	109119917	+	Plxnb1
MSTRG.12281	4004.34	0.386203	0.0827259	4.66847	3.03452e-06	5.2932e-05	chr2	79255425	79333123	+	Itga4
MSTRG.1723	3352.75	0.359267	0.076956	4.66848	3.0344e-06	5.2932e-05	chr10	8722218	8886070	-	Sash1
MSTRG.4077	3148.64	0.365844	0.0783673	4.66832	3.03667e-06	5.2932e-05	chr11	100347326	100356600	-	Hap1
MSTRG.2218	12610.8	0.265595	0.0570564	4.65496	3.24051e-06	5.62693e-05	chr10	75859352	75860240	-	Mif
MSTRG.20342	257.327	0.840572	0.180672	4.65248	3.27974e-06	5.6878e-05	chr7	89632391	89854359	+	Me3
MSTRG.11934	15419.6	-0.296408	0.0637618	-4.64867	3.3408e-06	5.78633e-05	chr2	32961558	32965345	+	Rpl12
MSTRG.5695	6010.62	-0.343603	0.0739246	-4.64802	3.35142e-06	5.79735e-05	chr13	30540307	30545362	-	Uqcrfs1
MSTRG.10338	945.234	0.582338	0.125309	4.64722	3.36432e-06	5.8123e-05	chr18	36342519	36403097	+	Cystm1
MSTRG.1002	946.873	0.576275	0.124052	4.64544	3.39357e-06	5.85541e-05	chr1	133164209	133303435	+	Plekha6
MSTRG.1495	9244.91	-0.271434	0.0584486	-4.64397	3.4177e-06	5.88959e-05	chr1	180568923	180601254	+	Parp1
MSTRG.3474	1217.78	0.493033	0.106234	4.64101	3.46718e-06	5.95978e-05	chr11	64435331	64522841	+	Hs3st3a1
MSTRG.10316	920.859	0.56252	0.121242	4.63964	3.49023e-06	5.99186e-05	chr18	35209002	35215024	-	Lrrtm2
MSTRG.22515	2628.22	-0.36706	0.0791299	-4.6387	3.50614e-06	6.0116e-05	chr8	122568014	122573554	+	Cdt1
MSTRG.17094	77.5467	-0.9607	0.20716	-4.63749	3.52672e-06	6.0317e-05	chr5	108518553	108550024	-	Cplx1
MSTRG.16356	2539.06	-0.386899	0.0835103	-4.63294	3.60501e-06	6.15788e-05	chr5	30155247	30184593	+	Hadhb
MSTRG.6387	8488.48	-0.274403	0.0592664	-4.62999	3.6568e-06	6.22295e-05	chr13	100778649	100786570	-	Ccnb1
MSTRG.17976	343.311	0.783102	0.169168	4.62914	3.67193e-06	6.24091e-05	chr6	17065009	17171833	-	Gm4876
MSTRG.15731	305.381	0.786028	0.169865	4.62737	3.70332e-06	6.2786e-05	chr4	134356371	134383850	-	Extl1
MSTRG.1519	3792.14	-0.32059	0.0694531	-4.61592	3.91349e-06	6.61846e-05	chr1	181815334	181843046	-	Lbr
MSTRG.19415	1958.34	0.406481	0.0880903	4.61436	3.94305e-06	6.66019e-05	chr7	16959678	16964607	+	Pnmal1
MSTRG.10447	1476.88	-0.467119	0.101353	-4.60885	4.04904e-06	6.80713e-05	chr18	44425059	44812182	-	Mcc
MSTRG.1774	610.207	0.651904	0.141448	4.6088	4.05002e-06	6.80713e-05	chr10	18581838	18743949	-	Arfgef3
MSTRG.4095	8081.08	0.279907	0.0607656	4.60634	4.09823e-06	6.87121e-05	chr11	100574903	100591729	+	Cnp
MSTRG.16827	1251.11	0.48633	0.105611	4.60493	4.12609e-06	6.90943e-05	chr5	74592446	74702912	-	Lnx1
MSTRG.21142	9053.15	0.279976	0.0609071	4.59677	4.29087e-06	7.17654e-05	chr8	3122060	3279712	-	Insr
MSTRG.17711	302.528	-0.78881	0.172102	-4.58338	4.57519e-06	7.63335e-05	chr5	139423150	139427800	+	Gper1
MSTRG.8557	1111.69	-0.502928	0.109886	-4.57682	4.72107e-06	7.8575e-05	chr16	30064383	30067796	+	Hes1
MSTRG.11637	515.691	0.710769	0.15539	4.57409	4.78296e-06	7.9508e-05	chr2	16356303	16755839	+	Plxdc2
MSTRG.16648	864.919	-0.600818	0.131607	-4.56526	4.98879e-06	8.27278e-05	chr5	53107082	53213927	-	Sel1l3
MSTRG.21431	1195.06	0.490283	0.107456	4.56264	5.05145e-06	8.3665e-05	chr8	36567750	36953143	-	Dlc1
ENSMUSG00000036815.17	592.093	0.653912	0.143364	4.56118	5.08662e-06	8.41454e-05	chr1	123321470	124846039	-	Dpp10
MSTRG.16503	280.471	0.83756	0.183667	4.5602	5.11057e-06	8.4439e-05	chr5	37446824	37717171	-	Stk32b
MSTRG.22912	268.432	-0.837798	0.183928	-4.55503	5.23781e-06	8.64366e-05	chr9	48899212	48911099	-	Htr3a
MSTRG.4746	3369.03	0.332985	0.0731157	4.55422	5.25804e-06	8.66655e-05	chr12	36014556	36042500	-	Tspan13
MSTRG.21700	1456.17	0.561175	0.123681	4.53728	5.69843e-06	9.33598e-05	chr8	72304109	72305260	-	Gm10282
MSTRG.11862	2368.98	-0.381386	0.0840905	-4.53542	5.74901e-06	9.40753e-05	chr2	30400470	30415813	-	Crat
MSTRG.8620	1349.15	-0.478069	0.105456	-4.53335	5.80557e-06	9.4887e-05	chr16	33684369	33771576	+	Heg1
MSTRG.7714	3281.06	0.335027	0.0739491	4.5305	5.88432e-06	9.60589e-05	chr15	72589619	73061260	-	Trappc9
MSTRG.11745	1917.09	0.429595	0.0948384	4.52976	5.90511e-06	9.6283e-05	chr2	25466708	25470046	-	Ptgds
MSTRG.9886	716.038	-0.619198	0.136723	-4.52886	5.93014e-06	9.65755e-05	chr17	57249454	57263665	+	Trip10
MSTRG.8491	2489.75	0.371833	0.0821261	4.52758	5.96627e-06	9.68169e-05	chr16	21204754	21223305	+	Ephb3
MSTRG.6302	3213.81	0.344639	0.0761472	4.52596	6.01211e-06	9.74448e-05	chr13	94201309	94285857	-	Scamp1
MSTRG.11379	2183.14	-0.409149	0.0904549	-4.52324	6.08996e-06	9.84724e-05	chr19	46044885	46072915	+	Pprc1
ENSMUSG00000020218.11	73.3735	0.932597	0.206298	4.52063	6.1656e-06	9.95338e-05	chr10	121033959	121100650	+	Wif1
MSTRG.4684	4844.27	-0.305429	0.0676162	-4.5171	6.26917e-06	0.000100891	chr12	25093798	25097140	-	Id2
MSTRG.21793	446.257	-0.701338	0.155381	-4.51367	6.37157e-06	0.000102418	chr8	83723250	83741326	-	Adgre5
MSTRG.4582	7465.98	0.272564	0.0603954	4.513	6.39167e-06	0.000102621	chr12	8497660	8500009	-	Rhob
MSTRG.1157	475.13	-0.698527	0.154829	-4.5116	6.43396e-06	0.000102954	chr1	153503014	153550045	-	Npl
MSTRG.12993	4285.13	-0.303963	0.0673738	-4.51159	6.43443e-06	0.000102954	chr2	155059309	155074497	-	Ahcy
MSTRG.6258	3705.72	0.349223	0.0774062	4.51157	6.43507e-06	0.000102954	chr13	89655311	89742509	-	Vcan
MSTRG.24230	1797.82	0.410575	0.091069	4.50839	6.53217e-06	0.00010427	chrX	75572045	75578231	-	Rab39b
MSTRG.8044	1138.39	0.51326	0.113863	4.50771	6.55297e-06	0.000104472	chr15	91267695	91573261	-	Slc2a13
MSTRG.7876	3708.63	0.364309	0.0809336	4.50134	6.75275e-06	0.000107281	chr15	79724069	79742551	-	Sun2
MSTRG.957	2748.11	-0.361718	0.0805059	-4.49306	7.02061e-06	0.000111147	chr1	131053699	131097826	-	Mapkapk2
MSTRG.22796	1157.78	0.522102	0.116295	4.48945	7.1407e-06	0.000112863	chr9	41964719	42124297	-	Sorl1
MSTRG.14703	1985.98	-0.405993	0.0905115	-4.48555	7.27274e-06	0.000114342	chr4	3678114	3813122	+	Lyn
MSTRG.17495	10551.7	-0.242824	0.0541395	-4.48514	7.28645e-06	0.000114426	chr5	129786997	129846371	+	Cct6a
MSTRG.23275	1017.08	-0.496588	0.110881	-4.47857	7.51451e-06	0.000117736	chr9	79598990	79718831	-	Col12a1
MSTRG.2815	17253.2	-0.217421	0.048546	-4.47866	7.51118e-06	0.000117736	chr10	128337733	128362479	+	Cs
MSTRG.13516	1461.47	-0.494007	0.110478	-4.47155	7.76555e-06	0.00012153	chr3	36448922	36475894	-	Anxa5
MSTRG.10072	8221.93	-0.294409	0.0658698	-4.46956	7.83805e-06	0.000122523	chr17	86963081	87000069	+	Rhoq
MSTRG.18456	3286.51	-0.352075	0.078813	-4.46722	7.92441e-06	0.000123732	chr6	71909052	71985420	+	Polr1a
MSTRG.7675	2301.02	-0.377092	0.084422	-4.46676	7.94137e-06	0.000123854	chr15	60818993	60853778	-	Lratd2
MSTRG.16770	2912.08	0.364883	0.0817285	4.46457	8.02281e-06	0.000124839	chr5	67618139	67847434	-	Atp8a1
MSTRG.9385	91.0009	0.924561	0.207199	4.46219	8.11262e-06	0.000125949	chr17	27143964	27167795	-	Ip6k3
MSTRG.598	51442.9	-0.20497	0.0459418	-4.46151	8.13826e-06	0.000126203	chr1	79794196	79861303	-	Serpine2
MSTRG.20217	909.746	-0.537745	0.120583	-4.45952	8.21417e-06	0.000127236	chr7	80186840	80226527	+	Sema4b
MSTRG.13206	579.529	0.641321	0.144216	4.44694	8.71023e-06	0.000134766	chr2	168476409	168601960	-	Nfatc2
MSTRG.9506	1349.31	-0.479283	0.107972	-4.43896	9.03962e-06	0.000139704	chr17	32036099	32062865	+	Rrp1b
MSTRG.19411	2117.38	0.461576	0.103996	4.43839	9.0635e-06	0.000139885	chr7	16875316	16887462	+	Dact3
MSTRG.7110	11852.1	0.245138	0.0552338	4.43819	9.07184e-06	0.000139885	chr14	66297030	66311424	+	Trim35
MSTRG.20497	631.423	0.66064	0.149034	4.43282	9.3009e-06	0.000143093	chr7	100642891	100662414	-	Plekhb1
MSTRG.21992	3456.3	-0.344151	0.0776803	-4.43035	9.40797e-06	0.000144577	chr8	95446095	95490039	-	Csnk2a2
MSTRG.18640	15040	-0.246593	0.0558009	-4.41916	9.90865e-06	0.000151758	chr6	87842614	87851106	-	Cnbp
MSTRG.1446	3874.37	-0.319643	0.072382	-4.41605	1.0052e-05	0.000153749	chr1	178187416	178257301	+	Desi2
MSTRG.9085	2533.79	-0.35869	0.0812463	-4.41485	1.0108e-05	0.000154292	chr17	8311101	8423513	+	Sft2d1
MSTRG.510	4744.88	-0.30529	0.0691845	-4.41269	1.02092e-05	0.000155662	chr1	71557149	71579631	+	Atic
MSTRG.7546	2990.47	0.340428	0.0771532	4.41237	1.02246e-05	0.000155722	chr15	36239932	36283147	-	Rnf19a
MSTRG.24529	2260.66	-0.387721	0.0878805	-4.41191	1.02462e-05	0.000155877	chrX	143285673	143394262	-	Chrdl1
MSTRG.16817	1165.39	0.479573	0.108935	4.40239	1.07066e-05	0.000162339	chr5	74204815	74531759	-	Scfd2
MSTRG.7684	459.509	0.68521	0.155696	4.40095	1.0778e-05	0.000163239	chr15	64697083	64922296	-	Adcy8
MSTRG.280	2631.61	-0.422206	0.0960496	-4.3957	1.10415e-05	0.000167044	chr1	43933646	44003000	+	Tpp2
MSTRG.4642	7889.36	-0.25537	0.0581211	-4.39376	1.11408e-05	0.00016836	chr12	17544793	17553483	+	Odc1
MSTRG.24600	841.117	0.579173	0.131925	4.39016	1.13265e-05	0.000170977	chrX	153723589	153741920	+	Nbdy
MSTRG.23845	25696	0.246033	0.0560523	4.38934	1.13696e-05	0.000171436	chrM	1093	2675	+	mt-Rnr2
MSTRG.14421	112.192	-0.903105	0.205879	-4.38659	1.15142e-05	0.000173426	chr3	122294135	122530191	+	Bcar3
MSTRG.9792	2184.86	-0.379635	0.0865786	-4.38486	1.16059e-05	0.000174614	chr17	47599330	47611492	-	Bysl
MSTRG.24319	348.264	0.738738	0.168547	4.38299	1.17064e-05	0.000175931	chrX	101376377	101385629	+	Gjb1
MSTRG.4704	3719.01	-0.34656	0.0791866	-4.37649	1.20603e-05	0.000181051	chr12	29937607	30017658	+	Pxdn
MSTRG.1532	1131.43	0.48548	0.110955	4.37546	1.21175e-05	0.000181709	chr1	182763859	182896591	+	Susd4
MSTRG.10938	8567.34	-0.367075	0.0839433	-4.37289	1.22614e-05	0.000183418	chr19	6974967	6977738	+	Ppp1r14b
MSTRG.1201	7547.55	0.276061	0.0631328	4.3727	1.22718e-05	0.000183418	chr1	156678531	156719086	-	Fam20b
MSTRG.13631	953.304	-0.537911	0.123188	-4.36659	1.262e-05	0.000188003	chr3	53041527	53261679	+	Lhfp
MSTRG.7612	15761.5	0.2407	0.0551385	4.36538	1.26901e-05	0.000188512	chr15	51786557	51865523	-	Eif3h
MSTRG.7522	1113.4	0.484222	0.110955	4.36413	1.2763e-05	0.000189306	chr15	34306676	34436273	+	Matn2
MSTRG.7075	240.566	-0.781492	0.179106	-4.36328	1.28125e-05	0.000189834	chr14	63436393	63465498	+	Fam167a
MSTRG.20506	5137.58	0.297054	0.0681121	4.36125	1.2932e-05	0.000191397	chr7	101092862	101284405	+	Fchsd2
MSTRG.23410	1832.01	-0.393656	0.0903985	-4.35467	1.33265e-05	0.000196876	chr9	96943481	97018843	-	Spsb4
ENSMUSG00000022494.15	110.216	0.895774	0.205916	4.3502	1.36015e-05	0.000200434	chr16	11984112	12270902	+	Shisa9
MSTRG.12191	6202.72	-0.278438	0.0640924	-4.34432	1.39709e-05	0.000205162	chr2	71211705	71263303	+	Dync1i2
MSTRG.7885	2570.01	0.351747	0.0809749	4.3439	1.39975e-05	0.000205162	chr15	80173720	80215519	+	Mgat3
MSTRG.3120	1193.65	0.485387	0.111824	4.34063	1.42072e-05	0.000207121	chr11	32533304	32624587	+	Stk10
MSTRG.9181	52.9688	-0.882725	0.203359	-4.34073	1.42007e-05	0.000207121	chr17	17402671	17459387	+	Lix1
MSTRG.2046	10467.9	0.248328	0.0572298	4.33914	1.43041e-05	0.000208312	chr10	57515773	57532530	-	Serinc1
MSTRG.3671	248.245	0.80253	0.185166	4.33412	1.46347e-05	0.000212898	chr11	75409768	75422701	-	Serpinf1
MSTRG.5952	1491.66	-0.442694	0.102203	-4.3315	1.48095e-05	0.000215212	chr13	55523230	55536658	-	Dok3
MSTRG.6434	901.109	0.562084	0.129777	4.33114	1.48342e-05	0.00021534	chr13	108214403	108285683	+	Elovl7
MSTRG.354	366.129	0.8091	0.186842	4.33041	1.48835e-05	0.000215826	chr1	55335400	55335796	+	Gm8292
MSTRG.3453	270.464	-0.792038	0.182935	-4.32962	1.49365e-05	0.000216365	chr11	62820230	62877465	+	Trim16
MSTRG.24247	5492.09	0.392793	0.090826	4.32468	1.52755e-05	0.00022104	chrX	80193853	80194852	-	Gm14760
MSTRG.12254	1607.79	-0.442218	0.102263	-4.32433	1.53e-05	0.00022116	chr2	75675512	75704641	-	Nfe2l2
MSTRG.295	1302.21	0.501159	0.115944	4.32242	1.54329e-05	0.00022261	chr1	50900646	51187270	+	Tmeff2
MSTRG.8245	191.412	-0.86299	0.199771	-4.3199	1.56098e-05	0.000224922	chr15	103503033	103530052	+	Pde1b
MSTRG.11967	2695.11	0.353007	0.0817504	4.3181	1.57376e-05	0.000226525	chr2	35313985	35336976	-	Stom
MSTRG.15290	4267.96	0.315957	0.0733667	4.30654	1.65826e-05	0.000238184	chr4	103619358	104744844	+	Dab1
MSTRG.12062	768.748	0.55597	0.129121	4.30579	1.66389e-05	0.000238742	chr2	52428319	52676831	-	Cacnb4
MSTRG.10294	4951.41	0.28075	0.0652304	4.30398	1.67758e-05	0.000240201	chr18	34344884	34374070	-	Reep5
MSTRG.8928	45118.6	0.208307	0.0483972	4.30411	1.67656e-05	0.000240201	chr16	91269771	91271933	+	Olig1
MSTRG.1374	1790.65	-0.448907	0.104311	-4.30353	1.68099e-05	0.000240436	chr1	171216010	171222514	-	Tomm40l
MSTRG.10637	432.797	0.664474	0.154474	4.30152	1.69629e-05	0.00024237	chr18	69979130	70141605	-	Rab27b
MSTRG.21862	7297.66	-0.266214	0.0618931	-4.30119	1.69883e-05	0.00024248	chr8	85537632	85555344	-	Dnaja2
MSTRG.10391	223.98	0.827973	0.192573	4.29952	1.71166e-05	0.000244055	chr18	37435620	37438654	+	Pcdhb12
MSTRG.6816	4796.26	0.404208	0.0941617	4.2927	1.76512e-05	0.00025089	chr14	46084027	46085200	+	Ubb-ps
MSTRG.13184	6821	-0.278223	0.0648268	-4.29178	1.77244e-05	0.000251668	chr2	166906039	166946389	+	Cse1l
MSTRG.13682	4942.26	0.29413	0.0685541	4.29048	1.7829e-05	0.00025289	chr3	57841894	57848079	-	Pfn2
MSTRG.1941	3028.32	0.368835	0.0859744	4.29005	1.78631e-05	0.00025311	chr10	42181840	42276755	-	Foxo3
MSTRG.22183	8798.23	-0.244292	0.0570794	-4.27987	1.87001e-05	0.000264421	chr8	111993442	112011323	-	Kars
MSTRG.11019	1483.29	0.428903	0.100422	4.27099	1.94611e-05	0.000274896	chr19	10041568	10060110	+	Fads3
MSTRG.1674	1030.56	-0.577343	0.135261	-4.26835	1.96924e-05	0.000277875	chr10	3740363	3967303	+	Plekhg1
MSTRG.24663	40794.8	0.223472	0.0523805	4.26631	1.9873e-05	0.000280133	chrX	166238910	166388988	+	Gpm6b
MSTRG.556	2100.56	-0.420426	0.0985625	-4.26558	1.99384e-05	0.000280765	chr1	74661744	74703730	+	Ttll4
MSTRG.15052	2849.81	0.365947	0.0858166	4.26429	2.0054e-05	0.000282102	chr4	56957172	56990391	-	Frrs1l
MSTRG.9852	9715.03	-0.24429	0.0573171	-4.26209	2.02527e-05	0.000284602	chr17	56303320	56323486	+	Uhrf1
MSTRG.22439	1312.55	0.447595	0.105066	4.26012	2.04316e-05	0.000286821	chr8	120114151	120165306	+	6430548M08Rik
MSTRG.3924	514.445	0.65814	0.15456	4.25816	2.06119e-05	0.000289055	chr11	90030347	90036508	+	Tmem100
MSTRG.20339	1342.98	0.436499	0.102544	4.25668	2.07483e-05	0.000290369	chr7	89507782	89527187	-	Prss23
MSTRG.12827	5389.42	0.293252	0.0689668	4.25208	2.11792e-05	0.000295793	chr2	134594184	134644145	-	Tmx4
MSTRG.1194	5667.23	-0.265302	0.0624909	-4.24545	2.18157e-05	0.00030437	chr1	156035402	156068865	+	Tor1aip2
MSTRG.1487	2367.72	-0.350615	0.082629	-4.24324	2.20312e-05	0.000307062	chr1	180330484	180424802	+	Itpkb
MSTRG.21761	9882.03	-0.256159	0.0605933	-4.22751	2.36292e-05	0.000328662	chr8	80698506	80739497	-	Smarca5
MSTRG.9611	10101.1	-0.225836	0.0534753	-4.22319	2.40874e-05	0.000334353	chr17	35000986	35016322	+	Vars
MSTRG.7451	2822.64	0.404025	0.0957122	4.22125	2.42952e-05	0.000336896	chr15	13028700	13173675	-	Cdh6
MSTRG.633	10377.3	-0.30881	0.0732751	-4.21439	2.50451e-05	0.000346238	chr1	84721188	84840516	-	Trip12
MSTRG.5473	12718.5	-0.248568	0.0589848	-4.2141	2.50771e-05	0.000346328	chr13	8885500	8892451	+	Idi1
MSTRG.16516	7252.55	0.244739	0.0580923	4.21293	2.52077e-05	0.000347779	chr5	38526812	38563221	-	Wdr1
MSTRG.12009	2732.29	-0.351968	0.0836015	-4.21007	2.55293e-05	0.00035186	chr2	38511642	38594606	+	Nek6
MSTRG.11341	1952.25	-0.394266	0.0937534	-4.20535	2.60681e-05	0.000358924	chr19	44073334	44107480	-	Chuk
MSTRG.1171	1766.7	-0.390461	0.0928616	-4.20476	2.6136e-05	0.000359495	chr1	155096360	155099636	-	Ier5
MSTRG.9933	822.941	0.527434	0.125496	4.20278	2.63651e-05	0.000361916	chr17	67697258	67822647	+	Lama1
MSTRG.24280	28733.7	-0.202297	0.0481944	-4.19752	2.69853e-05	0.000369571	chrX	94535473	94542143	-	Maged1
MSTRG.6994	573.143	0.607027	0.144621	4.19736	2.70041e-05	0.000369571	chr14	57274992	57398529	-	Cryl1
MSTRG.5725	4964.2	0.276891	0.0659752	4.19689	2.706e-05	0.000369964	chr13	34179157	34346677	-	Slc22a23
MSTRG.6172	10329	-0.246383	0.0587299	-4.19519	2.72643e-05	0.000372385	chr13	74322253	74350280	-	Sdha
MSTRG.1203	2710.4	-0.356085	0.0849262	-4.19287	2.75447e-05	0.000375838	chr1	156804165	156939626	-	Ralgps2
MSTRG.1874	109.964	0.865495	0.206444	4.1924	2.76018e-05	0.000375865	chr10	31689309	32890462	-	Nkain2
MSTRG.257	1408.2	-0.443785	0.105853	-4.19245	2.75955e-05	0.000375865	chr1	42590781	42695461	-	Pantr1
MSTRG.11307	522.011	0.66402	0.15857	4.18754	2.81989e-05	0.000382848	chr19	42268286	42431785	-	Crtac1
MSTRG.3187	14910.2	0.216075	0.0515973	4.18773	2.81764e-05	0.000382848	chr11	46055991	46147343	+	Adam19
MSTRG.1017	1577	0.428171	0.102266	4.18685	2.8285e-05	0.000383635	chr1	134405558	134411740	+	Cyb5r1
MSTRG.8260	4023.66	-0.307904	0.0736695	-4.17954	2.92104e-05	0.000395006	chr16	4039970	4077827	-	Trap1
MSTRG.4992	3105.09	-0.339632	0.0813172	-4.17663	2.95859e-05	0.000399688	chr12	76255297	76319803	+	Mthfd1
MSTRG.13109	588.176	0.588943	0.141032	4.17595	2.96741e-05	0.000400483	chr2	161521989	162661147	-	Ptprt
MSTRG.313	5279.92	-0.262563	0.0628928	-4.17477	2.98292e-05	0.000402178	chr1	52163447	52233433	-	Gls
MSTRG.7584	2492.1	0.404576	0.0969648	4.1724	3.01411e-05	0.000405901	chr15	39870588	39943994	-	Lrp12
MSTRG.10209	5642.77	0.271972	0.0652146	4.17042	3.04044e-05	0.00040872	chr18	14624197	14682914	-	Ss18
MSTRG.3131	453.153	0.644644	0.154633	4.16886	3.06132e-05	0.000411122	chr11	33200751	33203589	-	Tlx3
MSTRG.21146	2064.22	-0.355353	0.0852605	-4.16785	3.07483e-05	0.000412529	chr8	3353414	3456601	+	Arhgef18
MSTRG.19874	7320.22	-0.284231	0.0682315	-4.16568	3.10422e-05	0.000416063	chr7	44975988	44986568	-	Prmt1
MSTRG.21829	2437.59	-0.347666	0.0834845	-4.16444	3.12119e-05	0.000417926	chr8	84856988	84869257	+	Farsa
MSTRG.13137	695.386	0.573112	0.137765	4.16008	3.18131e-05	0.000425141	chr2	164389392	164405160	-	Matn4
MSTRG.13353	2553.19	0.422666	0.101625	4.15906	3.19567e-05	0.000426224	chr2	181306458	181314500	-	Stmn3
MSTRG.7720	10964.1	0.276786	0.0665486	4.15915	3.19427e-05	0.000426224	chr15	73095843	73184935	-	Ago2
MSTRG.18190	1633.9	0.425182	0.102283	4.15693	3.22551e-05	0.000429784	chr6	42315311	42324643	-	Fam131b
MSTRG.118	2971.34	-0.371916	0.0894842	-4.15622	3.23558e-05	0.000430704	chr1	23844845	23922447	-	Smap1
MSTRG.18687	3103.35	-0.366397	0.088212	-4.1536	3.27288e-05	0.000434397	chr6	90656087	90989060	-	Iqsec1
MSTRG.2515	11750	-0.224495	0.0540475	-4.15366	3.27203e-05	0.000434397	chr10	91116573	91124059	-	Slc25a3
MSTRG.460	516.964	-0.615323	0.14821	-4.1517	3.30011e-05	0.000437586	chr1	64730557	64737751	-	Fzd5
MSTRG.466	912.91	-0.507047	0.122202	-4.14925	3.33566e-05	0.00044187	chr1	64690454	64725644	+	Ccnyl1
MSTRG.17190	13180.4	0.229559	0.055333	4.14868	3.34398e-05	0.000442542	chr5	113842435	113908758	-	Coro1c
MSTRG.668	31058.4	-0.244016	0.0588249	-4.14816	3.35152e-05	0.00044311	chr1	86344718	86359400	-	Ncl
MSTRG.9046	7124.34	0.288854	0.0696425	4.14767	3.35875e-05	0.000443635	chr17	6106436	6251128	+	Tulp4
MSTRG.9961	2756.91	-0.332743	0.0802475	-4.14646	3.37656e-05	0.000445556	chr17	71615894	71659031	+	Wdr43
MSTRG.17518	4390.69	0.281822	0.0679975	4.1446	3.40409e-05	0.00044832	chr5	130872081	131308497	-	Galnt17
MSTRG.15402	439.628	0.680258	0.164245	4.14173	3.44692e-05	0.000453086	chr4	115967144	116017926	-	Faah
MSTRG.16853	1054.55	0.583372	0.141099	4.1345	3.55736e-05	0.000466931	chr5	77086987	77115121	-	Hopx
MSTRG.4579	164.706	0.826263	0.199976	4.13181	3.59922e-05	0.00047174	chr12	5077471	5375682	-	Klhl29
MSTRG.1008	1052.74	-0.472126	0.114365	-4.12825	3.65539e-05	0.000478642	chr1	134075169	134079120	-	Btg2
MSTRG.6632	459.142	0.616056	0.14929	4.12656	3.68225e-05	0.000481697	chr14	23289430	24014491	-	Kcnma1
MSTRG.1022	1991.46	-0.386804	0.0937508	-4.12587	3.69335e-05	0.000482685	chr1	134560170	134635285	+	Kdm5b
MSTRG.11394	703.827	-0.57284	0.138871	-4.12499	3.70758e-05	0.000484081	chr19	46304319	46312385	+	Nfkb2
MSTRG.7938	427.074	0.644176	0.156343	4.12026	3.78442e-05	0.00049364	chr15	82252396	82260753	+	1500009C09Rik
MSTRG.19129	2440.64	0.355493	0.0863378	4.11747	3.8306e-05	0.000499186	chr6	137477244	137654876	-	Eps8
MSTRG.3612	6387.85	-0.256965	0.062484	-4.11249	3.91416e-05	0.000509589	chr11	70977835	70983026	-	C1qbp
MSTRG.14654	2082.59	0.423385	0.102978	4.1114	3.93276e-05	0.000511521	chr3	153973435	154271722	+	Slc44a5
MSTRG.24053	1525.1	-0.415747	0.101143	-4.11047	3.94852e-05	0.000513082	chrX	48474943	48513563	-	Aifm1
MSTRG.8246	128.489	-0.846316	0.205919	-4.10994	3.95762e-05	0.000513774	chr15	103530278	103538003	-	Ppp1r1a
MSTRG.1137	1183.76	-0.453824	0.110527	-4.10599	4.02586e-05	0.000521639	chr1	152399829	152510695	+	Colgalt2
MSTRG.6806	13265.3	0.282615	0.0688265	4.10619	4.02234e-05	0.000521639	chr14	45283086	45318771	-	Ero1l
MSTRG.22670	2857.21	-0.338017	0.0823891	-4.10269	4.08373e-05	0.000528635	chr9	24411775	24503320	-	Dpy19l1
MSTRG.21673	3354.69	-0.319122	0.0779496	-4.09395	4.24086e-05	0.000548455	chr8	71476018	71486078	-	Ano8
MSTRG.1751	952.438	0.516958	0.126464	4.08779	4.35507e-05	0.000561096	chr10	13647053	13868980	-	Aig1
MSTRG.15424	1494.43	0.398563	0.0975122	4.08731	4.364e-05	0.000561202	chr4	116877375	116989264	+	Zswim5
MSTRG.21986	55118.1	0.207722	0.0508212	4.08731	4.36413e-05	0.000561202	chr8	95352267	95375080	+	Mmp15
MSTRG.4057	15673.1	0.23738	0.058099	4.08579	4.39272e-05	0.000563815	chr11	98740637	98769006	+	Thra
MSTRG.7101	288.346	-0.732426	0.179282	-4.08533	4.40138e-05	0.000564396	chr14	65666402	65764826	+	Scara5
MSTRG.11537	2558.67	-0.329412	0.0807377	-4.08003	4.50293e-05	0.000575253	chr2	3488849	3512816	-	Hspa14
MSTRG.7650	5789.23	0.250353	0.0613989	4.07749	4.55252e-05	0.000579956	chr15	57869501	57892448	-	Derl1
MSTRG.10956	4347.38	-0.305071	0.0748246	-4.07715	4.5591e-05	0.000580253	chr19	7267324	7275225	+	Rcor2
MSTRG.1344	5127.65	-0.2764	0.0678462	-4.07393	4.62264e-05	0.000587244	chr1	168119363	168432303	-	Pbx1
MSTRG.18769	747.915	0.526978	0.12947	4.07027	4.69594e-05	0.000595445	chr6	98925337	99694116	-	Foxp1
MSTRG.3476	1126.2	0.457825	0.112625	4.06505	4.80216e-05	0.000606095	chr11	65002038	65162961	-	Arhgap44
MSTRG.4397	12309.8	-0.224458	0.055241	-4.06326	4.83929e-05	0.000610216	chr11	117115167	117159268	+	Sec14l1
MSTRG.5271	3067.19	-0.300463	0.0739777	-4.06154	4.87504e-05	0.000614156	chr12	101039408	101083702	-	Ppp4r3a
MSTRG.10809	2062.3	-0.369146	0.0909129	-4.06043	4.8982e-05	0.000616504	chr19	4611784	4615667	-	Lrfn4
MSTRG.9607	8103.06	-0.229048	0.0564494	-4.05758	4.95835e-05	0.000623498	chr17	34898468	34914052	+	Ehmt2
MSTRG.20787	3251.84	-0.319545	0.0788124	-4.0545	5.02413e-05	0.000631189	chr7	126487360	126490731	+	Tufm
MSTRG.22141	57.3922	-0.815551	0.201347	-4.05049	5.11114e-05	0.000641528	chr8	110266976	110610253	+	Hydin
MSTRG.16154	681.575	0.550498	0.135969	4.04872	5.14993e-05	0.000645802	chr5	8490333	8622952	-	Rundc3b
MSTRG.18185	158.563	0.797182	0.196999	4.04663	5.19601e-05	0.000650982	chr6	41605481	41620509	+	Ephb6
MSTRG.6629	6945.38	-0.243442	0.060274	-4.03892	5.36972e-05	0.000671511	chr14	21825237	21845879	+	Vdac2
MSTRG.5401	8048.82	-0.22985	0.0569288	-4.03751	5.40224e-05	0.000674959	chr12	112653820	112674884	-	Akt1
MSTRG.20147	2530.5	-0.317677	0.0787754	-4.03269	5.51412e-05	0.000687676	chr7	73375508	73419899	+	Rgma
MSTRG.18137	4547.33	-0.30052	0.0746021	-4.02831	5.61802e-05	0.000699994	chr6	37870810	37969003	+	Trim24
MSTRG.14089	755.31	-0.506907	0.125932	-4.02525	5.69153e-05	0.000708504	chr3	96162003	96171718	+	Mtmr11
MSTRG.18263	304.343	0.706732	0.175632	4.02394	5.72321e-05	0.000710502	chr6	49036545	49070929	+	Gpnmb
MSTRG.4111	671.083	0.537082	0.133472	4.02394	5.72315e-05	0.000710502	chr11	101260566	101277409	+	Wnk4
MSTRG.21167	3536.01	0.288063	0.0716577	4.01998	5.82022e-05	0.000721887	chr8	4257659	4259274	-	Ctxn1
MSTRG.20068	713.376	0.569728	0.141749	4.01927	5.83794e-05	0.000723427	chr7	63444750	63760472	+	Otud7a
MSTRG.197	3470.22	0.352433	0.0876919	4.01899	5.84483e-05	0.000723622	chr1	36307732	36324029	+	Arid5a
MSTRG.21441	882.28	0.483351	0.120306	4.01769	5.87715e-05	0.000726964	chr8	40551094	40634797	-	Mtmr7
MSTRG.9191	10196.7	-0.223188	0.0556065	-4.01371	5.97714e-05	0.000738662	chr17	20945310	20965916	+	Ppp2r1a
MSTRG.16415	153.11	-0.818468	0.203986	-4.01238	6.01097e-05	0.00074217	chr5	32611170	32687057	+	Yes1
MSTRG.8023	12139.3	0.213344	0.0531945	4.01063	6.05565e-05	0.000746335	chr15	89355718	89372826	+	Ncaph2
MSTRG.1596	2906.61	0.30938	0.0771996	4.00753	6.13571e-05	0.000755519	chr1	189728267	189876695	+	Ptpn14
MSTRG.5092	4294.81	-0.344708	0.0861804	-3.99984	6.33846e-05	0.000779077	chr12	83631235	83684527	+	Rbm25
MSTRG.14184	4396.76	0.268509	0.0671504	3.99862	6.37125e-05	0.000780994	chr3	101040231	101110423	-	Ptgfrn
MSTRG.24045	1596.61	0.400099	0.100053	3.99888	6.36435e-05	0.000780994	chrX	47809367	47892974	-	Smarca1
MSTRG.13919	1794.27	0.373177	0.0934476	3.99343	6.51233e-05	0.00079757	chr3	88782942	88832547	-	1500004A13Rik
MSTRG.6464	3748.21	0.302239	0.0757905	3.98782	6.66829e-05	0.000815938	chr13	112464069	112510086	+	Il6st
MSTRG.12327	117.735	-0.824062	0.206679	-3.98715	6.6871e-05	0.000817505	chr2	84838849	84863594	+	Slc43a1
MSTRG.5200	7595.76	0.255421	0.0640899	3.98535	6.73802e-05	0.000822255	chr12	91806042	91849157	-	Sel1l
MSTRG.10012	2698.15	-0.368194	0.092397	-3.98491	6.75049e-05	0.000823041	chr17	78919005	78937066	-	Cebpz
MSTRG.2971	2986.17	-0.311816	0.0782605	-3.98434	6.76683e-05	0.000823784	chr11	6615597	6626067	-	Tbrg4
MSTRG.3940	7726.07	0.23378	0.0586877	3.98345	6.79213e-05	0.000825901	chr11	94328000	94341841	+	Ankrd40
MSTRG.13392	16786	-0.258168	0.064847	-3.98119	6.85718e-05	0.000833068	chr3	10012547	10016607	+	Fabp5
MSTRG.22813	834.483	0.496823	0.124822	3.98024	6.88466e-05	0.000835661	chr9	42518134	42944493	-	Grik4
MSTRG.3296	150.388	-0.8003	0.201118	-3.97927	6.91286e-05	0.000838338	chr11	53983122	54028090	-	Slc22a4
MSTRG.7485	2782.29	0.325753	0.0819172	3.97661	6.99033e-05	0.000845476	chr15	31224313	31274341	+	Dap
MSTRG.22833	243.221	0.724885	0.182538	3.97114	7.15284e-05	0.000863394	chr9	44122185	44134485	-	Gm10687
MSTRG.18276	701.436	0.522516	0.131755	3.96581	7.31458e-05	0.000880787	chr6	50188887	50263862	-	Gsdme
MSTRG.7488	1043.19	0.43959	0.110943	3.9623	7.42303e-05	0.000892269	chr15	31291477	31367726	-	Ankrd33b
MSTRG.10386	967.316	0.473183	0.119443	3.96158	7.44558e-05	0.000894191	chr18	37400854	37403909	+	Pcdhb9
MSTRG.1529	6150	-0.247913	0.0625937	-3.96067	7.47386e-05	0.000896798	chr1	182467259	182517608	-	Capn2
MSTRG.14361	415.589	-0.607809	0.153494	-3.95981	7.50079e-05	0.000897658	chr3	116109948	116129688	-	Vcam1
MSTRG.10885	1012.54	0.47906	0.12105	3.95754	7.57253e-05	0.00090481	chr19	5824707	5845478	-	Neat1
MSTRG.599	6296.83	-0.299911	0.0757829	-3.9575	7.57382e-05	0.00090481	chr1	80264922	80340874	-	Cul3
MSTRG.345	6849.7	-0.337816	0.0853681	-3.95717	7.58434e-05	0.000905272	chr1	55088131	55091307	+	Hspe1
MSTRG.6501	1986.93	-0.361019	0.0912546	-3.95617	7.61598e-05	0.000908254	chr13	118378380	118387252	-	Mrps30
MSTRG.17957	965.84	0.463526	0.117184	3.95553	7.63641e-05	0.000909894	chr6	8630526	8778488	-	Ica1
MSTRG.22661	654.724	-0.597663	0.151104	-3.9553	7.64377e-05	0.000909976	chr9	23223075	23485200	+	Bmper
MSTRG.5765	455.071	-0.584153	0.147737	-3.95402	7.68493e-05	0.000914078	chr13	37778399	37952005	+	Rreb1
ENSMUSG00000060988.12	273.603	0.700309	0.177197	3.95215	7.74528e-05	0.000919651	chr2	54436316	55118309	+	Galnt13
MSTRG.495	1230.31	0.495877	0.125534	3.95015	7.81007e-05	0.000926537	chr1	68032185	69108059	-	Erbb4
MSTRG.327	3508.1	-0.290115	0.0734661	-3.94896	7.84918e-05	0.000930366	chr1	53325506	53352752	-	Gm28551
MSTRG.1046	1246.1	0.471667	0.119539	3.9457	7.95671e-05	0.000941474	chr1	135766118	135769136	+	Phlda3
MSTRG.20072	4818.95	0.255981	0.0648979	3.94436	8.0014e-05	0.000945942	chr7	63886350	63938915	-	Klf13
MSTRG.5061	3908.86	-0.297494	0.0754726	-3.94175	8.08903e-05	0.000954645	chr12	80634021	80644341	-	Erh
MSTRG.88	2055.32	-0.347794	0.0883092	-3.93837	8.20377e-05	0.000966253	chr1	16665206	16678275	+	Tmem70
MSTRG.5934	812.176	0.494459	0.125735	3.93256	8.40455e-05	0.000986757	chr13	54949410	55006018	+	Unc5a
MSTRG.14600	1070.32	0.443241	0.112775	3.9303	8.4841e-05	0.000994384	chr3	145646975	145649981	-	Ccn1
MSTRG.10311	6427.1	-0.257018	0.0655199	-3.92274	8.75469e-05	0.00102434	chr18	34902784	34932007	-	Etf1
MSTRG.9791	5324.82	0.263588	0.0671935	3.92282	8.75193e-05	0.00102434	chr17	47505050	47599691	+	Ccnd3
MSTRG.4241	4747.13	-0.277775	0.0708882	-3.91849	8.91043e-05	0.00104077	chr11	106249141	106256079	-	Ftsj3
MSTRG.24409	1162.15	-0.432961	0.110512	-3.91779	8.93635e-05	0.00104201	chrX	110814279	110817207	+	Pou3f4
MSTRG.23579	236.062	-0.711694	0.18167	-3.91751	8.94672e-05	0.00104233	chr9	107935673	107949691	+	Camkv
MSTRG.17422	2035.11	-0.344694	0.0881415	-3.91068	9.20353e-05	0.00107042	chr5	124004640	124032270	-	Vps37b
MSTRG.23867	116335	0.210757	0.0539158	3.90901	9.26765e-05	0.00107696	chrM	11741	14070	+	mt-Nd5
MSTRG.1299	4989.41	0.271476	0.0695228	3.90484	9.42872e-05	0.00109381	chr1	164437108	164458355	-	Atp1b1
MSTRG.8880	1643.94	0.414826	0.106274	3.90336	9.48653e-05	0.00109958	chr16	81200696	81626828	+	Ncam2
MSTRG.16781	1058.06	-0.446054	0.11434	-3.90111	9.57514e-05	0.00110891	chr5	70751046	70842617	-	Gabrg1
MSTRG.17607	10281.5	-0.215009	0.055198	-3.89522	9.81097e-05	0.00113429	chr5	135778479	135790398	+	Mdh2
MSTRG.8105	2531.39	0.323252	0.0829835	3.89538	9.80468e-05	0.00113429	chr15	98630839	98644529	+	Cacnb3
MSTRG.15631	3722.46	0.301764	0.0774789	3.89479	9.82825e-05	0.00113437	chr4	129600667	129624059	+	Tmem234
MSTRG.4873	3727	-0.289327	0.0743063	-3.89371	9.87234e-05	0.00113849	chr12	59066883	59073998	+	Pnn
MSTRG.10995	19322.5	-0.217602	0.0558994	-3.89275	9.91147e-05	0.0011415	chr19	8967040	8978743	+	Eef1g
MSTRG.19564	500.587	0.595275	0.152923	3.89266	9.91515e-05	0.0011415	chr7	27497387	27520214	+	Prx
MSTRG.3466	2337.6	0.326339	0.0838701	3.89101	9.98288e-05	0.00114833	chr11	63885791	63922290	-	Hs3st3b1
MSTRG.375	2220.49	-0.326504	0.0839896	-3.88743	0.00010131	0.0011634	chr1	58410188	58424066	-	Clk1
MSTRG.17178	1046.84	0.452632	0.116455	3.88675	0.000101595	0.00116471	chr5	113086322	113221284	-	2900026A02Rik
MSTRG.24397	48453.6	0.215463	0.0554343	3.88682	0.000101566	0.00116471	chrX	106187099	106203699	+	Pgk1
MSTRG.23252	1043.72	0.497741	0.12814	3.88434	0.000102607	0.00117532	chr9	75643188	75684056	-	Scg3
MSTRG.12760	2209.06	-0.360213	0.0928222	-3.88067	0.000104167	0.00119119	chr2	129198763	129211616	+	Slc20a1
MSTRG.7314	497.02	0.673937	0.173679	3.88035	0.000104304	0.00119176	chr14	110748579	110755149	-	Slitrk6
MSTRG.6614	4434.31	0.281961	0.0726787	3.87955	0.000104648	0.00119468	chr14	20707551	20723703	+	Zswim8
MSTRG.6393	9973.91	0.21347	0.0550538	3.87748	0.000105545	0.00120392	chr13	101680562	101768217	-	Pik3r1
MSTRG.3178	478.649	-0.616169	0.159075	-3.87344	0.000107309	0.00121996	chr11	44617316	45008091	+	Ebf1
MSTRG.22295	153.837	-0.771274	0.199294	-3.87003	0.000108821	0.00123612	chr9	5298507	5307290	+	Casp1
MSTRG.14667	2284.19	0.322135	0.0832445	3.86974	0.00010895	0.00123655	chr3	156561793	157316445	+	Negr1
MSTRG.419	6442.69	-0.297786	0.0769936	-3.86767	0.000109881	0.00124505	chr1	60703931	60705149	+	Eif4a-ps4
MSTRG.8504	1032.09	0.458527	0.118582	3.86677	0.000110288	0.00124862	chr16	22059008	22163299	-	Igf2bp2
MSTRG.20601	2499.97	0.3149	0.0815595	3.86099	0.000112928	0.00127745	chr7	109727464	109752875	-	Ascl3
MSTRG.17640	2846.21	0.309647	0.0803145	3.85543	0.000115526	0.00130467	chr5	137105643	137116209	-	Trim56
MSTRG.10147	299.212	0.668556	0.173425	3.85501	0.000115725	0.00130584	chr18	9212162	9218136	+	Fzd8
MSTRG.17324	1453.44	-0.410644	0.106543	-3.85427	0.000116076	0.00130688	chr5	121566026	121593824	-	Aldh2
MSTRG.783	18537.3	0.187322	0.0486173	3.85299	0.000116682	0.00131229	chr1	93015463	93101951	-	Kif1a
MSTRG.16833	259.055	-0.744255	0.193192	-3.85242	0.000116957	0.0013143	chr5	75932826	75978458	-	Kdr
MSTRG.5908	1186.1	-0.489137	0.127004	-3.85134	0.000117471	0.00131899	chr13	51846677	51848468	+	Gadd45g
MSTRG.12671	5865.34	-0.237337	0.0616732	-3.8483	0.000118939	0.00133218	chr2	122594466	122611484	-	Gatm
MSTRG.4776	1469.64	-0.437481	0.113681	-3.84833	0.000118927	0.00133218	chr12	41451667	41486431	-	Lrrn3
MSTRG.23527	1287.43	-0.412557	0.107225	-3.84757	0.000119295	0.00133397	chr9	106233454	106248654	-	Alas1
MSTRG.3625	545.644	0.591954	0.153851	3.84758	0.00011929	0.00133397	chr11	72451637	72489904	-	Spns2
MSTRG.1129	2886.52	-0.323903	0.0842367	-3.84516	0.000120476	0.00134497	chr1	151458003	151500955	-	Rnf2
MSTRG.5124	788.816	-0.527468	0.137174	-3.84525	0.000120428	0.00134497	chr12	84773250	84775088	+	Isca2
MSTRG.22219	6883.11	0.236596	0.0615649	3.84303	0.000121527	0.00135448	chr8	118283732	119324921	+	Cdh13
MSTRG.10218	8029.15	0.222091	0.0578212	3.84099	0.000122537	0.00136463	chr18	16588876	16809246	-	Cdh2
MSTRG.6530	3955.32	-0.27633	0.0719842	-3.83875	0.000123661	0.00137489	chr14	8165995	8173025	-	Pdhb
MSTRG.876	255.364	-0.705156	0.18369	-3.83884	0.000123617	0.00137489	chr1	118834131	119053619	-	Gli2
MSTRG.17118	7477.6	0.232793	0.0606546	3.83802	0.000124032	0.0013779	chr5	108692381	108707571	+	Fgfrl1
MSTRG.21676	642.693	-0.533781	0.139149	-3.83603	0.000125038	0.00138794	chr8	71497764	71511752	-	Plvap
MSTRG.6365	1310.66	-0.440586	0.11494	-3.83318	0.000126495	0.00140298	chr13	99344785	99415562	+	Mrps27
MSTRG.15057	802.41	0.47159	0.123232	3.82684	0.000129801	0.00143819	chr4	56991971	57143739	-	Epb41l4b
MSTRG.6142	4882.54	-0.259358	0.0677763	-3.82668	0.000129881	0.00143819	chr13	69533745	69635780	+	Nsun2
ENSMUSG00000021457.14	117.498	-0.786091	0.205531	-3.82469	0.000130937	0.00144753	chr13	52583172	52648792	+	Syk
MSTRG.6754	308.221	0.67497	0.176527	3.8236	0.000131515	0.00145274	chr14	33967069	33978764	-	Zfp488
MSTRG.6827	2520.7	0.311138	0.0814069	3.82201	0.00013237	0.00145981	chr14	46882853	47105815	+	Samd4
MSTRG.17326	3068.24	-0.314951	0.0824567	-3.81959	0.000133675	0.00147301	chr5	121397935	121444378	+	Naa25
MSTRG.3653	1798.98	0.366228	0.0959384	3.81733	0.000134904	0.00148537	chr11	74849260	74897061	-	Sgsm2
MSTRG.21962	8504.64	0.223217	0.0584943	3.81604	0.000135611	0.00149194	chr8	94666599	94674425	+	Arl2bp
MSTRG.23179	5023.42	0.306618	0.0804068	3.81333	0.000137104	0.00150715	chr9	70599013	70657174	-	Mindy2
MSTRG.9502	431.149	-0.590842	0.155045	-3.81077	0.000138535	0.00152165	chr17	31844249	31855804	-	Sik1
MSTRG.17893	1264.5	0.408348	0.107187	3.80969	0.000139141	0.00152708	chr5	151037509	151428210	-	Stard13
MSTRG.7906	6747.85	0.250839	0.0658571	3.80884	0.000139622	0.00153111	chr15	81466295	81476369	+	Rbx1
MSTRG.4910	3582.64	-0.302405	0.0794422	-3.8066	0.000140891	0.00154256	chr12	69296680	69310687	+	Klhdc2
MSTRG.12405	10900.1	0.205978	0.0541227	3.80576	0.000141367	0.00154528	chr2	94032688	94157965	-	Hsd17b12
MSTRG.18501	234.669	0.696051	0.18291	3.80544	0.000141554	0.0015461	chr6	80018876	80810143	+	Lrrtm4
MSTRG.11533	846.367	-0.512111	0.134659	-3.80301	0.000142947	0.00156006	chr2	3570487	3782142	+	Fam107b
MSTRG.9276	1471.59	0.368795	0.0969914	3.80235	0.000143329	0.00156297	chr17	24488600	24508671	+	Caskin1
MSTRG.15674	640.473	0.536754	0.141228	3.80062	0.000144335	0.00157269	chr4	132308622	132311024	+	Snhg12
MSTRG.21828	15052.3	-0.196158	0.0516583	-3.79722	0.000146331	0.00159188	chr8	84841849	84846934	-	Calr
MSTRG.6889	1731.6	-0.469144	0.123561	-3.79686	0.000146542	0.00159217	chr14	50924967	50927139	+	Apex1
MSTRG.2849	10209.6	-0.254385	0.0670037	-3.79658	0.000146708	0.00159218	chr10	128900988	128912822	+	Cd63
MSTRG.13728	14416.9	-0.204539	0.0538777	-3.79636	0.000146836	0.0015923	chr3	65379654	65392623	-	Ssr3
MSTRG.13611	519.93	0.635217	0.167334	3.79609	0.000146996	0.00159277	chr3	52612834	52613836	+	Gm10293
MSTRG.21999	9322.2	-0.205934	0.0542823	-3.79376	0.000148382	0.00160523	chr8	95864133	95888547	-	Got2
ENSMUSG00000090061.9	160.418	-0.741096	0.195394	-3.79283	0.000148942	0.00161001	chr5	63649101	63810546	+	Nwd2
MSTRG.18572	1631.82	-0.354649	0.0935837	-3.78965	0.000150861	0.00162689	chr6	85431988	85446435	+	Smyd5
MSTRG.11492	4352.01	-0.285594	0.0753979	-3.78782	0.000151976	0.00163679	chr19	59322370	59322766	+	Rps12-ps3
MSTRG.22114	1502.54	0.3802	0.100376	3.78775	0.000152019	0.00163679	chr8	107436364	107558595	+	Wwp2
ENSMUSG00000024228.12	88.9877	-0.777167	0.205448	-3.78279	0.000155078	0.00166709	chr17	58999617	59013372	-	Nudt12
MSTRG.6219	1529.36	0.375943	0.099446	3.78038	0.000156591	0.00167938	chr13	80883383	80896042	+	Arrdc3
ENSMUSG00000071753.13	155.293	0.742697	0.196572	3.77825	0.000157935	0.00169246	chrX	61116377	61203785	+	Cdr1os
MSTRG.19021	2241.02	-0.321013	0.0849844	-3.77732	0.000158526	0.00169746	chr6	125131908	125144753	+	Nop2
MSTRG.13135	664.98	-0.507866	0.1345	-3.77594	0.000159405	0.00170553	chr2	164424246	164443887	-	Sdc4
MSTRG.1438	359.874	0.625546	0.165689	3.77543	0.000159732	0.0017077	chr1	175962305	176275312	-	Pld5
MSTRG.21806	1889.65	-0.336892	0.0892561	-3.77444	0.000160368	0.00171315	chr8	84097071	84104768	-	Dcaf15
MSTRG.10986	14229	0.191225	0.0506774	3.77339	0.000161046	0.00171905	chr19	8820009	8848683	+	Hnrnpul2
MSTRG.1838	2295.34	-0.351581	0.0931836	-3.77299	0.000161305	0.0017197	chr10	26753420	26918885	+	Arhgap18
MSTRG.5450	15960	-0.193236	0.0512167	-3.7729	0.00016136	0.0017197	chr13	3538062	3567871	+	Gdi2
MSTRG.10383	1014.74	0.474112	0.125678	3.77245	0.000161654	0.00172149	chr18	37333920	37337674	+	Pcdhb6
MSTRG.6237	1671.25	-0.381737	0.101239	-3.77066	0.000162816	0.00173251	chr13	83721380	83884194	+	C130071C03Rik
MSTRG.22240	268.377	-0.667856	0.177154	-3.76991	0.000163305	0.00173501	chr8	124556533	124569706	-	Agt
MSTRG.9407	1462.12	-0.393536	0.104388	-3.76995	0.000163282	0.00173501	chr17	27909305	28062775	+	Anks1
MSTRG.23	2517.12	-0.320603	0.0850816	-3.76818	0.000164443	0.00174437	chr1	9545407	9547455	+	Rrs1
MSTRG.23317	529.763	0.547404	0.145382	3.76528	0.000166361	0.00176335	chr9	85842379	85847040	+	Tpbg
MSTRG.20652	4226.78	-0.27732	0.0737264	-3.76148	0.000168914	0.00178625	chr7	114264605	114276118	-	Psma1
MSTRG.2783	1993.81	0.383342	0.101933	3.76072	0.000169425	0.00179026	chr10	127290773	127296288	+	Ddit3
MSTRG.18269	187.589	-0.764779	0.203514	-3.75787	0.000171365	0.00180656	chr6	49085222	49214957	-	Igf2bp3
MSTRG.21777	2752.92	0.310825	0.0827094	3.75804	0.000171253	0.00180656	chr8	83165351	83272934	+	Tbc1d9
MSTRG.10689	28987.7	-0.200072	0.0532621	-3.75637	0.000172393	0.00181598	chr18	77773728	77782869	+	Atp5a1
MSTRG.2577	3189.56	0.301825	0.080457	3.75138	0.000175864	0.00184969	chr10	96617005	96622809	+	Btg1
MSTRG.22771	735.9	-0.481551	0.128445	-3.74908	0.000177481	0.00186526	chr9	37555697	37649655	+	Siae
MSTRG.2251	12150.2	0.247188	0.0659686	3.74705	0.000178929	0.00187903	chr10	77986946	78010083	-	Pfkl
MSTRG.2884	219.838	0.699081	0.186748	3.74345	0.00018151	0.0019032	chr11	3494374	3504821	-	Inpp5j
MSTRG.7568	3139.74	-0.320103	0.0855266	-3.74274	0.000182027	0.00190716	chr15	37943326	37943792	-	Gm3362
MSTRG.18107	1368.77	0.378712	0.10121	3.74183	0.000182687	0.00191249	chr6	34476206	34505613	+	Bpgm
MSTRG.2811	2248.93	0.360851	0.0964466	3.74146	0.000182957	0.00191249	chr10	128322458	128327553	+	Cnpy2
MSTRG.2960	18560.5	0.236351	0.0631703	3.74149	0.000182935	0.00191249	chr11	6467598	6475917	-	Purb
MSTRG.23112	2488.32	0.370442	0.0990695	3.73921	0.000184599	0.00192523	chr9	64811339	64919667	+	Dennd4a
MSTRG.12715	8903.65	-0.229347	0.0613427	-3.73879	0.000184909	0.0019263	chr2	127208385	127240451	+	Snrnp200
MSTRG.13993	964.881	0.484303	0.129783	3.73165	0.000190232	0.00197792	chr3	90511033	90514392	-	S100a1
MSTRG.8964	1499.85	0.406542	0.108967	3.73089	0.000190807	0.00198238	chr16	93711903	93810590	+	Dop1b
MSTRG.19930	1829.45	0.346166	0.0927937	3.73049	0.000191106	0.00198398	chr7	45783737	45804144	+	Lmtk3
MSTRG.19885	1406.05	-0.39171	0.105037	-3.72926	0.000192043	0.00199219	chr7	45082912	45092255	-	Rcn3
MSTRG.527	11190.3	-0.229458	0.0615957	-3.72523	0.000195137	0.00202121	chr1	72711289	72713813	+	Rpl37a
MSTRG.11016	22464.8	-0.18211	0.0489152	-3.72298	0.000196885	0.00203776	chr19	9980597	9985098	+	Fth1
MSTRG.4044	535.403	0.527096	0.141659	3.72087	0.000198537	0.00205331	chr11	98348403	98357796	+	Ppp1r1b
MSTRG.7979	1792.95	0.34414	0.0925161	3.71978	0.000199394	0.00206061	chr15	85028947	85117628	+	Fam118a
MSTRG.4012	1141.02	-0.420946	0.113239	-3.71731	0.000201357	0.00207932	chr11	97627388	97629702	-	Epop
MSTRG.16512	1424.68	-0.369409	0.0993948	-3.71658	0.000201935	0.00208213	chr5	38220469	38234306	+	Lyar
MSTRG.23870	214588	0.174373	0.0469498	3.71403	0.000203983	0.00210007	chrM	14144	15288	+	mt-Cytb
MSTRG.24320	8871.88	0.211026	0.0568174	3.7141	0.000203927	0.00210007	chrX	101274029	101325963	+	Med12
MSTRG.11594	331.645	0.629328	0.169472	3.71346	0.000204443	0.00210321	chr2	11172107	11301222	+	Prkcq
MSTRG.21846	3369.28	-0.306865	0.0826722	-3.71183	0.000205767	0.00211365	chr8	85017930	85025281	-	Asna1
MSTRG.22263	530.671	0.583007	0.157116	3.71067	0.000206714	0.00212178	chr8	125995169	126030685	+	Kcnk1
MSTRG.14277	8772.11	-0.223743	0.0603177	-3.70942	0.000207738	0.00213068	chr3	105942697	105960099	-	Atp5pb
MSTRG.9939	1433.27	0.41617	0.112257	3.70731	0.000209476	0.0021469	chr17	69969072	70821413	+	Dlgap1
MSTRG.1154	10786.5	-0.219405	0.0592044	-3.70588	0.000210654	0.00215655	chr1	153218921	153332786	-	Lamc1
MSTRG.7748	3435.44	0.269158	0.0726465	3.70504	0.000211357	0.0021613	chr15	75616678	75629837	+	Zfp41
ENSMUSG00000079259.2	54.9118	-0.753083	0.203308	-3.70416	0.000212096	0.00216722	chr9	114507132	114564369	-	Trim71
MSTRG.17040	4834.96	0.307354	0.0829994	3.70309	0.000212992	0.00217312	chr5	105415774	105490074	+	Lrrc8b
MSTRG.881	1109.38	-0.431241	0.11645	-3.70322	0.000212881	0.00217312	chr1	119526159	119528983	+	Tmem185b
MSTRG.11298	226.974	-0.684295	0.184819	-3.70251	0.000213475	0.00217643	chr19	41845971	41848132	-	Frat2
MSTRG.20362	340.956	0.630475	0.170354	3.70097	0.000214778	0.00218644	chr7	90476671	92449247	+	Dlg2
MSTRG.20313	622.881	0.541291	0.14635	3.69861	0.000216787	0.00220359	chr7	84528953	84583531	+	Gm2115
MSTRG.11692	261.903	0.722942	0.195542	3.69713	0.000218055	0.00221483	chr2	22587290	22587962	-	Gm13341
MSTRG.12472	8902.68	0.235175	0.0636162	3.69678	0.000218349	0.00221617	chr2	105386290	105399319	-	Rcn1
MSTRG.3874	2717.65	-0.327654	0.0886505	-3.69602	0.000219005	0.00221952	chr11	86210680	86257692	-	Ints2
MSTRG.12887	538.358	0.550409	0.148932	3.69572	0.000219267	0.00222052	chr2	145167753	145642166	+	Slc24a3
MSTRG.20921	449.449	0.608624	0.16485	3.69198	0.000222514	0.00225006	chr7	135537480	135686293	+	Ptpre
MSTRG.5248	5099.22	-0.246543	0.0667761	-3.69208	0.000222426	0.00225006	chr12	100110153	100123405	+	Psmc1
MSTRG.6876	6726.98	0.238458	0.064687	3.68633	0.000227509	0.00229717	chr14	49675951	49783383	-	Armh4
MSTRG.1340	1816.59	-0.356035	0.0966207	-3.68487	0.000228822	0.00230872	chr1	167349990	167368532	+	Aldh9a1
MSTRG.1192	2618.29	-0.297639	0.0807831	-3.68442	0.00022922	0.00231102	chr1	156004598	156036480	-	Tor1aip1
MSTRG.13100	6471.89	-0.254641	0.0691845	-3.6806	0.000232682	0.0023403	chr2	160645887	160722764	+	Top1
MSTRG.16062	1238.02	-0.409899	0.111372	-3.68046	0.000232811	0.0023403	chr4	155839679	155844088	+	Mxra8
MSTRG.6550	283.021	0.642577	0.174715	3.67785	0.000235207	0.0023609	chr14	12283975	12324473	+	Gm49355
MSTRG.11102	1520.19	-0.372575	0.101363	-3.67566	0.000237236	0.00237432	chr19	23141225	23168134	+	Klf9
MSTRG.2538	2325.7	-0.309038	0.0840774	-3.67563	0.000237259	0.00237432	chr10	93640680	93747207	+	Ntn4
MSTRG.9054	570.19	0.510089	0.138826	3.67429	0.000238512	0.0023818	chr17	6339603	6411834	-	Gm2792
MSTRG.24092	2358.05	0.339481	0.0924049	3.67384	0.000238932	0.00238425	chrX	53642487	53643682	-	Rtl8a
MSTRG.2015	1868.23	0.335946	0.0914806	3.67232	0.000240359	0.00239673	chr10	52690532	53111622	+	Slc35f1
MSTRG.519	351.623	-0.585271	0.159863	-3.66107	0.000251166	0.00250266	chr1	72259166	72284314	-	Pecr
MSTRG.394	3483.37	-0.274707	0.0750455	-3.66055	0.000251679	0.00250411	chr1	59586557	59670834	-	Sumo1
MSTRG.4251	19246.6	-0.192603	0.0526248	-3.65993	0.00025228	0.00250643	chr11	106988628	106999541	-	Kpna2
MSTRG.22641	2029.69	0.347097	0.0949068	3.65724	0.000254949	0.0025311	chr9	22015004	22071427	-	Elavl3
MSTRG.22250	5975.37	0.255673	0.0699584	3.65464	0.000257544	0.00255316	chr8	124793091	124890057	+	Trim67
MSTRG.7229	1876.13	0.351288	0.096117	3.65479	0.00025739	0.00255316	chr14	79288755	79301645	-	Rgcc
MSTRG.3054	12175	-0.19511	0.0534168	-3.65259	0.000259607	0.00256987	chr11	22990518	23003780	+	Cct4
MSTRG.6687	428.036	-0.556367	0.152378	-3.65123	0.000260989	0.00258167	chr14	28504749	28527448	+	Wnt5a
MSTRG.6232	714.774	0.465978	0.127737	3.64795	0.000264341	0.00261293	chr13	81095067	81633154	-	Adgrv1
ENSMUSG00000075592.10	176.547	-0.709034	0.194437	-3.64661	0.000265725	0.0026228	chr14	55854009	55874736	+	Nynrin
MSTRG.4818	2563.28	-0.305106	0.0837348	-3.64372	0.00026873	0.00265055	chr12	51875870	51971358	-	Heatr5a
MSTRG.8760	2973.26	0.304393	0.0835674	3.64249	0.000270016	0.00266131	chr16	52248995	52454074	-	Alcam
MSTRG.2740	525.241	0.517271	0.142045	3.6416	0.000270947	0.00266471	chr10	122678761	122945795	+	Ppm1h
MSTRG.15422	11429.6	0.206718	0.0567848	3.64038	0.000272239	0.00267547	chr4	116636509	116651680	-	Akr1a1
MSTRG.1790	1060.76	0.421019	0.11579	3.63606	0.000276836	0.00271674	chr10	20398003	20725078	-	Pde7b
ENSMUSG00000060924.15	135.369	0.733658	0.20185	3.63468	0.000278328	0.00272288	chr8	15892536	17535586	-	Csmd1
MSTRG.12935	2369.02	0.340653	0.0937244	3.63462	0.00027839	0.00272288	chr2	151458955	151460309	+	Gm14150
MSTRG.15634	10564.1	0.197315	0.0542826	3.63496	0.000278028	0.00272288	chr4	129811218	129850203	+	Ptp4a2
MSTRG.19876	221.18	-0.665249	0.183087	-3.63351	0.000279594	0.002732	chr7	44991221	44998712	-	Bcl2l12
MSTRG.12504	3458.65	-0.25964	0.0715585	-3.62836	0.000285229	0.00278507	chr2	109280737	109341834	+	Kif18a
MSTRG.21532	1701.53	-0.351948	0.0970119	-3.62788	0.000285758	0.00278824	chr8	57523827	57653032	-	Galnt7
MSTRG.24093	2468.66	0.298003	0.0821601	3.62711	0.000286614	0.00279259	chrX	53669176	53670408	-	Rtl8b
MSTRG.18422	18704.9	-0.17627	0.0486234	-3.62521	0.000288729	0.00280918	chr6	67238175	67297791	+	Serbp1
MSTRG.19005	681.006	0.497622	0.1373	3.62435	0.000289686	0.00281649	chr6	124760052	124769673	-	Eno2
MSTRG.480	545.702	0.572697	0.158084	3.62275	0.000291492	0.00282597	chr1	66468366	66699148	+	Unc80
MSTRG.3623	562.37	0.571606	0.157852	3.62116	0.000293287	0.00283934	chr11	72389163	72411713	-	Smtnl2
MSTRG.11892	334.236	-0.619807	0.171241	-3.61949	0.000295181	0.00285386	chr2	32050054	32084857	-	Fam78a
MSTRG.23492	2212.12	0.337169	0.0931542	3.61947	0.000295205	0.00285386	chr9	103482946	103761837	-	Tmem108
MSTRG.24185	3492.55	0.265741	0.0734334	3.6188	0.000295974	0.00285889	chrX	73673149	73682502	+	Slc6a8
MSTRG.6492	156.754	-0.712867	0.196998	-3.61865	0.000296145	0.00285889	chr13	114833080	114932100	-	Itga2
MSTRG.4738	2866.13	0.305215	0.0843913	3.61667	0.000298417	0.00287879	chr12	34047579	34917095	-	Hdac9
MSTRG.1270	1745.58	-0.370529	0.102575	-3.61227	0.000303527	0.00292394	chr1	161040600	161070658	-	Dars2
MSTRG.6870	1303.77	0.394457	0.10921	3.61192	0.00030394	0.00292585	chr14	48446123	48571888	+	Tmem260
MSTRG.23474	1521.72	0.359395	0.0995634	3.60971	0.000306542	0.00294882	chr9	102716671	102733418	+	Amotl2
MSTRG.18161	1059.37	0.426062	0.118052	3.6091	0.000307257	0.00295361	chr6	39397803	39420462	-	Mkrn1
MSTRG.11276	3069.83	-0.281338	0.0779913	-3.6073	0.000309402	0.00297004	chr19	38930914	38971051	+	Hells
MSTRG.14526	523.421	0.534746	0.148285	3.60622	0.000310694	0.00297908	chr3	134236483	134262161	+	Cxxc4
MSTRG.6297	2809.99	0.288941	0.0801247	3.60614	0.000310781	0.00297908	chr13	93771629	93943016	+	Arsb
MSTRG.4865	2001.1	-0.356133	0.0988761	-3.60181	0.000316005	0.00302278	chr12	57230411	57497199	+	Prps1l3
MSTRG.17041	2682.82	0.337589	0.0937607	3.60054	0.000317554	0.00303547	chr5	105519387	105613018	+	Lrrc8c
MSTRG.14481	626.501	0.538125	0.149539	3.59855	0.000319999	0.00305669	chr3	127869057	127896324	-	Fam241a
MSTRG.13235	1034.63	-0.411586	0.114412	-3.59739	0.000321426	0.00306817	chr2	173020497	173034734	+	Rbm38
MSTRG.18050	217.035	0.673464	0.187256	3.59649	0.000322543	0.00307453	chr6	29917011	29959681	+	Strip2
MSTRG.12229	578.494	0.507594	0.141223	3.59428	0.000325292	0.00309857	chr2	73341505	73386572	-	Gpr155
MSTRG.9209	121.136	-0.72836	0.202689	-3.59348	0.000326286	0.00310587	chr17	21816884	21845772	-	Zfp820
MSTRG.16504	1272.18	-0.368141	0.10246	-3.59302	0.000326874	0.00310929	chr5	37338498	37425055	+	Evc2
MSTRG.2324	2731.82	0.2862	0.0796925	3.59131	0.000329019	0.00312751	chr10	80295976	80318263	+	Apc2
MSTRG.4123	6066.47	0.225942	0.0629709	3.58804	0.000333172	0.00316478	chr11	101285951	101302286	-	Becn1
MSTRG.20401	101.112	-0.736472	0.20535	-3.58642	0.00033525	0.0031823	chr7	93052080	93081027	-	Gm9934
MSTRG.7830	4045.2	0.25213	0.070309	3.58602	0.000335759	0.00318492	chr15	78523345	78531416	-	C1qtnf6
MSTRG.15987	1216.75	0.392714	0.109591	3.58346	0.000339074	0.0032119	chr4	152008802	152017680	+	Klhl21
MSTRG.3942	15585.1	-0.177604	0.0495751	-3.58254	0.000340275	0.0032188	chr11	94629766	94645216	+	Lrrc59
MSTRG.1	1987.83	-0.326905	0.0913979	-3.57672	0.000347934	0.00328441	chr1	4773205	4785739	-	Mrpl15
MSTRG.16639	7592.74	-0.221273	0.0618817	-3.57575	0.000349228	0.00329262	chr5	52150202	52190514	-	Dhx15
MSTRG.16929	1294.83	-0.391957	0.109622	-3.57552	0.000349529	0.00329262	chr5	92415539	92435219	-	Nup54
MSTRG.7926	158.004	-0.73544	0.20582	-3.57322	0.000352624	0.0033172	chr15	81972389	81972845	+	Gm5805
MSTRG.4957	2107.96	-0.316382	0.0885545	-3.57274	0.000353262	0.00332045	chr12	72085588	72101716	+	Jkamp
MSTRG.3906	14483.2	-0.179671	0.0502955	-3.5723	0.000353853	0.00332188	chr11	88047372	88053982	+	Srsf1
MSTRG.19696	432.024	0.675018	0.189023	3.57109	0.000355497	0.00333502	chr7	30458314	30487223	+	Nphs1
MSTRG.13125	5932.85	0.22092	0.0618966	3.56919	0.000358093	0.00335706	chr2	163623271	163645131	-	Serinc3
MSTRG.1690	561.775	0.556413	0.15597	3.56743	0.000360501	0.00337731	chr10	5825662	5922400	-	Rgs17
MSTRG.21679	3104.26	-0.27624	0.0774596	-3.56624	0.000362134	0.00338563	chr8	71592175	71607936	+	Pgls
MSTRG.2150	1284.39	0.381536	0.107051	3.56405	0.000365178	0.00340941	chr10	63928471	64090277	-	Lrrtm3
MSTRG.20747	4943.96	-0.237036	0.0665243	-3.56315	0.000366434	0.0034188	chr7	122159438	122169875	+	Plk1
MSTRG.3934	3128	-0.265342	0.074501	-3.56159	0.000368614	0.00343678	chr11	93859242	93886101	-	Utp18
MSTRG.3	8502.63	-0.196222	0.0551307	-3.55921	0.000371975	0.00346575	chr1	4807787	4899875	+	Lypla1
MSTRG.3236	1777.37	-0.320345	0.0900683	-3.55669	0.000375563	0.00349679	chr11	50255633	50292311	-	Maml1
MSTRG.1425	810.226	0.465973	0.131173	3.55237	0.000381783	0.00355227	chr1	173331885	173367695	-	Ackr1
MSTRG.8183	818.861	0.436445	0.122952	3.5497	0.000385666	0.00358351	chr15	100674420	100687921	-	Cela1
MSTRG.3979	3621.83	-0.256274	0.0722664	-3.54624	0.000390768	0.00362844	chr11	96068851	96075670	-	Atp5g1
MSTRG.6910	3214.22	-0.266537	0.0752052	-3.54413	0.000393917	0.00365519	chr14	52311171	52328762	-	Sall2
MSTRG.21874	2707.52	-0.277836	0.0784151	-3.54314	0.000395395	0.00366642	chr8	86624042	86723873	+	Lonp2
MSTRG.5208	659.209	0.483932	0.136596	3.54281	0.000395891	0.00366851	chr12	98429436	98578310	-	Kcnk10
MSTRG.24586	895.498	0.430749	0.121612	3.542	0.000397111	0.00367733	chrX	152343597	152368704	-	Gpr173
MSTRG.9985	1093.4	-0.384141	0.108517	-3.53992	0.000400251	0.00370389	chr17	74717731	74863570	+	Ttc27
MSTRG.8548	458.289	0.550494	0.155685	3.53596	0.000406298	0.00375475	chr16	25956474	25960342	+	Gm4524
MSTRG.13902	2713.03	0.326812	0.0925657	3.5306	0.000414622	0.00382317	chr3	88480146	88509956	-	Lmna
MSTRG.22376	13882	0.176993	0.0501857	3.52676	0.000420671	0.00387443	chr9	20667689	20746349	-	Olfm2
MSTRG.2448	354.954	0.683109	0.193835	3.52417	0.000424805	0.00390723	chr10	84576625	84614359	+	Tcp11l2
MSTRG.806	3536.07	-0.286847	0.0814164	-3.52321	0.000426347	0.00391877	chr1	95498620	95499151	+	Gm15427
MSTRG.12569	4197.85	-0.25361	0.0719972	-3.52249	0.000427506	0.00392149	chr2	118598210	118641673	+	Bub1b
MSTRG.6952	103.744	-0.729995	0.207229	-3.52264	0.000427266	0.00392149	chr14	55222006	55241435	+	Dhrs2
MSTRG.8471	2337.11	0.309218	0.0878066	3.52158	0.000428985	0.00393241	chr16	20331302	20426394	-	Abcc5
MSTRG.15058	5387.01	0.258194	0.0733329	3.52085	0.000430165	0.0039399	chr4	57370952	57371954	-	Gm12537
MSTRG.20441	892.12	0.441263	0.125333	3.52072	0.00043038	0.0039399	chr7	98121558	98178274	-	Capn5
MSTRG.14211	723.167	0.483502	0.137341	3.52044	0.000430832	0.00394139	chr3	103575230	103645569	+	Syt6
MSTRG.11380	4301.16	-0.27106	0.0770111	-3.51976	0.000431945	0.00394892	chr19	46075862	46085530	+	Nolc1
MSTRG.7102	6674.45	0.21209	0.0603059	3.51691	0.000436607	0.0039862	chr14	65805836	65818331	+	Pbk
MSTRG.22970	5248.5	-0.22401	0.06377	-3.51278	0.000443446	0.00404322	chr9	54586333	54604661	+	Idh3a
MSTRG.18876	3875.83	-0.243752	0.0694192	-3.5113	0.000445919	0.00406305	chr6	114860627	114969994	-	Vgll4
MSTRG.17318	23198.9	-0.172446	0.0491292	-3.51005	0.000448029	0.00407955	chr5	121204480	121209241	+	Rpl6
MSTRG.19592	223.269	-0.66129	0.188424	-3.50959	0.000448801	0.00408385	chr7	28293552	28302238	-	Dll3
MSTRG.1793	3307.39	0.284342	0.0810566	3.50794	0.000451584	0.00410643	chr10	20952546	21080429	+	Ahi1
MSTRG.21667	2334.18	-0.403488	0.115057	-3.50687	0.000453416	0.00412034	chr8	71374122	71382472	-	Nr2f6
MSTRG.23226	1961.17	0.320281	0.0913598	3.50571	0.000455389	0.00413551	chr9	72958784	73016340	+	Dnaaf4
MSTRG.8484	4283.96	-0.238433	0.0680177	-3.50545	0.00045584	0.00413685	chr16	20822144	20822640	-	Rps10-ps2
MSTRG.8752	3354.04	0.272694	0.0778021	3.50498	0.00045665	0.00414145	chr16	49800532	49915010	+	Cd47
MSTRG.14682	1878.56	0.33596	0.0959121	3.50279	0.000460409	0.00416999	chr3	157894247	157925077	-	Cth
MSTRG.24210	7881.55	0.205121	0.0585717	3.50205	0.0004617	0.00417614	chrX	74297096	74304782	+	Atp6ap1
MSTRG.6852	347.922	0.666479	0.190332	3.50166	0.00046237	0.00417942	chr14	48408617	48409618	+	Gm3534
MSTRG.2869	1611.52	0.378208	0.108035	3.50078	0.000463905	0.00419052	chr11	3330400	3342971	+	Pik3ip1
MSTRG.10499	2348.63	-0.308483	0.0881673	-3.49883	0.000467301	0.00421282	chr18	53406331	53418115	-	Ppic
MSTRG.17663	4575.88	0.242708	0.0693664	3.49893	0.000467129	0.00421282	chr5	137745729	137768450	+	Tsc22d4
MSTRG.22885	2910.56	0.288875	0.082616	3.4966	0.000471233	0.00424266	chr9	45838579	45864399	+	Bace1
MSTRG.7974	256.176	-0.631287	0.180594	-3.49562	0.00047297	0.00425267	chr15	84669619	84703673	+	Prr5
MSTRG.9727	819.269	-0.450642	0.129038	-3.49231	0.000478853	0.0042999	chr17	45506840	45520843	+	Aars2
MSTRG.14857	738.037	0.442909	0.126853	3.49152	0.000480281	0.00430988	chr4	40682381	40703194	-	Aptx
MSTRG.5816	644.121	0.47556	0.136232	3.4908	0.000481577	0.00431867	chr13	43195244	43304172	-	Gfod1
MSTRG.2590	1015.42	0.434477	0.124474	3.4905	0.000482117	0.00432067	chr10	102481755	102490486	-	Nts
MSTRG.18681	279.245	-0.645983	0.185238	-3.48731	0.000487908	0.00436682	chr6	90462575	90475238	+	Klf15
MSTRG.4380	3194.44	0.258783	0.0742342	3.48603	0.000490239	0.00438481	chr11	116330703	116413348	-	Foxj1
MSTRG.9823	1602.54	-0.348715	0.100049	-3.48544	0.000491332	0.00439171	chr17	53674785	53689333	-	Sgo1
MSTRG.21438	2700.68	0.280127	0.0804031	3.48404	0.000493911	0.00441186	chr8	40423814	40510268	+	Zdhhc2
MSTRG.6244	2049.36	-0.319771	0.0918287	-3.48226	0.000497206	0.00443839	chr13	83504033	83667080	+	Mef2c
MSTRG.5067	2910.3	0.277992	0.0800109	3.47442	0.000511952	0.00456106	chr12	81026807	81186414	+	Smoc1
MSTRG.12646	1164.46	-0.37326	0.107457	-3.47357	0.000513583	0.00456892	chr2	121506722	121544860	+	Wdr76
MSTRG.13224	245.269	-0.61912	0.178244	-3.47344	0.00051384	0.00456892	chr2	172345564	172355749	+	Fam210b
MSTRG.23435	2114.04	0.349017	0.100476	3.47364	0.000513459	0.00456892	chr9	99385419	99437381	-	Mras
MSTRG.7841	4204.01	0.238265	0.0686015	3.47317	0.000514344	0.00457042	chr15	78899666	78919517	+	Gm49510
MSTRG.12280	4568	0.237689	0.0684541	3.47224	0.000516127	0.00458327	chr2	79635351	79672966	+	Itprid2
MSTRG.565	259.24	-0.61674	0.177631	-3.47202	0.000516549	0.00458404	chr1	75247026	75264502	-	Ptprn
MSTRG.13872	13700	-0.191611	0.0551941	-3.47159	0.000517382	0.00458619	chr3	87906320	87916132	+	Hdgf
MSTRG.23599	15461.3	0.184009	0.0530118	3.47109	0.000518349	0.00459104	chr9	108306128	108337934	+	Rhoa
MSTRG.4576	1429.06	-0.370858	0.106917	-3.46864	0.000523097	0.00462408	chr12	4917352	5047396	+	Atad2b
MSTRG.18484	3164.29	-0.258187	0.0744527	-3.4678	0.000524742	0.00463561	chr6	73248381	73276911	+	Suclg1
MSTRG.12348	4306	-0.250864	0.0723478	-3.46747	0.000525383	0.00463827	chr2	90847154	90866810	+	Mtch2
MSTRG.19124	3461.23	-0.246827	0.0711979	-3.46677	0.000526756	0.00464739	chr6	136813653	136828246	-	Wbp11
MSTRG.18956	120.112	-0.714699	0.206198	-3.46608	0.000528101	0.00465624	chr6	120666368	120771190	+	Cecr2
MSTRG.12739	8770.43	-0.218852	0.0631625	-3.4649	0.000530424	0.00467022	chr2	128601764	128687454	-	Gm39929
MSTRG.1317	3691.94	-0.245517	0.0708612	-3.46475	0.000530715	0.00467022	chr1	165592239	165634538	-	Mpzl1
MSTRG.22651	172.394	0.693031	0.200004	3.46509	0.00053005	0.00467022	chr9	22321104	22321377	-	Gm10182
MSTRG.12154	1330.87	0.397583	0.114879	3.4609	0.000538375	0.00472847	chr2	68861440	69114282	+	Cers6
MSTRG.13514	1874.77	-0.311615	0.0901686	-3.45591	0.000548436	0.00480754	chr3	36065978	36092853	+	Acad9
MSTRG.14653	2122.68	-0.304939	0.0882349	-3.45599	0.000548279	0.00480754	chr3	153922356	153944632	-	Acadm
MSTRG.7567	1727.51	0.344048	0.0995513	3.45599	0.000548285	0.00480754	chr15	37923951	37961318	-	Rrm2b
MSTRG.3306	2793.16	0.296754	0.0858959	3.45481	0.000550674	0.00482096	chr11	54438198	54518235	+	Fnip1
MSTRG.12577	1157.94	-0.371322	0.107495	-3.45432	0.00055168	0.00482667	chr2	118861953	118882909	+	Ivd
MSTRG.24049	2673.1	0.294903	0.0853859	3.45376	0.000552824	0.00483203	chrX	48171968	48208878	-	Zdhhc9
MSTRG.7436	9874.24	0.203157	0.058827	3.45347	0.000553431	0.00483268	chr15	11382300	11399679	-	Tars
MSTRG.22422	799.503	-0.449517	0.130301	-3.44983	0.000560931	0.00488878	chr9	21766783	21798744	-	Kank2
MSTRG.21406	2110.92	-0.296837	0.0860548	-3.44939	0.000561853	0.00489368	chr8	33731832	33777761	+	Gtf2e2
MSTRG.6804	956.944	0.416665	0.120895	3.44652	0.000567862	0.00493971	chr14	45219716	45282725	+	Gpr137c
MSTRG.9952	5266.06	-0.2589	0.0751159	-3.44668	0.000567531	0.00493971	chr17	71344488	71475540	-	Smchd1
MSTRG.20891	1935.09	0.341	0.0989485	3.44624	0.000568445	0.00494163	chr7	128523615	128546981	+	Bag3
MSTRG.2296	10979.7	-0.183662	0.0532962	-3.44605	0.000568843	0.00494194	chr10	79854426	79864771	+	Ptbp1
MSTRG.16330	16646.8	0.196094	0.0569126	3.44553	0.000569936	0.0049459	chr5	28071362	28078662	+	Insig1
MSTRG.23612	7766.3	0.199464	0.0579109	3.44432	0.000572497	0.00496103	chr9	108572310	108578739	-	Wdr6
MSTRG.8052	1892.49	0.305285	0.0886324	3.44439	0.000572346	0.00496103	chr15	92396880	92771819	+	Pdzrn4
MSTRG.17739	703.947	0.463632	0.13462	3.444	0.000573172	0.00496372	chr5	141241489	142215586	+	Sdk1
MSTRG.13996	201.983	0.679413	0.197449	3.44095	0.000579677	0.00501688	chr3	90560362	90606045	+	S100a2
MSTRG.2204	445.02	0.521341	0.15166	3.43756	0.000586973	0.00507036	chr10	75550122	75560330	-	Lrrc75b
MSTRG.240	167.085	0.665304	0.193579	3.43687	0.000588483	0.0050779	chr1	39193730	39363236	+	Npas2
MSTRG.5164	417.519	-0.540809	0.157389	-3.43613	0.000590094	0.00508443	chr12	86700501	86726460	-	Angel1
MSTRG.14335	3988.88	-0.255635	0.0744217	-3.43495	0.000592672	0.00510342	chr3	108970996	109027771	-	Fam102b
ENSMUSG00000075028.12	138.373	-0.694061	0.202151	-3.43339	0.000596092	0.00512963	chr2	92972017	93046167	-	Prdm11
MSTRG.9567	11701	-0.194491	0.0566743	-3.43173	0.00059974	0.00515776	chr17	34112022	34122634	-	Brd2
MSTRG.1172	406.666	-0.535001	0.155914	-3.43139	0.000600504	0.00516108	chr1	155127276	155146814	-	Mr1
MSTRG.15423	10759.2	-0.190077	0.0553992	-3.43104	0.000601283	0.00516452	chr4	116685543	116700822	+	Prdx1
MSTRG.15541	2795.39	0.30239	0.0881528	3.43029	0.000602933	0.00517217	chr4	124741849	124801511	+	Inpp5b
MSTRG.23081	2954.14	-0.289278	0.0843298	-3.43032	0.000602874	0.00517217	chr9	62419491	62537044	-	Coro2b
MSTRG.13655	1825.43	-0.327903	0.0956545	-3.42799	0.00060807	0.00520968	chr3	54728677	54735393	-	Exosc8
MSTRG.5069	1739.82	0.346019	0.100956	3.42742	0.000609355	0.00521741	chr12	81631248	81667557	+	Ttc9
MSTRG.18411	9876.98	0.186933	0.0545485	3.42691	0.000610488	0.00522383	chr6	66896396	67021350	+	Gng12
MSTRG.15787	2185.39	0.287287	0.0838835	3.42483	0.000615193	0.00525749	chr4	137862236	137965229	+	Ece1
MSTRG.2474	5088.78	-0.220884	0.0645346	-3.42272	0.000619969	0.00529499	chr10	87490818	87493660	-	Ascl1
MSTRG.4810	1615.53	-0.32823	0.0959351	-3.42138	0.000623046	0.00531794	chr12	51377509	51450101	+	Scfd1
MSTRG.541	3127.56	-0.290368	0.0848787	-3.42098	0.000623968	0.00532247	chr1	74284929	74353694	+	Pnkd
MSTRG.451	16949.4	-0.204725	0.0599031	-3.4176	0.000631766	0.00537889	chr1	63176824	63180486	+	Eef1b2
MSTRG.18397	404.66	0.537684	0.157408	3.41587	0.000635784	0.00540972	chr6	63255875	64704323	+	Grid2
MSTRG.17697	1432.27	0.34209	0.100188	3.41447	0.000639058	0.00543051	chr5	138976013	138997370	-	Pdgfa
MSTRG.22975	1380.23	-0.340651	0.0997791	-3.41406	0.000640034	0.00543051	chr9	54714734	54734519	-	Wdr61
MSTRG.7717	2613.53	0.274584	0.0804353	3.41372	0.000640813	0.00543217	chr15	72805599	72810324	-	Peg13
MSTRG.18076	1197.41	-0.368053	0.107896	-3.4112	0.00064678	0.00546959	chr6	31141978	31142663	-	Gm13835
MSTRG.382	3177.62	-0.27347	0.0802127	-3.40931	0.000651267	0.00550367	chr1	58462770	58505109	-	Orc2
MSTRG.23965	7578.23	0.235964	0.0692714	3.40636	0.000658342	0.00555657	chrX	13517079	13851367	-	Cask
MSTRG.913	954.046	0.404613	0.11881	3.40556	0.000660291	0.00556957	chr1	125867621	125913101	-	Lypd1
MSTRG.16438	1853.97	-0.331436	0.0973771	-3.40364	0.000664954	0.00560543	chr5	33739672	33782817	-	Letm1
MSTRG.1508	2793.19	-0.320082	0.094067	-3.4027	0.000667226	0.00561764	chr1	181087137	181144204	-	Nvl
MSTRG.19824	1744.87	-0.330277	0.0970782	-3.40217	0.000668529	0.00562167	chr7	43440781	43472317	+	Cldnd2
MSTRG.11810	1490.66	-0.34746	0.102139	-3.40184	0.000669333	0.00562496	chr2	28468065	28471178	+	Mrps2
MSTRG.12199	114.141	-0.69349	0.203867	-3.40167	0.000669747	0.00562497	chr2	71528112	71533981	+	Dlx1
MSTRG.16832	1920.04	0.310094	0.091179	3.40094	0.000671553	0.00563666	chr5	75574915	75656722	+	Kit
ENSMUSG00000025017.10	92.2358	0.704476	0.207203	3.39993	0.000674042	0.00565404	chr19	41272376	41385102	-	Pik3ap1
MSTRG.2320	792.417	-0.419161	0.123316	-3.39909	0.000676115	0.00566449	chr10	80258150	80261012	-	Gamt
MSTRG.13922	1422.71	-0.349101	0.102776	-3.39672	0.000681978	0.0057101	chr3	88905106	88913999	-	Msto1
MSTRG.4534	9176.18	-0.208748	0.0614782	-3.39548	0.000685091	0.00572561	chr12	3247427	3310016	-	Rab10
MSTRG.17277	4317.28	0.246153	0.0725241	3.39408	0.000688593	0.00574783	chr5	117976729	118010201	+	Fbxo21
MSTRG.21577	473.799	0.526552	0.155137	3.3941	0.000688538	0.00574783	chr8	65617899	66472965	+	Marchf1
MSTRG.10989	3230.47	-0.266636	0.0785723	-3.39351	0.000690022	0.00575623	chr19	8883731	8897888	+	Lbhd1
MSTRG.1139	1407.35	-0.350623	0.103331	-3.39322	0.000690766	0.00575892	chr1	152516759	152766351	-	Rgl1
MSTRG.16011	347.981	0.565949	0.166839	3.39218	0.000693399	0.00577733	chr4	152338650	152390194	+	Chd5
MSTRG.3926	1467.76	0.41389	0.12202	3.39199	0.000693879	0.0057778	chr11	90336535	90390895	-	Hlf
MSTRG.18302	1451.73	-0.357475	0.10541	-3.39129	0.000695637	0.0057889	chr6	52546227	52640389	-	Hibadh
MSTRG.8157	7870.95	0.206121	0.0607972	3.39031	0.000698149	0.00580626	chr15	99778469	99875456	-	Lima1
MSTRG.21328	143.012	-0.68026	0.200872	-3.38653	0.000707816	0.00587949	chr8	24437179	24438984	-	Tcim
MSTRG.10730	1881.64	0.298305	0.088107	3.38571	0.000709952	0.00589005	chr18	84011626	84087706	-	Tshz1
MSTRG.22303	3187.4	-0.254435	0.075148	-3.38579	0.000709739	0.00589005	chr9	7764040	7794333	+	Tmem123
MSTRG.5346	5145.09	-0.244662	0.0722765	-3.38508	0.000711567	0.00589986	chr12	110447119	110583062	+	Ppp2r5c
MSTRG.5704	763.475	0.423228	0.125073	3.38385	0.000714767	0.00592279	chr13	31819578	32338740	-	Gmds
MSTRG.11238	2629.99	-0.273178	0.0807599	-3.38259	0.000718046	0.00594274	chr19	36731730	36736653	-	Ppp1r3c
MSTRG.18274	321.503	0.606852	0.179485	3.38107	0.000722035	0.0059685	chr6	49822709	49829507	+	Npy
MSTRG.22325	1283.72	0.388715	0.114996	3.38025	0.000724192	0.00597901	chr9	14353989	14381507	-	Endod1
MSTRG.2358	569.109	0.471572	0.139648	3.37687	0.000733154	0.0060421	chr10	80948623	81014945	-	Gng7
MSTRG.8532	1928.79	0.322777	0.095688	3.37322	0.000742941	0.00610798	chr16	23224739	23360350	+	St6gal1
MSTRG.24044	1533.99	0.342044	0.101445	3.3717	0.000747046	0.00613803	chrX	47900344	47900827	+	Gm14648
MSTRG.18414	632.981	0.462451	0.1373	3.36818	0.000756658	0.00620966	chr6	67035095	67037457	-	Gadd45a
MSTRG.13865	507.789	-0.481583	0.143003	-3.36765	0.000758108	0.00621767	chr3	86995833	86999441	-	Cd1d1
MSTRG.7919	12865.3	0.176609	0.0524779	3.36539	0.000764344	0.00626129	chr15	81745056	81796519	+	Zc3h7b
MSTRG.17421	1243.22	0.348606	0.103696	3.3618	0.000774374	0.00633583	chr5	123973627	124006151	+	Hip1r
MSTRG.13900	2911.38	-0.264552	0.0787514	-3.35932	0.000781333	0.00638777	chr3	88532394	88541396	+	Mex3a
MSTRG.1889	2254.5	0.302359	0.0900134	3.35904	0.000782128	0.00638777	chr10	34282189	34285275	+	Tspyl1
MSTRG.22323	6550.1	0.255736	0.0762026	3.356	0.000790786	0.00645075	chr9	14275066	14333101	+	Sesn3
MSTRG.16013	773.119	0.450154	0.134163	3.35529	0.000792827	0.00646353	chr4	152390741	152477910	-	Kcnab2
MSTRG.5587	3022.89	-0.250791	0.0747501	-3.35506	0.00079347	0.00646491	chr13	21179444	21194724	+	Trim27
MSTRG.1782	208.891	0.623495	0.185919	3.35359	0.000797714	0.00649172	chr10	19934471	20142753	+	Map3k5
MSTRG.20640	5297.71	-0.278917	0.0831756	-3.35336	0.000798382	0.00649328	chr7	112679317	112906807	+	Tead1
MSTRG.18696	5782.33	-0.22309	0.0665938	-3.35001	0.000808074	0.00656819	chr6	91013067	91117236	-	Nup210
MSTRG.19144	3533.98	0.267651	0.0799699	3.34689	0.000817232	0.00663076	chr6	140622662	140678472	+	Aebp2
MSTRG.11584	9172.26	-0.194596	0.0581532	-3.34626	0.0008191	0.00664197	chr2	10056015	10080527	-	Atp5c1
MSTRG.7741	919.582	0.416573	0.124568	3.34414	0.000825374	0.00668489	chr15	74721203	74724639	+	Them6
MSTRG.22625	3489.7	-0.241176	0.0721348	-3.34341	0.000827553	0.00669856	chr8	123897122	123949265	-	Nup133
MSTRG.13597	4798.45	-0.240409	0.0719137	-3.34302	0.000828713	0.00670397	chr3	51415147	51477998	+	Naa15
MSTRG.21421	8190.75	-0.237129	0.0709464	-3.34237	0.000830661	0.00671176	chr8	34826459	34965690	-	Tnks
MSTRG.13059	3111.97	-0.26393	0.0789715	-3.34209	0.000831507	0.00671462	chr2	156863127	156873563	+	Rab5if
MSTRG.1972	355.504	-0.578718	0.173217	-3.341	0.000834764	0.00673294	chr10	43874187	43901745	-	Qrsl1
MSTRG.7669	35031.1	0.156121	0.0467386	3.3403	0.00083688	0.00674601	chr15	59315076	59331192	+	Sqle
MSTRG.5991	2290.15	-0.325052	0.0973734	-3.3382	0.000843232	0.0067932	chr13	60174404	60177365	-	Gas1
ENSMUSG00000000794.9	127.214	-0.678227	0.203236	-3.33714	0.000846467	0.00681524	chr3	89520163	89675132	+	Kcnn3
MSTRG.15931	974.159	0.485884	0.145648	3.33601	0.000849904	0.00683887	chr4	148160620	148166424	+	Fbxo2
MSTRG.5367	2209.28	-0.281325	0.0843737	-3.33427	0.00085524	0.00687369	chr12	111166369	111267155	+	Traf3
MSTRG.6223	723.093	0.439407	0.131889	3.33165	0.00086333	0.00693462	chr13	81711340	81753275	+	Mblac2
MSTRG.7077	12580.8	0.18442	0.0553688	3.33075	0.000866113	0.00695287	chr14	63145149	63179578	-	Fdft1
MSTRG.19427	287.104	-0.629887	0.189398	-3.32573	0.000881874	0.00706276	chr7	19094593	19098549	+	Six5
MSTRG.18948	585.708	-0.508336	0.153121	-3.31984	0.000900706	0.00720211	chr6	120463246	120487559	+	Il17ra
MSTRG.1040	2533.76	-0.27233	0.0820504	-3.31906	0.000903196	0.00721174	chr1	135295212	135313778	-	Timm17a
MSTRG.24198	3340.3	0.276024	0.0831683	3.31886	0.000903871	0.00721174	chrX	74026591	74136187	-	Mecp2
MSTRG.24451	1442.75	0.348567	0.105027	3.31884	0.00090392	0.00721174	chrX	134295224	134305969	+	Tmem35a
MSTRG.6690	3378.93	0.271459	0.0817953	3.31876	0.000904179	0.00721174	chr14	29968307	29975662	+	Selenok
MSTRG.18316	299.956	-0.577082	0.174204	-3.31269	0.000924044	0.00735727	chr6	52214490	52221854	-	Hoxa7
MSTRG.9631	7647.81	-0.207849	0.0627924	-3.3101	0.000932614	0.00741684	chr17	35241745	35253707	+	Ddx39b
MSTRG.1608	651.922	-0.442469	0.133785	-3.30731	0.000941966	0.00748248	chr1	191005846	191026158	-	Flvcr1
MSTRG.11500	1786.14	0.30348	0.0918172	3.30526	0.000948879	0.007533	chr19	60755986	60759914	+	Nanos1
MSTRG.14585	5345.76	-0.233762	0.0707548	-3.30383	0.000953752	0.00756288	chr3	142790901	142882004	-	Pkn2
MSTRG.15500	1157.91	0.38411	0.11626	3.3039	0.000953493	0.00756288	chr4	120854815	120896579	+	Rims3
MSTRG.745	2592.59	-0.26821	0.0811955	-3.30327	0.000955651	0.00757353	chr1	90602980	90613341	+	Cops8
MSTRG.14417	2258	-0.295168	0.0893907	-3.302	0.000959992	0.0075991	chr3	122245556	122270732	+	Gclm
MSTRG.14413	4457.5	-0.238441	0.0722661	-3.29949	0.000968597	0.00765388	chr3	121758773	121815302	-	Abcd3
MSTRG.23425	2225.2	0.30657	0.0929526	3.29813	0.00097332	0.00768675	chr9	99036653	99140621	-	Pik3cb
MSTRG.19008	42990	0.175515	0.0532737	3.2946	0.000985621	0.00777489	chr6	124810585	124814296	-	Tpi1
MSTRG.17645	1665.52	0.331822	0.100724	3.29435	0.000986484	0.00777719	chr5	137287518	137295665	+	Ache
MSTRG.1402	17664	-0.175399	0.0532698	-3.29265	0.000992467	0.00781984	chr1	172082528	172122330	+	Copa
MSTRG.13112	5437.28	-0.248662	0.0755512	-3.29131	0.000997216	0.00784998	chr2	162931527	162937121	+	Srsf6
MSTRG.14864	9137.22	-0.180459	0.0548312	-3.29118	0.000997682	0.00784998	chr4	40722149	40737149	+	Dnaja1
MSTRG.21391	2086.16	-0.311527	0.0946579	-3.29108	0.00099802	0.00784998	chr8	31159462	31168764	-	Mak16
MSTRG.19997	814.505	0.51162	0.155489	3.2904	0.00100044	0.00786446	chr7	54835497	55268885	+	Luzp2
MSTRG.10054	3100.68	-0.322171	0.0979281	-3.28987	0.00100234	0.00787078	chr17	84705246	84790789	-	Lrpprc
MSTRG.21108	112.34	-0.672559	0.20458	-3.2875	0.00101081	0.00793225	chr7	143458338	143461054	-	Cdkn1c
MSTRG.10778	2970.92	-0.285666	0.0869057	-3.28708	0.00101232	0.00793956	chr19	3908862	3912774	-	Ndufs8
MSTRG.17941	1972.88	0.296457	0.0901961	3.28681	0.00101329	0.00794258	chr6	7844841	7875687	+	C1galt1
MSTRG.9875	1957.57	0.292704	0.0890751	3.28604	0.00101608	0.00795985	chr17	57080065	57087782	-	Tubb4a
MSTRG.4843	3873.22	-0.251877	0.0766606	-3.28562	0.00101759	0.0079671	chr12	55384221	55418454	+	Psma6
MSTRG.6653	698.624	-0.4473	0.13623	-3.28342	0.00102555	0.0080248	chr14	25694153	25700468	+	Ppif
MSTRG.20669	10641.8	-0.204635	0.0623942	-3.27971	0.00103913	0.00812179	chr7	116331504	116334195	-	Rps13
MSTRG.18748	3309.58	-0.242174	0.0739203	-3.27615	0.00105233	0.00821551	chr6	97183669	97205647	-	Uba3
MSTRG.335	720.197	0.43616	0.133126	3.27629	0.0010518	0.00821551	chr1	54645339	54926387	-	Ankrd44
MSTRG.7531	3398.72	0.238716	0.0728935	3.27486	0.00105715	0.00824373	chr15	34875495	35178921	-	Stk3
MSTRG.8064	349.934	0.548819	0.16765	3.27359	0.0010619	0.00827601	chr15	94543642	94581815	+	Irak4
MSTRG.17231	281.248	0.560771	0.171317	3.27329	0.00106303	0.00828007	chr5	115168688	115194381	-	Cabp1
MSTRG.172	960.544	-0.380639	0.116313	-3.27255	0.00106583	0.00829714	chr1	33745483	33757795	-	Bag2
MSTRG.22315	728.094	-0.431385	0.131912	-3.27026	0.0010745	0.0083599	chr9	13242606	13245829	-	Jrkl
MSTRG.13734	2357.12	-0.299295	0.0915253	-3.27007	0.0010752	0.00836053	chr3	65528409	65555578	+	Tiparp
MSTRG.12263	240.076	0.603872	0.184926	3.26548	0.00109279	0.00847745	chr2	76353941	76360450	-	Cyct
MSTRG.127	61101.2	0.173731	0.0532045	3.26534	0.00109334	0.00847745	chr1	24611534	24612700	-	Gm28439
MSTRG.4911	2768.83	-0.261003	0.0799392	-3.26501	0.00109459	0.00847748	chr12	69310521	69357165	-	Nemf
MSTRG.4915	752.312	-0.428187	0.131171	-3.26435	0.00109715	0.00848768	chr12	69690432	69724873	-	L2hgdh
MSTRG.9439	11664.4	-0.17782	0.0544734	-3.26435	0.00109715	0.00848768	chr17	29032627	29043485	+	Srsf3
MSTRG.7432	1511.45	0.33633	0.103046	3.26388	0.00109899	0.00849304	chr15	10568968	10714711	-	Rai14
MSTRG.11472	2909.76	0.266673	0.0817561	3.26182	0.00110701	0.00854456	chr19	56787480	56822190	-	Ccdc186
MSTRG.3684	2754.92	0.29136	0.0893214	3.26193	0.00110658	0.00854456	chr11	75650503	75673910	+	Myo1c
MSTRG.7260	2938.71	0.275797	0.0846145	3.25946	0.00111625	0.00861101	chr14	93013409	93890679	-	Pcdh9
ENSMUSG00000025927.13	120.878	0.666355	0.204467	3.25899	0.00111809	0.00861574	chr1	19208913	19238576	+	Tfap2b
MSTRG.18704	3005.51	0.246759	0.0757167	3.25898	0.00111813	0.00861574	chr6	91473702	91488463	+	Tmem43
MSTRG.3873	7326.69	0.202881	0.0622907	3.257	0.00112596	0.00867119	chr11	86201369	86304443	+	Brip1os
MSTRG.422	5490.53	-0.233636	0.0717799	-3.2549	0.00113433	0.00872273	chr1	60409618	60482002	+	Abi2
MSTRG.1307	2318.99	-0.289918	0.0891003	-3.25384	0.00113857	0.00874848	chr1	165212285	165236996	-	Tiprl
MSTRG.8989	218.572	-0.598534	0.184078	-3.25153	0.00114787	0.00881499	chr16	96361667	96525793	+	Igsf5
MSTRG.9745	3744.43	0.26295	0.0810005	3.24627	0.00116926	0.00896917	chr17	46161031	46169370	+	Gtpbp2
MSTRG.9445	1201.98	0.401952	0.123879	3.24471	0.00117571	0.00901358	chr17	29136971	29137304	-	Rpl35a-ps3
MSTRG.13477	5521.99	-0.213126	0.0656992	-3.24396	0.0011788	0.0090271	chr3	32580331	32616787	-	Gnb4
MSTRG.2848	4325.55	0.243622	0.0751001	3.24397	0.00117878	0.0090271	chr10	128882294	128891718	-	Gdf11
MSTRG.16452	323.381	0.613573	0.189222	3.2426	0.00118444	0.00906517	chr5	34194892	34288449	-	Zfyve28
MSTRG.3698	8692.54	0.215975	0.0666107	3.24235	0.00118548	0.00906802	chr11	76778423	76847018	-	Cpd
MSTRG.8909	12419.6	-0.17363	0.0535686	-3.24127	0.00118997	0.00909731	chr16	87483325	87495873	-	Cct8
MSTRG.11189	932.076	0.377131	0.116478	3.23778	0.00120464	0.00919396	chr19	30564488	31765033	-	Prkg1
MSTRG.14078	1709.57	-0.329695	0.101872	-3.23636	0.00121065	0.00922948	chr3	95830123	95855885	-	Prpf3
MSTRG.10532	398.331	0.545641	0.168608	3.23615	0.00121152	0.00923099	chr18	59175400	59535999	+	Chsy3
MSTRG.17747	1042.19	0.375059	0.11597	3.2341	0.00122026	0.00928717	chr5	142463943	142478710	+	Ap5z1
MSTRG.20101	626.436	-0.474843	0.146886	-3.23273	0.00122613	0.00932147	chr7	66226911	66388350	-	Lrrk1
MSTRG.17374	725.98	0.412314	0.127559	3.23233	0.00122785	0.00932931	chr5	122707543	122729738	+	P2rx4
MSTRG.423	2706.02	0.3074	0.0951496	3.2307	0.00123486	0.0093774	chr1	60482291	60567104	-	Raph1
MSTRG.1099	2313.82	-0.276688	0.0857408	-3.22702	0.00125086	0.00948303	chr1	143598799	143702893	-	Cdc73
MSTRG.21366	4175.45	-0.23686	0.0735275	-3.22138	0.00127575	0.00965023	chr8	26977324	26981461	+	Zfp703
MSTRG.10833	804.374	0.416127	0.12919	3.22105	0.00127721	0.00965591	chr19	5068077	5070682	+	Cd248
MSTRG.1163	46.7852	-0.630666	0.195827	-3.22053	0.00127955	0.00966828	chr1	153740348	153745468	+	Rgs16
MSTRG.9151	1106.14	-0.354101	0.110018	-3.21858	0.00128828	0.00972887	chr17	14943183	14959570	+	1600012H06Rik
MSTRG.3562	1382.43	0.335982	0.104456	3.2165	0.00129767	0.0097943	chr11	69846375	69852058	+	Plscr3
MSTRG.1801	1130.18	-0.349675	0.10878	-3.21453	0.00130657	0.00985604	chr10	21882183	21999903	+	Sgk1
MSTRG.5060	2773.94	-0.249205	0.0775521	-3.21339	0.00131177	0.00988433	chr12	80790509	80880835	+	Susd6
MSTRG.23730	1314.63	0.383146	0.119258	3.21276	0.00131466	0.00990065	chr9	118926452	119044119	+	Ctdspl
MSTRG.7435	877.696	-0.471479	0.14684	-3.21083	0.00132353	0.00995641	chr15	11064789	11349231	+	Adamts12
MSTRG.929	1098.15	-0.415413	0.129588	-3.20564	0.00134761	0.010132	chr1	127954183	128103047	-	Zranb3
MSTRG.5294	706.237	0.48327	0.150794	3.20483	0.00135144	0.0101552	chr12	102948858	103184065	+	Unc79
MSTRG.4892	236.295	0.648294	0.202366	3.20357	0.00135737	0.0101885	chr12	69159294	69159596	+	Rn7s1
MSTRG.13897	2815.6	-0.253152	0.0790278	-3.20332	0.00135851	0.0101914	chr3	88336259	88362338	+	Smg5
MSTRG.887	1290.54	-0.328392	0.102615	-3.20024	0.00137313	0.0102955	chr1	119545036	119649000	-	Epb41l5
MSTRG.7350	3771.56	0.234956	0.0734434	3.19914	0.00137836	0.0103233	chr14	120478443	120507194	+	Rap2a
MSTRG.824	3834.68	0.251626	0.0786826	3.19799	0.00138387	0.0103589	chr1	97795113	98095769	-	Pam
MSTRG.741	182.423	-0.612304	0.191543	-3.1967	0.00139011	0.0103999	chr1	89927955	89931179	-	Gbx2
MSTRG.19972	370.563	0.519679	0.162694	3.19421	0.00140212	0.010484	chr7	47077794	47133684	-	Ptpn5
MSTRG.15964	9992.65	0.183679	0.0575239	3.19309	0.00140759	0.0105191	chr4	149586467	149648899	+	Clstn1
MSTRG.3807	752.081	-0.415169	0.13004	-3.19261	0.00140991	0.0105249	chr11	82900767	82908411	-	Nle1
MSTRG.7782	3886.78	0.260854	0.0817621	3.1904	0.00142077	0.0106002	chr15	76351293	76354380	+	Maf1
MSTRG.24603	796.871	0.405409	0.127109	3.18946	0.00142541	0.0106289	chrX	155262442	155297654	+	Acot9
MSTRG.8593	3041.39	0.260917	0.0818125	3.1892	0.00142665	0.0106324	chr16	32277458	32301434	+	Rnf168
ENSMUSG00000045215.17	304.89	0.55835	0.175125	3.18829	0.00143115	0.0106601	chr18	22344245	22530227	+	Asxl3
MSTRG.766	3865.16	-0.29001	0.0909667	-3.18809	0.00143214	0.0106617	chr1	92439009	92473860	-	Ndufa10
MSTRG.21883	363.157	0.512717	0.160918	3.1862	0.00144153	0.010714	chr8	87468404	87472609	-	Cbln1
MSTRG.6472	4656.85	-0.238726	0.0749969	-3.18315	0.00145684	0.0108219	chr13	112867417	112927398	-	Mtrex
MSTRG.14680	3901.38	-0.250354	0.078665	-3.18254	0.0014599	0.0108387	chr3	157534159	157548410	+	Zranb2
MSTRG.7943	3171.98	0.324638	0.102053	3.18106	0.00146738	0.0108884	chr15	82350139	82354322	-	Ndufa6
MSTRG.8222	2444.8	0.279683	0.0879435	3.18025	0.00147146	0.0109126	chr15	102459027	102462806	+	Prr13
ENSMUSG00000045613.9	194.72	0.606992	0.190921	3.17929	0.00147636	0.010943	chr6	36388083	36528414	+	Chrm2
MSTRG.7410	1761.05	0.345153	0.108569	3.1791	0.00147731	0.0109441	chr15	6708378	6800401	+	Rictor
MSTRG.12397	279.748	0.56042	0.176317	3.17848	0.00148047	0.0109557	chr2	93419110	93463140	-	Cd82
MSTRG.17456	861.534	0.39723	0.125028	3.17713	0.0014874	0.010995	chr5	124834417	124862424	-	Ccdc92
MSTRG.16700	3757.17	-0.239499	0.0754007	-3.17635	0.0014914	0.0110186	chr5	64803387	64832901	+	Klf3
MSTRG.6740	2671.67	-0.256459	0.0807467	-3.1761	0.00149271	0.0110223	chr14	32180161	32201898	-	Timm23
MSTRG.16241	732.727	0.429454	0.135241	3.17547	0.00149594	0.0110401	chr5	21884453	22344702	-	Reln
MSTRG.13324	263.335	0.585399	0.184381	3.17494	0.00149868	0.0110544	chr2	178118974	178338492	+	Phactr3
MSTRG.3690	2395.01	-0.271596	0.08556	-3.17433	0.0015018	0.0110714	chr11	76257197	76399140	-	Nxn
MSTRG.4005	31386.2	-0.164405	0.051806	-3.17347	0.0015063	0.0110986	chr11	97159713	97187881	-	Kpnb1
MSTRG.14613	3683.02	-0.289454	0.091388	-3.16731	0.00153856	0.011324	chr3	146499806	146505572	+	Gng5
MSTRG.5312	2224.61	-0.30566	0.0966532	-3.16244	0.00156454	0.0114966	chr12	105032687	105042906	+	Glrx5
MSTRG.16699	142.146	-0.632098	0.199909	-3.16192	0.0015673	0.0115107	chr5	64708206	64804308	-	Gm20033
ENSMUSG00000048015.4	42.6416	-0.602923	0.190905	-3.15824	0.00158727	0.0116386	chr10	130268151	130280240	-	Neurod4
MSTRG.10399	478.984	0.480223	0.152053	3.15826	0.00158712	0.0116386	chr18	37504263	37507822	+	Pcdhb20
MSTRG.9368	4126.5	0.258803	0.0819454	3.15824	0.00158723	0.0116386	chr17	26663230	26699647	+	Atp6v0e
MSTRG.1623	3924.2	-0.235318	0.0745618	-3.15601	0.00159942	0.0117214	chr1	191575635	191623688	+	Ints7
MSTRG.13468	3018.45	-0.259609	0.0822759	-3.15534	0.00160309	0.0117419	chr3	30995746	31052959	+	Prkci
MSTRG.21815	1161.39	-0.352926	0.111863	-3.15497	0.00160515	0.0117507	chr8	84210677	84237055	-	Zswim4
MSTRG.20238	249.137	-0.568151	0.180179	-3.15326	0.00161459	0.0118071	chr7	80507786	80508254	+	Ndufab1-ps
MSTRG.2086	398.942	-0.500561	0.158805	-3.15206	0.00162125	0.0118495	chr10	61197111	61273438	-	Adamts14
MSTRG.1006	5076.03	0.24402	0.0774452	3.15087	0.00162786	0.0118787	chr1	133699456	133801041	-	Atp2b4
MSTRG.9809	214.736	0.612244	0.194559	3.14684	0.00165047	0.0120372	chr17	49456021	49564343	-	Daam2
MSTRG.4762	4109.93	-0.217033	0.0689731	-3.14663	0.00165165	0.0120394	chr12	40201566	40248504	-	Ifrd1
ENSMUSG00000008206.16	170.499	0.620121	0.197219	3.14433	0.00166466	0.0121277	chr8	4493025	4531680	+	Cers4
MSTRG.6364	1273.65	-0.326562	0.103881	-3.1436	0.00166882	0.0121451	chr13	99319646	99344705	-	Ptcd2
MSTRG.1297	827.413	-0.386358	0.122913	-3.14335	0.00167024	0.0121489	chr1	164304120	164437725	+	Nme7
MSTRG.4134	2565.28	0.270203	0.0859995	3.14191	0.0016785	0.0122025	chr11	101464998	101471853	+	Rnd2
MSTRG.13354	879.066	-0.449028	0.142939	-3.1414	0.00168144	0.0122174	chr2	181251448	181288035	-	Gmeb2
MSTRG.680	1058.54	-0.3451	0.109906	-3.13996	0.00168972	0.0122514	chr1	86582903	86609375	+	Cops7b
MSTRG.17698	589.755	0.478313	0.152412	3.13828	0.00169941	0.0123151	chr5	138995055	139000577	+	6330403L08Rik
MSTRG.7835	1019.21	-0.397159	0.126783	-3.13258	0.00173279	0.012537	chr15	78755881	78773475	-	Mfng
MSTRG.11093	309.926	-0.550122	0.175758	-3.13	0.00174807	0.0126274	chr19	20373427	20390944	-	Anxa1
MSTRG.21946	4229.66	-0.214258	0.0684959	-3.12804	0.00175975	0.0126983	chr8	94179081	94180958	+	Mt1
MSTRG.14165	206.438	-0.584384	0.186865	-3.12731	0.00176416	0.0127234	chr3	99240380	99354259	+	Tbx15
MSTRG.6406	1961.58	-0.276306	0.0883767	-3.12646	0.00176925	0.0127534	chr13	104023056	104109614	-	Nln
MSTRG.4309	3532.3	0.246134	0.0788456	3.12173	0.00179794	0.0129534	chr11	113726849	113751881	-	Cdc42ep4
MSTRG.19977	23082.2	-0.213273	0.0683263	-3.12139	0.00179998	0.0129612	chr7	51746646	51747878	+	Gm7336
MSTRG.4094	2308.82	0.257945	0.0826456	3.1211	0.00180179	0.0129674	chr11	100780730	100850724	-	Stat5b
MSTRG.9344	350.195	-0.563369	0.18056	-3.12013	0.00180773	0.0130032	chr17	26091733	26095602	-	Nme4
MSTRG.10413	4473.89	0.252759	0.0810206	3.11969	0.00181043	0.0130093	chr18	39410544	39519421	-	Nr3c1
MSTRG.2335	6700.32	-0.203028	0.0650796	-3.11968	0.00181047	0.0130093	chr10	80409513	80433969	-	Tcf3
MSTRG.20636	448.99	-0.482694	0.154775	-3.11869	0.00181654	0.013046	chr7	112225855	112413106	+	Mical2
MSTRG.15846	106.471	-0.644016	0.20653	-3.11828	0.00181913	0.0130508	chr4	143267430	143299564	-	Pdpn
MSTRG.601	3785.98	-0.248078	0.0795638	-3.11798	0.00182094	0.013057	chr1	82233100	82291416	-	Irs1
MSTRG.14810	387.909	0.501934	0.161007	3.11747	0.00182409	0.0130726	chr4	28813130	28967499	+	Epha7
MSTRG.24220	2551.34	-0.255566	0.0819838	-3.11728	0.00182527	0.0130742	chrX	75095853	75109777	+	Dkc1
MSTRG.15737	1525.71	0.30439	0.0976537	3.11703	0.00182683	0.0130785	chr4	134561689	134704290	-	Man1c1
MSTRG.12018	3038.16	0.546316	0.175329	3.11595	0.00183356	0.0130953	chr2	40555751	40557116	+	Gm13456
MSTRG.1640	488.334	0.464921	0.149205	3.11599	0.00183329	0.0130953	chr1	192844487	192856933	-	Sertad4
MSTRG.1866	381.374	0.508811	0.163274	3.11629	0.0018314	0.0130953	chr10	31332375	31445958	-	Tpd52l1
MSTRG.5391	187.216	0.592814	0.19024	3.11614	0.00183235	0.0130953	chr12	112500188	112516747	-	Tmem179
MSTRG.878	2611.26	-0.252932	0.081175	-3.11588	0.00183398	0.0130953	chr1	119470304	119504794	-	Ralb
MSTRG.12221	4449.52	-0.206853	0.0664322	-3.11375	0.00184724	0.0131762	chr2	73092800	73218924	-	Ola1
MSTRG.3002	2130.71	-0.297468	0.0955411	-3.11351	0.00184877	0.0131802	chr11	17203197	17211568	-	Pno1
MSTRG.22388	1866.26	0.283207	0.0909795	3.11286	0.00185284	0.0131954	chr9	20962360	20976781	-	S1pr2
MSTRG.8729	551.198	-0.443464	0.142473	-3.11262	0.00185434	0.0131992	chr16	44724300	44737284	+	Nepro
MSTRG.3470	595.306	0.445318	0.143102	3.1119	0.0018589	0.0132247	chr11	64079483	64083259	+	2810001G20Rik
MSTRG.22126	2849.26	-0.25062	0.0805858	-3.10998	0.00187103	0.0132983	chr8	109548010	109565966	-	Dhx38
MSTRG.13737	3156.01	-0.251837	0.0809864	-3.10962	0.00187326	0.0133061	chr3	63976105	64460095	+	Gmps
MSTRG.12346	1983.32	-0.318262	0.102385	-3.10847	0.00188058	0.0133442	chr2	90745369	90781021	+	Fnbp4
MSTRG.20420	635.379	-0.409148	0.131619	-3.10858	0.00187987	0.0133442	chr7	96951504	97064758	+	Nars2
MSTRG.12727	2555.47	-0.253295	0.0815064	-3.10767	0.00188569	0.0133596	chr2	127587221	127606829	+	Mrps5
MSTRG.17229	2315.07	-0.254048	0.0817464	-3.10776	0.00188511	0.0133596	chr5	115122549	115134975	-	Unc119b
MSTRG.7124	922.105	-0.358704	0.115434	-3.10745	0.00188706	0.0133623	chr14	69029237	69041804	+	Stc1
MSTRG.22128	897.198	-0.376436	0.121166	-3.10678	0.00189138	0.013386	chr8	109591342	109608673	-	Dhodh
ENSMUSG00000043463.6	156.775	0.609463	0.196211	3.10617	0.00189528	0.0134066	chrX	136858146	136868755	-	Rab9b
MSTRG.5133	1399.12	-0.333666	0.107458	-3.10509	0.00190219	0.0134485	chr12	85219480	85226628	+	Eif2b2
MSTRG.5287	2755.24	-0.238293	0.0768129	-3.10226	0.00192049	0.0135709	chr12	102757966	102777707	+	Ubr7
MSTRG.19623	3212.89	0.248413	0.0801144	3.10073	0.00193044	0.0136341	chr7	28766734	28788661	+	Sirt2
MSTRG.5321	1499.01	-0.302107	0.09747	-3.09949	0.00193855	0.0136772	chr12	106010227	106077426	+	Vrk1
MSTRG.10482	4215.77	0.220764	0.0712394	3.0989	0.00194239	0.0136972	chr18	48045334	48048412	+	Eno1b
MSTRG.21310	1833.81	-0.294604	0.0950813	-3.09845	0.00194538	0.0137112	chr8	22476787	22569612	+	Slc20a2
MSTRG.3416	2651.55	0.259725	0.0838529	3.09739	0.0019523	0.0137529	chr11	60902245	60914750	-	Natd1
MSTRG.1818	4599.07	0.211185	0.0682764	3.09309	0.00198085	0.0139396	chr10	24149301	24190222	+	Stx7
MSTRG.21138	98647.1	0.135055	0.0436687	3.09271	0.00198336	0.0139449	chr7	144929930	144939925	-	Ccnd1
MSTRG.4907	183.502	0.63383	0.204946	3.09267	0.00198365	0.0139449	chr12	69361178	69361481	-	Gm47299
MSTRG.9608	6885.52	-0.239802	0.0775468	-3.09236	0.00198573	0.0139523	chr17	35059034	35062095	+	Ddah2
MSTRG.10928	1517.08	-0.347626	0.11259	-3.08754	0.00201818	0.014173	chr19	6910976	6921840	-	Esrra
MSTRG.14253	3477.2	-0.239391	0.0775585	-3.08659	0.00202469	0.0142041	chr3	104638667	104658462	+	Slc16a1
MSTRG.22098	519.524	-0.458141	0.148428	-3.08662	0.00202449	0.0142041	chr8	106683067	106851439	+	Tango6
MSTRG.15940	9246.44	-0.169889	0.0550449	-3.08637	0.00202616	0.0142071	chr4	148612381	148627019	-	Tardbp
MSTRG.6696	116.533	0.635199	0.205929	3.08456	0.00203855	0.0142793	chr14	30039938	30491455	-	Cacna1d
MSTRG.2381	1668.81	-0.294173	0.0954383	-3.08233	0.00205385	0.014379	chr10	81346047	81350480	-	Hmg20b
MSTRG.11578	2070.7	-0.262445	0.0851593	-3.08181	0.00205746	0.0143969	chr2	6322666	6446390	+	Usp6nl
MSTRG.5778	2022.87	-0.29947	0.0971906	-3.08127	0.00206121	0.0144158	chr13	38644206	38659058	-	Eef1e1
MSTRG.4980	10163.4	-0.187557	0.0608844	-3.08055	0.00206621	0.0144433	chr12	73901374	73988966	+	Hif1a
MSTRG.15070	617.5	-0.438323	0.142315	-3.07996	0.00207031	0.0144646	chr4	58965438	58987119	-	Ptgr1
MSTRG.5914	850.107	0.369817	0.120092	3.07944	0.00207387	0.014482	chr13	53109311	53286124	-	Ror2
MSTRG.11213	1535.64	0.294829	0.0957613	3.07879	0.00207845	0.0145051	chr19	34550693	34576419	+	Ifit2
MSTRG.21303	2431.3	-0.278425	0.0904409	-3.07853	0.00208024	0.0145051	chr8	22192808	22220843	+	Vps36
MSTRG.22560	3101.45	-0.228993	0.0743842	-3.07851	0.00208037	0.0145051	chr8	123477902	123503916	+	Afg3l1
ENSMUSG00000050967.5	190.476	0.590992	0.192013	3.07788	0.00208477	0.0145284	chr1	39618405	39651474	-	Creg2
MSTRG.19283	10165.9	0.210808	0.0686178	3.07221	0.00212483	0.0147924	chr7	4794545	4812590	-	Ube2s
MSTRG.3063	1356.64	-0.325765	0.106056	-3.07163	0.00212891	0.0148132	chr11	23665673	23732933	+	Pus10
MSTRG.14831	446.847	0.463951	0.15107	3.0711	0.00213273	0.0148323	chr4	33208990	33233869	+	Srsf12
MSTRG.13575	7540.71	0.186284	0.0606947	3.06919	0.00214638	0.0149196	chr3	45378397	45435623	+	Pcdh10
MSTRG.5887	1136.64	-0.386574	0.126013	-3.06774	0.00215685	0.0149771	chr13	49653077	49679016	+	Nol8
MSTRG.24533	1446.15	0.321036	0.10466	3.06741	0.00215921	0.0149859	chrX	143855841	143933311	-	Dcx
MSTRG.9606	1122.85	-0.331592	0.108118	-3.06694	0.0021626	0.0150017	chr17	34879482	34896916	+	Zbtb12
MSTRG.16476	3151.12	0.236617	0.0771685	3.06623	0.00216774	0.0150298	chr5	35091500	35105766	-	Lrpap1
MSTRG.23163	1472.44	0.333626	0.108864	3.0646	0.0021796	0.0151043	chr9	68653785	69388246	+	Rora
MSTRG.22423	952.233	0.36699	0.119798	3.0634	0.00218835	0.0151572	chr9	21907490	21918192	-	Rab3d
MSTRG.9908	1524.84	0.312207	0.101937	3.06275	0.00219316	0.0151828	chr17	65965697	66077089	-	Ankrd12
MSTRG.7733	3989.66	-0.218616	0.071384	-3.06253	0.00219476	0.0151862	chr15	74093685	74094333	-	Gm15387
MSTRG.8370	182.672	0.595763	0.194624	3.0611	0.00220529	0.0152435	chr16	14906605	14981371	+	Efcab1
MSTRG.15503	2744.46	0.242805	0.0793343	3.06052	0.00220951	0.0152495	chr4	120968316	121017247	-	Smap2
MSTRG.5386	818.41	0.386383	0.126236	3.0608	0.00220745	0.0152495	chr12	112146207	112181747	+	Kif26a
MSTRG.5846	918.952	-0.409556	0.133813	-3.06065	0.00220856	0.0152495	chr13	46501847	46650281	+	Cap2
MSTRG.7932	1224.27	0.319063	0.104305	3.05893	0.00222125	0.0153228	chr15	82127921	82142203	+	Ccdc134
MSTRG.4715	649.092	-0.402012	0.131544	-3.05611	0.00224229	0.0154601	chr12	31590966	31634658	-	Bcap29
MSTRG.16908	299.133	0.536529	0.175646	3.05461	0.00225355	0.015522	chr5	91517614	91626894	+	Parm1
MSTRG.19727	140.496	0.617664	0.202363	3.05227	0.0022712	0.0156121	chr7	31032721	31042481	-	Fxyd5
MSTRG.4302	633.557	-0.431441	0.14135	-3.05227	0.00227114	0.0156121	chr11	110399121	110525522	+	Map2k6
MSTRG.11900	6048.29	0.241157	0.0790405	3.05106	0.00228034	0.015667	chr2	32278815	32288075	-	Swi5
MSTRG.16237	3072.27	-0.239617	0.0785613	-3.05007	0.0022879	0.015711	chr5	21737140	21757152	+	Pmpcb
MSTRG.827	192.283	0.57946	0.190014	3.04957	0.00229171	0.0157292	chr1	97948900	97949389	-	Gm3531
MSTRG.13447	5503.78	-0.209977	0.0688986	-3.04762	0.00230658	0.0158225	chr3	27097221	27153878	-	Ect2
MSTRG.18299	228.71	0.628735	0.206313	3.04749	0.00230762	0.0158225	chr6	52346729	52346942	-	Gm8129
MSTRG.4509	47170.4	-0.156048	0.0512142	-3.04698	0.00231156	0.0158416	chr11	120805845	120824547	-	Fasn
MSTRG.13011	777.443	0.415581	0.136411	3.04654	0.00231489	0.0158564	chr2	155817729	155819426	-	BC029722
MSTRG.20286	535.437	0.431487	0.141648	3.0462	0.00231757	0.0158668	chr7	82173839	82307419	+	Sh3gl3
MSTRG.17151	2690.84	0.238126	0.0781953	3.04526	0.00232476	0.0159002	chr5	110879802	111289780	+	Ttc28
MSTRG.24489	80.4657	-0.63123	0.207283	-3.04526	0.00232478	0.0159002	chrX	137115396	137122083	-	Esx1
MSTRG.21616	5504.34	-0.205227	0.0674236	-3.04385	0.00233574	0.0159671	chr8	69907075	69996409	-	Gatad2a
MSTRG.11358	1312.82	-0.311018	0.102249	-3.04179	0.0023518	0.0160601	chr19	45005662	45012762	+	Twnk
MSTRG.15932	2848.95	-0.261407	0.0859399	-3.04175	0.00235209	0.0160601	chr4	148448610	148557683	+	Mtor
MSTRG.24187	1408.35	0.314991	0.103559	3.04165	0.00235288	0.0160601	chrX	73793358	73824969	-	Pdzd4
MSTRG.14270	1074.17	-0.339129	0.111537	-3.04052	0.00236172	0.0161124	chr3	105678269	105687574	-	Ddx20
MSTRG.1975	822.871	0.410227	0.134975	3.03927	0.00237149	0.016171	chr10	43950635	44148853	-	Crybg1
MSTRG.1606	1684.81	-0.285825	0.0940606	-3.03873	0.00237576	0.016192	chr1	190925111	190947078	+	Angel2
MSTRG.10712	3446.36	0.532631	0.175411	3.03647	0.00239364	0.0163057	chr18	82336249	82361600	-	B020010K11Rik
MSTRG.21576	1080.36	-0.331351	0.109154	-3.03563	0.00240032	0.0163349	chr8	66860216	66890564	+	Naf1
MSTRG.2117	4841.82	-0.244852	0.0807621	-3.03177	0.00243124	0.0165326	chr10	62580250	62602281	-	Ddx21
MSTRG.590	3377.28	-0.231837	0.0764817	-3.03128	0.00243523	0.0165477	chr1	78417974	78488897	-	Farsb
ENSMUSG00000031558.15	112.45	0.625558	0.2064	3.0308	0.00243904	0.0165653	chr5	47983137	48307733	+	Slit2
MSTRG.24239	5151.76	-0.21396	0.0706284	-3.02938	0.00245058	0.0166354	chrX	75785653	75875182	-	Pls3
MSTRG.5964	283.806	0.538741	0.177853	3.02913	0.00245255	0.0166405	chr13	56288642	56296551	-	Cxcl14
MSTRG.22484	1595.68	-0.28987	0.0957189	-3.02834	0.00245897	0.0166675	chr8	121796312	121829696	-	Klhdc4
MSTRG.12897	813.086	-0.385854	0.127569	-3.02466	0.0024891	0.0168549	chr2	146221920	146225020	+	Insm1
MSTRG.18364	6809.42	-0.178652	0.0590919	-3.0233	0.00250035	0.0169142	chr6	56832058	56879358	+	Fkbp9
MSTRG.15293	2714.65	-0.235197	0.0778472	-3.02126	0.00251722	0.01702	chr4	105157346	105232764	+	Plpp3
MSTRG.14618	2322.05	0.255703	0.0846449	3.02089	0.00252031	0.0170324	chr3	146852366	146984009	+	Ttll7
MSTRG.11389	1326.23	-0.321961	0.106644	-3.01904	0.0025358	0.0171116	chr19	46396895	46488804	+	Sufu
MSTRG.801	757.561	-0.375909	0.124541	-3.01835	0.00254158	0.0171422	chr1	93803964	93822101	+	Ing5
MSTRG.23272	2549.23	-0.262655	0.0870448	-3.01747	0.00254893	0.0171832	chr9	78615545	78716253	+	Cd109
MSTRG.3566	32514.5	-0.170506	0.0565215	-3.01666	0.00255576	0.0172122	chr11	69881566	69921958	-	Acap1
MSTRG.3231	11526.7	0.179895	0.0596726	3.01471	0.00257227	0.0173149	chr11	50199365	50211449	-	Sqstm1
MSTRG.18743	665.757	0.396834	0.131945	3.00758	0.00263337	0.0177087	chr6	97110023	97149182	-	Eogt
MSTRG.15924	291.826	0.536539	0.178628	3.00366	0.00266754	0.0179208	chr4	148240263	148287965	-	Disp3
ENSMUSG00000061578.8	106.949	0.614685	0.204672	3.00327	0.00267098	0.017935	chr5	117413999	117775003	+	Ksr2
MSTRG.10309	5997.19	0.196134	0.0653158	3.00286	0.00267457	0.0179503	chr18	34859822	34864984	+	Egr1
MSTRG.8027	1941.18	0.272987	0.090962	3.00112	0.00268992	0.0180444	chr15	89472475	89477425	-	Arsa
MSTRG.1379	1484.69	-0.287438	0.0957945	-3.00057	0.00269472	0.0180677	chr1	171270327	171276896	+	B4galt3
MSTRG.5403	547.2	0.452293	0.150801	2.99927	0.00270627	0.0181363	chr12	112720454	112746592	+	Cep170b
ENSMUSG00000051043.16	92.7456	-0.619953	0.206713	-2.9991	0.0027078	0.0181376	chr11	114851151	114872617	+	Gprc5c
MSTRG.5201	1361.64	0.326179	0.108765	2.99893	0.00270928	0.0181386	chr12	95692225	95785215	+	Flrt2
MSTRG.1196	2395.8	-0.246809	0.0823195	-2.99819	0.00271591	0.018174	chr1	156424524	156474331	-	Soat1
MSTRG.7507	2140.41	0.264259	0.0881534	2.99772	0.00272008	0.018193	chr15	32244809	32796006	+	Sema5a
MSTRG.10487	4832.09	0.195879	0.0653607	2.99689	0.00272752	0.018216	chr18	49979426	50107173	+	Tnfaip8
MSTRG.11820	9184.76	0.189661	0.0632841	2.99697	0.00272674	0.018216	chr2	28933609	28934609	-	Gm13394
MSTRG.22102	5351.02	-0.201378	0.0671899	-2.99715	0.00272521	0.018216	chr8	106883862	106893601	-	Chtf8
MSTRG.8937	994.474	0.362213	0.120875	2.99658	0.00273022	0.0182251	chr16	91547071	91565623	+	Ifngr2
MSTRG.4593	8482.19	-0.202338	0.0675505	-2.99536	0.00274117	0.0182742	chr12	8674133	8752700	+	Pum2
MSTRG.5412	1174.88	-0.32472	0.108409	-2.99532	0.0027416	0.0182742	chr12	113014507	113074401	+	Pacs2
MSTRG.13065	1395.97	-0.307258	0.102616	-2.99425	0.00275116	0.0183021	chr2	157097532	157135265	-	Samhd1
MSTRG.14940	9418.66	0.165826	0.0553768	2.99451	0.00274886	0.0183021	chr4	43531518	43562691	-	Tln1
MSTRG.3422	316.675	0.510517	0.170698	2.99077	0.00278275	0.0184943	chr11	61448441	61454131	-	Rnf112
MSTRG.1039	2168.89	-0.251308	0.084051	-2.98994	0.00279028	0.0185352	chr1	135262711	135284084	-	Rnpep
MSTRG.19934	1206.95	-0.328415	0.109888	-2.98862	0.0028024	0.0185976	chr7	45825222	45830944	-	Grwd1
MSTRG.7122	481.118	0.465315	0.155688	2.98876	0.00280115	0.0185976	chr14	67752134	67933527	-	Dock5
MSTRG.23880	369.122	0.502004	0.168036	2.98747	0.00281293	0.0186584	chrX	6168695	6173015	-	Nudt10
MSTRG.15260	7281.84	0.193239	0.0647017	2.98661	0.00282092	0.0186932	chr4	99929413	99987294	+	Pgm1
MSTRG.1515	2868.64	-0.246716	0.0826808	-2.98396	0.00284543	0.0188465	chr1	182275771	182282804	-	Degs1
MSTRG.696	2923.61	-0.236416	0.079241	-2.98351	0.00284961	0.0188641	chr1	87213913	87240488	+	Eif4e2
MSTRG.21650	924.616	-0.395978	0.13276	-2.98266	0.00285756	0.0188992	chr8	70758648	70760946	-	Mpv17l2
MSTRG.1820	257.854	0.524287	0.175912	2.9804	0.00287869	0.0190298	chr10	24223516	24302790	+	Moxd1
MSTRG.21159	2202.92	-0.266531	0.0894325	-2.98025	0.00288017	0.0190303	chr8	3608420	3621316	-	Xab2
MSTRG.15650	152.275	0.609162	0.204438	2.9797	0.00288533	0.0190459	chr4	130308594	130315463	+	Fabp3
MSTRG.7613	611.237	0.413901	0.138905	2.97974	0.00288494	0.0190459	chr15	47580636	48792063	-	Csmd3
MSTRG.4109	3909.29	0.207821	0.069756	2.97925	0.00288953	0.0190601	chr11	101096321	101119893	-	Retreg3
MSTRG.7198	513.039	0.429115	0.144046	2.97903	0.00289166	0.0190601	chr14	74754674	74947876	-	Lrch1
MSTRG.9051	2213.5	0.273701	0.0918752	2.97905	0.00289143	0.0190601	chr17	6256859	6308314	+	Tmem181a
MSTRG.17849	5253.22	0.200405	0.0672938	2.97806	0.00290083	0.019102	chr5	148504634	148552789	-	Ubl3
MSTRG.18240	5405.04	-0.195772	0.0657506	-2.9775	0.0029061	0.0191275	chr6	47796140	47813507	-	Pdia4
MSTRG.12505	458.233	-0.487391	0.163745	-2.97653	0.00291529	0.0191695	chr2	109917646	110014257	+	Lgr4
MSTRG.24504	1884.58	-0.312141	0.104878	-2.97623	0.00291818	0.0191792	chrX	140456612	140476140	+	Prps1
MSTRG.7702	1507.99	0.305839	0.102817	2.9746	0.00293373	0.0192721	chr15	66929317	66969640	-	Ndrg1
MSTRG.20628	2450.45	0.253781	0.0853385	2.97382	0.00294116	0.0193116	chr7	110800431	110844457	-	Rnf141
MSTRG.11599	1672.21	-0.278076	0.0935163	-2.97355	0.00294376	0.0193194	chr2	11471432	11554077	-	Pfkfb3
MSTRG.69	1260.91	-0.31321	0.105403	-2.97154	0.00296306	0.0194274	chr1	13623329	13660546	-	Lactb2
ENSMUSG00000027314.6	74.4046	-0.607603	0.204516	-2.97092	0.00296906	0.0194573	chr2	119325783	119335962	+	Dll4
MSTRG.16846	2238.13	-0.268449	0.0903674	-2.97064	0.00297179	0.0194659	chr5	76913248	76951578	-	Ppat
MSTRG.12044	1716.68	-0.276748	0.0931806	-2.97001	0.00297787	0.0194963	chr2	48902823	48950277	-	Orc4
MSTRG.8432	685.207	-0.392587	0.132274	-2.96798	0.00299761	0.0196067	chr16	17797281	17808293	+	Scarf2
MSTRG.8375	5819.22	-0.181817	0.0612688	-2.96753	0.00300199	0.019626	chr16	15623896	15637400	-	Mcm4
MSTRG.3322	1988.79	0.302372	0.101924	2.96665	0.00301063	0.019673	chr11	55204349	55236330	+	Slc36a1
MSTRG.18418	532.914	-0.442156	0.149166	-2.96419	0.00303483	0.0198121	chr6	71124609	71124963	+	Rpl34-ps1
MSTRG.21595	772.324	-0.403635	0.136257	-2.96231	0.00305339	0.0199238	chr8	68880490	68907448	+	Lpl
MSTRG.11243	2275.4	-0.255007	0.0861186	-2.96111	0.00306528	0.0199918	chr19	36926078	37012752	+	Btaf1
MSTRG.8600	13164.5	-0.192292	0.0649615	-2.9601	0.0030754	0.0200386	chr16	32608919	32632794	+	Tfrc
MSTRG.10683	837.231	0.371887	0.125661	2.95943	0.00308208	0.0200629	chr18	77456109	77565161	-	Rnf165
MSTRG.969	2361.18	-0.241623	0.0816584	-2.95895	0.00308694	0.0200754	chr1	131827492	131848865	+	Slc41a1
MSTRG.22759	135.853	-0.59813	0.202339	-2.95608	0.00311574	0.0202531	chr9	37227584	37255738	-	Slc37a2
MSTRG.24581	646.351	0.417578	0.141297	2.95531	0.00312352	0.020294	chrX	152294827	152327495	-	Kantr
MSTRG.9161	685.3	-0.38786	0.131319	-2.95358	0.00314111	0.0203888	chr17	15367353	15376872	-	Dll1
MSTRG.6582	1551.89	0.296204	0.100359	2.95144	0.00316299	0.0205113	chr14	18204053	18239127	-	Nr1d2
MSTRG.8032	464.183	0.437932	0.148437	2.95028	0.00317484	0.0205783	chr15	89582532	89591923	-	Rabl2
MSTRG.7622	1771.17	0.324233	0.109915	2.94984	0.0031794	0.0205799	chr15	52712407	52730564	+	Med30
MSTRG.2291	2780.01	0.245763	0.0834264	2.94586	0.00322054	0.0208251	chr10	79793571	79820896	+	Palm
MSTRG.3420	9548.3	0.181947	0.0617888	2.94466	0.00323307	0.0208961	chr11	61151784	61175055	-	Usp22
ENSMUSG00000042631.7	42.1509	-0.537157	0.182449	-2.94415	0.00323841	0.0209207	chr2	153031851	153055775	+	Xkr7
MSTRG.16389	2391.02	-0.276156	0.0938096	-2.94379	0.00324218	0.0209352	chr5	31240863	31251566	+	Nrbp1
MSTRG.3841	905.678	0.35814	0.121699	2.94283	0.00325222	0.0209801	chr11	84048040	84069261	-	Dusp14
MSTRG.9702	1429.73	-0.291124	0.0989871	-2.94103	0.00327123	0.0210828	chr17	40934684	40961988	+	Mmut
MSTRG.14381	90.143	-0.609001	0.207147	-2.93995	0.00328263	0.0211362	chr3	116918257	116968987	-	Palmd
MSTRG.2660	1978.46	0.282126	0.0959674	2.93981	0.00328416	0.0211362	chr10	115368403	115384443	-	Thap2
MSTRG.7839	3074.15	0.227368	0.0773663	2.93885	0.0032943	0.0211914	chr15	78877189	78894585	+	Gga1
MSTRG.22790	75304.2	-0.156978	0.0534519	-2.93681	0.0033161	0.0213216	chr9	40800983	40810087	+	Hspa8
MSTRG.5720	415.956	0.481085	0.16384	2.9363	0.00332152	0.0213463	chr13	33917917	34002794	-	Serpinb6a
MSTRG.9499	189.756	-0.564386	0.192248	-2.93572	0.00332775	0.0213763	chr17	31643897	31644779	-	Rps2-ps8
MSTRG.16633	1392.46	0.303837	0.103608	2.93258	0.00336159	0.0215734	chr5	52363790	52371418	+	Sod3
MSTRG.2710	351.05	0.481853	0.16436	2.93169	0.00337128	0.0216254	chr10	120781095	120899101	-	Msrb3
MSTRG.15206	5154.74	-0.255804	0.0872928	-2.93041	0.00338511	0.0216937	chr4	89274470	89294653	-	Cdkn2a
MSTRG.3824	639.067	0.395343	0.134952	2.9295	0.00339503	0.021747	chr11	83409136	83421039	+	Rasl10b
MSTRG.2503	2245.65	-0.301571	0.102971	-2.92869	0.00340395	0.0217939	chr10	88746606	88826804	-	Utp20
MSTRG.293	136.751	-0.606001	0.207041	-2.92696	0.00342294	0.0218949	chr1	51289125	51302960	+	Cavin2
MSTRG.14589	5194.98	0.186294	0.0637086	2.92415	0.00345394	0.0220829	chr3	144188529	144205220	-	Lmo4
MSTRG.6532	214.459	-0.549197	0.187858	-2.92347	0.00346153	0.022121	chr14	8431191	8666264	-	4930452B06Rik
MSTRG.3203	2384.65	-0.253409	0.0867224	-2.92208	0.00347707	0.0221891	chr11	48825345	48826655	-	Gm12184
MSTRG.8006	2956.47	0.244544	0.0837327	2.92054	0.00349428	0.0222885	chr15	88862185	88865726	+	Pim3
MSTRG.22969	1308.54	0.346589	0.118689	2.92016	0.00349857	0.0223054	chr9	54365157	54501626	-	Dmxl2
MSTRG.13099	985.152	-0.329139	0.112719	-2.92	0.00350034	0.0223063	chr2	158794806	158858214	+	Dhx35
MSTRG.22728	264.4	-0.536484	0.183784	-2.9191	0.00351038	0.0223598	chr9	35421127	35507652	+	Cdon
MSTRG.10018	125.166	0.600861	0.205901	2.9182	0.00352055	0.0224141	chr17	79933511	79934572	-	Gm6552
MSTRG.4274	283.125	-0.52706	0.180644	-2.91768	0.00352646	0.0224412	chr11	107874604	107915055	-	Cacng5
MSTRG.23337	294.781	0.500138	0.17152	2.91592	0.00354641	0.0225577	chr9	88327196	88372092	+	Nt5e
MSTRG.21886	649.089	-0.394656	0.135357	-2.91568	0.00354917	0.0225647	chr8	87661809	87959595	-	Zfp423
MSTRG.20886	629.685	0.411506	0.141207	2.9142	0.00356604	0.0226614	chr7	128373620	128418758	-	Rgs10
MSTRG.18604	11766.3	-0.186671	0.0640835	-2.91294	0.00358048	0.0227319	chr6	86524491	86526321	-	Pcbp1
MSTRG.4529	843.101	-0.352736	0.121119	-2.91231	0.00358763	0.0227562	chr11	121421400	121431288	+	Fn3krp
MSTRG.11241	348.222	-0.471733	0.162031	-2.91137	0.00359846	0.022793	chr19	36917549	36919615	-	Fgfbp3
MSTRG.17055	1214.81	-0.324224	0.111378	-2.91103	0.00360244	0.0228076	chr5	106964321	106984432	+	Cdc7
MSTRG.10594	4346.7	0.238523	0.081946	2.91073	0.00360581	0.0228184	chr18	65800514	65817684	+	Sec11c
MSTRG.23864	129711	0.151497	0.0520752	2.90919	0.00362366	0.0229101	chrM	9876	11544	+	mt-Nd4l
MSTRG.12605	2836.47	-0.23079	0.0794349	-2.9054	0.00366786	0.0231359	chr2	119797732	119818104	+	Tyro3
MSTRG.16442	1477.72	-0.293425	0.100992	-2.90543	0.00366749	0.0231359	chr5	33897915	33936413	-	Nelfa
MSTRG.1823	1698.31	-0.272146	0.0936666	-2.90547	0.00366698	0.0231359	chr10	24869985	24913681	+	Med23
MSTRG.4925	1925.84	-0.285169	0.0981379	-2.9058	0.00366312	0.0231359	chr12	69965011	69987357	-	Sav1
MSTRG.11696	474.665	-0.446462	0.153703	-2.9047	0.003676	0.0231765	chr2	22895521	22940266	+	Pdss1
MSTRG.4672	2304.95	-0.264674	0.0911281	-2.90442	0.0036794	0.0231872	chr12	21285390	21315056	+	Cpsf3
MSTRG.7617	2075.82	0.281598	0.0969771	2.90376	0.00368716	0.0232088	chr15	52040106	52045722	+	Aard
MSTRG.689	4692.14	0.203251	0.070046	2.90168	0.00371162	0.0233471	chr1	86908792	86909683	-	Gm6136
MSTRG.8591	878.932	-0.342757	0.118144	-2.90118	0.00371757	0.0233737	chr16	32084415	32099740	-	Pigx
MSTRG.4662	3994.52	-0.224539	0.0774124	-2.90055	0.00372507	0.02341	chr12	21323508	21373632	-	Adam17
MSTRG.12861	856.365	0.367687	0.126802	2.89968	0.00373542	0.0234535	chr2	140650913	140671469	-	Flrt3
MSTRG.12456	402.627	-0.493845	0.170322	-2.89949	0.00373773	0.0234572	chr2	104143072	104411013	-	D430041D05Rik
MSTRG.14204	11498.3	-0.175451	0.0605195	-2.89907	0.00374266	0.0234773	chr3	103020425	103058186	+	Csde1
MSTRG.5087	5194.34	0.207667	0.0717044	2.89616	0.00377765	0.023675	chr12	82169319	82451786	+	Sipa1l1
MSTRG.5070	602.443	-0.43427	0.149963	-2.89585	0.00378139	0.0236876	chr12	81573556	81595008	-	Med6
MSTRG.23034	104.829	0.599776	0.207193	2.89477	0.00379438	0.023758	chr9	58156267	58204319	-	Islr
MSTRG.16475	603.951	0.42073	0.145437	2.89288	0.00381731	0.0238906	chr5	35056765	35087839	+	Dok7
MSTRG.7757	911.512	0.340064	0.117571	2.89241	0.00382298	0.0239042	chr15	75940951	75949402	+	Zfp623
MSTRG.14310	463.141	-0.430633	0.148948	-2.89116	0.0038382	0.0239883	chr3	108202221	108210934	-	Atxn7l2
MSTRG.18936	1358.8	-0.295433	0.102206	-2.89057	0.00384543	0.0240225	chr6	118501307	118562261	-	Ankrd26
MSTRG.23561	1317.79	-0.336621	0.116462	-2.89039	0.00384758	0.0240249	chr9	107567944	107572779	+	Hyal2
MSTRG.14647	62.3254	-0.592586	0.205103	-2.8892	0.00386219	0.0240941	chr3	152817080	152982246	-	St6galnac5
MSTRG.19079	3042.18	0.238838	0.0826919	2.88829	0.00387342	0.0241531	chr6	129533159	129542346	+	Gabarapl1
MSTRG.2583	1639.96	-0.272133	0.0942743	-2.88661	0.00389419	0.0242715	chr10	99107035	99198074	+	Poc1b
MSTRG.4528	917.013	-0.356959	0.123702	-2.88564	0.00390614	0.0243237	chr11	121701543	121716306	+	Metrnl
MSTRG.1011	611.568	0.404703	0.14029	2.88476	0.00391717	0.0243479	chr1	133910303	133921414	-	Prelp
MSTRG.24475	373.94	-0.468902	0.162531	-2.885	0.00391414	0.0243479	chrX	136072098	136085255	-	Nxf3
MSTRG.9331	7388.17	-0.164437	0.0570015	-2.88478	0.00391682	0.0243479	chr17	25830504	25861501	-	Stub1
MSTRG.23572	540.029	-0.424012	0.147075	-2.88297	0.00393946	0.0244641	chr9	107681499	107710475	-	Sema3f
MSTRG.2439	2388.89	0.28081	0.0975759	2.87786	0.00400378	0.0248409	chr10	83360220	83488505	+	D10Wsu102e
MSTRG.8985	3053.82	0.230162	0.0799881	2.87746	0.00400893	0.0248616	chr16	95992091	96082643	-	Brwd1
MSTRG.8022	5533.24	0.179015	0.0622473	2.87588	0.00402909	0.0249752	chr15	89351003	89355659	-	Lmf2
MSTRG.21889	1674.16	-0.291055	0.101266	-2.87417	0.00405092	0.0250991	chr8	88137854	88172027	+	Heatr3
MSTRG.13877	1829	-0.261893	0.0911655	-2.87272	0.00406957	0.0251986	chr3	87930313	87940686	+	Isg20l2
MSTRG.21416	7256.41	0.202958	0.0706523	2.87263	0.00407067	0.0251986	chr8	34154562	34170845	+	Saraf
ENSMUSG00000048572.5	113.511	-0.588265	0.204819	-2.87213	0.00407722	0.0252277	chr19	24674007	24682233	+	Tmem252
MSTRG.2954	9189.2	-0.184461	0.0642677	-2.87019	0.0041022	0.0253536	chr11	6291632	6359419	+	Ogdh
MSTRG.1704	935.041	-0.33958	0.118334	-2.86968	0.00410892	0.0253778	chr10	7667502	7678881	+	Nup43
MSTRG.6906	873.514	0.350251	0.122078	2.86908	0.00411672	0.0253914	chr14	52261758	52279545	-	Rab2b
MSTRG.979	181.763	-0.548435	0.191152	-2.8691	0.00411641	0.0253914	chr1	131867223	131872887	+	Rab29
MSTRG.328	611.845	0.426462	0.148692	2.86808	0.00412965	0.0254596	chr1	53806875	54195168	-	Hecw2
MSTRG.12559	177.126	0.553379	0.19304	2.86665	0.00414836	0.0255519	chr2	118130423	118373419	-	Fsip1
MSTRG.23278	11608.3	0.153188	0.0534373	2.86669	0.00414788	0.0255519	chr9	79768942	79793507	-	Tmem30a
MSTRG.1126	675.231	-0.383055	0.13366	-2.8659	0.00415831	0.0256016	chr1	151367698	151428455	-	Swt1
MSTRG.11704	4997.88	-0.196508	0.0685881	-2.86504	0.00416953	0.0256475	chr2	23156368	23199260	+	Yme1l1
MSTRG.456	2578.48	-0.281015	0.0980813	-2.86512	0.00416853	0.0256475	chr1	64029446	64122282	-	Klf7
MSTRG.11733	380.77	-0.508051	0.17734	-2.86483	0.00417228	0.0256483	chr2	25255438	25256292	+	Tmem203
MSTRG.8643	3363.56	0.211305	0.0737604	2.86475	0.00417343	0.0256483	chr16	35541144	35664732	+	Sema5b
MSTRG.17306	1842.96	0.296138	0.103448	2.86267	0.00420085	0.0257936	chr5	120680201	120711927	-	Dtx1
MSTRG.7925	3391.84	0.22168	0.0774365	2.86273	0.00420005	0.0257936	chr15	81888227	81926240	-	Polr3h
MSTRG.426	343.689	-0.495418	0.173131	-2.86152	0.0042162	0.0258762	chr1	61638823	62642284	+	Pard3b
MSTRG.13515	44.2625	-0.555251	0.19408	-2.86094	0.00422383	0.0259114	chr3	36515056	36532384	-	Gm11549
ENSMUSG00000027971.16	210.75	-0.541425	0.189358	-2.85926	0.0042463	0.0260258	chr3	125404075	125728899	+	Ndst4
MSTRG.22416	4598.43	-0.188084	0.0657955	-2.85861	0.00425496	0.0260665	chr9	21546893	21595970	+	Carm1
MSTRG.21426	47.5799	-0.565431	0.197875	-2.85751	0.00426977	0.0261226	chr8	36156009	36161588	+	Gm38414
MSTRG.23119	3894.36	-0.222457	0.077867	-2.85688	0.00427825	0.0261541	chr9	65101485	65137940	+	Igdcc4
MSTRG.5817	217.28	0.54311	0.190108	2.85685	0.00427874	0.0261541	chr13	42680622	43138526	+	Phactr1
MSTRG.3747	32727.1	0.154118	0.0539651	2.85589	0.00429162	0.0262092	chr11	78322967	78327781	+	Aldoc
MSTRG.21336	11325.5	0.160183	0.0561004	2.85529	0.00429969	0.0262468	chr8	24949610	25016930	-	Adam9
MSTRG.19409	6719.98	0.171324	0.0600088	2.85498	0.004304	0.0262613	chr7	16815888	16840931	+	Strn4
MSTRG.2110	10927	0.174308	0.0610787	2.85383	0.00431952	0.0263442	chr10	62268854	62379908	-	Hk1
MSTRG.9664	1045.16	-0.320475	0.112319	-2.85326	0.00432729	0.0263798	chr17	35910378	35916389	-	Mrps18b
MSTRG.10015	4177.59	-0.223698	0.0784614	-2.85106	0.00435735	0.0265176	chr17	78949404	79020816	-	Prkd3
MSTRG.11835	2720	0.253908	0.0890579	2.85104	0.00435765	0.0265176	chr2	29802633	29817522	+	Slc27a4
MSTRG.454	869.015	-0.362304	0.127078	-2.85104	0.00435768	0.0265176	chr1	63730613	63754655	+	Fastkd2
MSTRG.8525	3950.27	0.206371	0.0723765	2.85136	0.00435325	0.0265176	chr16	22857844	22879634	+	Dnajb11
MSTRG.9314	2674.43	-0.230049	0.0807405	-2.84924	0.00438239	0.0266561	chr17	25374284	25433783	-	Cacna1h
MSTRG.14368	1216.43	-0.328625	0.115357	-2.84876	0.00438893	0.026684	chr3	116513069	116549981	+	Dbt
MSTRG.10758	6812.81	0.165541	0.0581205	2.84824	0.0043962	0.0267044	chr18	90510153	90543267	+	Tmx3
MSTRG.848	1203.93	0.319745	0.112302	2.84719	0.00441074	0.0267808	chr1	106538177	106714274	-	Bcl2
MSTRG.5931	230.324	0.516391	0.181391	2.84684	0.00441562	0.0267984	chr13	54758859	54766595	-	Sncb
ENSMUSG00000028036.6	122.008	-0.581675	0.20439	-2.8459	0.00442855	0.026865	chr3	151796501	151837630	-	Ptgfr
MSTRG.11619	3104.58	0.217314	0.0763827	2.84507	0.00444023	0.026876	chr2	13076820	13271415	-	Rsu1
MSTRG.12963	104.711	-0.589681	0.207246	-2.84531	0.0044368	0.026876	chr2	152940996	152951698	-	Dusp15
MSTRG.17730	10740.3	-0.166014	0.0583476	-2.84526	0.00443751	0.026876	chr5	140419327	140443360	+	Eif3b
MSTRG.5460	151.136	0.586497	0.206135	2.8452	0.00443829	0.026876	chr13	6662564	6662894	-	Gm10029
MSTRG.15212	6671.7	0.194077	0.0682229	2.84475	0.00444461	0.0268906	chr4	91851667	91852669	-	Gm12671
MSTRG.1521	855.094	-0.359863	0.126508	-2.84458	0.00444699	0.026893	chr1	182409171	182462432	+	Trp53bp2
MSTRG.8978	1008.59	0.340431	0.119687	2.84435	0.00445017	0.0269004	chr16	95702074	95721051	+	Ets2
MSTRG.23588	1583.67	0.276911	0.0973622	2.84414	0.00445319	0.0269066	chr9	108051533	108083346	-	Rnf123
MSTRG.10456	145.729	-0.566907	0.199482	-2.84189	0.00448463	0.0270726	chr18	45268859	45686024	+	Kcnn2
MSTRG.8571	928.377	0.363666	0.127989	2.84138	0.00449181	0.027104	chr16	31422279	31458901	+	Bdh1
MSTRG.16887	2670.46	0.243004	0.0855341	2.84102	0.00449695	0.027123	chr5	88565039	88651522	+	Rufy3
MSTRG.16205	2353.19	0.260545	0.0917246	2.84051	0.00450414	0.0271543	chr5	18265134	18360355	-	Gnai1
MSTRG.24154	2146.69	0.251874	0.088704	2.83949	0.00451859	0.0272294	chrX	71420059	71492849	-	Cd99l2
MSTRG.10228	3481.42	0.210162	0.074044	2.83833	0.00453498	0.0273161	chr18	23752332	23893861	+	Mapre2
MSTRG.14560	7193.71	-0.185223	0.0652827	-2.83724	0.00455047	0.0273852	chr3	138526178	138559696	+	Eif4e
MSTRG.24521	1184.72	0.313262	0.110406	2.83736	0.00454881	0.0273852	chrX	142226769	142239692	+	Nxt2
MSTRG.20957	38.1944	0.534363	0.188409	2.83619	0.00456551	0.0274515	chr7	140150627	140154877	-	Sprn
MSTRG.4902	1697.3	-0.262203	0.0924448	-2.83632	0.00456361	0.0274515	chr12	69184156	69186770	+	Mgat2
MSTRG.17830	2809.64	-0.243031	0.0857078	-2.83557	0.00457435	0.0274891	chr5	146734808	146795006	-	Usp12
MSTRG.19941	566.472	0.405521	0.143017	2.83547	0.00457579	0.0274891	chr7	45918022	45921404	-	Emp3
MSTRG.8481	322.64	-0.469802	0.165712	-2.83506	0.00458177	0.0275128	chr16	20611592	20646485	+	Eef1akmt4
MSTRG.9753	1284.45	-0.306277	0.108202	-2.83059	0.00464617	0.0278505	chr17	46257850	46283033	-	Tjap1
MSTRG.20106	1078.8	0.317223	0.112195	2.82742	0.00469241	0.0281153	chr7	66390889	66427697	-	Aldh1a3
MSTRG.18571	1588.49	-0.274548	0.0971291	-2.82663	0.00470401	0.0281711	chr6	85130175	85137766	-	Spr
MSTRG.8383	62.1591	-0.569861	0.201613	-2.82651	0.00470586	0.0281711	chr16	16213317	16272712	+	Pkp2
MSTRG.23264	1811.19	0.268009	0.0948625	2.82524	0.00472455	0.0282334	chr9	78109191	78172107	+	Cilk1
MSTRG.4808	3317.75	-0.233875	0.0827798	-2.82527	0.00472402	0.0282334	chr12	51348060	51376986	+	G2e3
MSTRG.13907	18552.6	0.155365	0.055013	2.82416	0.00474054	0.0283165	chr3	88605965	88651683	+	Arhgef2
MSTRG.3551	10498.9	-0.183892	0.0651324	-2.82335	0.00475239	0.0283501	chr11	69733996	69758637	-	Polr2a
MSTRG.4046	1959.17	-0.267005	0.0946006	-2.82244	0.00476592	0.0284183	chr11	98358367	98381112	+	Stard3
MSTRG.13526	1908.15	-0.259966	0.0921407	-2.82141	0.00478136	0.0284979	chr3	36552605	36565727	+	Exosc9
MSTRG.4730	1506.29	-0.276029	0.0978434	-2.82113	0.00478548	0.02851	chr12	32953890	32979860	+	Sypl
MSTRG.22026	217.597	-0.529006	0.187548	-2.82064	0.00479277	0.0285409	chr8	104628069	104631327	-	Rrad
MSTRG.132	100487	0.134209	0.0476143	2.81868	0.00482222	0.0287038	chr1	24615705	24616197	-	Gm29216
MSTRG.22962	163.382	0.574654	0.203885	2.81851	0.00482465	0.0287057	chr9	53689533	53690283	-	Rps6-ps3
MSTRG.24007	5651.3	0.175475	0.062277	2.81765	0.00483759	0.0287701	chrX	36598205	36606079	+	Pgrmc1
ENSMUSG00000021700.10	123.46	-0.583864	0.207237	-2.81737	0.00484189	0.0287832	chr13	110054186	110280996	-	Rab3c
MSTRG.10915	3795.88	0.20656	0.0733341	2.8167	0.00485196	0.0288101	chr19	6227764	6236235	-	Ppp2r5b
MSTRG.24438	958.265	0.352141	0.125021	2.81665	0.00485276	0.0288101	chrX	120290258	120910619	+	Pcdh11x
MSTRG.17977	54.4914	0.56327	0.200117	2.81471	0.0048822	0.0289504	chr6	17065148	17105828	+	Tes
MSTRG.23752	48448.3	-0.136871	0.0486277	-2.81467	0.00488277	0.0289504	chr9	120127688	120132369	+	Rpsa
MSTRG.23869	1698.06	0.271817	0.0965975	2.81391	0.00489428	0.0289935	chrM	14070	14139	-	mt-Te
MSTRG.10498	371.421	0.447873	0.159229	2.81276	0.00491185	0.0290849	chr18	53245661	53390920	+	Snx24
MSTRG.15370	2452.82	-0.250466	0.0890679	-2.81207	0.00492232	0.0291342	chr4	109676587	109963960	+	Faf1
MSTRG.19870	2712.17	-0.227367	0.080861	-2.81183	0.00492604	0.0291436	chr7	44876764	44892712	-	Med25
MSTRG.14214	3467.56	0.201328	0.0716173	2.81117	0.00493616	0.0291529	chr3	103722221	103738001	-	Olfml3
MSTRG.1499	21544.6	-0.162634	0.0578508	-2.81127	0.00493466	0.0291529	chr1	180800831	180813943	-	H3f3a
MSTRG.9381	37.0646	-0.539772	0.191994	-2.8114	0.00493267	0.0291529	chr17	27057303	27122223	+	Itpr3
MSTRG.15654	26068.8	0.139119	0.0495145	2.80967	0.00495926	0.0292766	chr4	130792536	130826319	+	Sdc3
MSTRG.8126	4190.17	0.191827	0.0683045	2.80841	0.00497871	0.029366	chr15	99125915	99213215	+	Spats2
MSTRG.19337	3665.66	0.199126	0.0709291	2.80739	0.00499448	0.0294463	chr7	7282308	7300851	-	Clcn4
MSTRG.494	3560.79	-0.236584	0.0842788	-2.80716	0.00499811	0.0294549	chr1	67000516	67038872	-	Lancl1
MSTRG.14511	1463.68	-0.274401	0.0977819	-2.80626	0.0050121	0.0295246	chr3	132981751	133092033	-	Gstcd
MSTRG.18144	318.704	-0.481701	0.171744	-2.80477	0.00503531	0.0296357	chr6	38381468	38427647	+	Ttc26
MSTRG.21302	3704.86	-0.229191	0.0817147	-2.80477	0.00503523	0.0296357	chr8	22168159	22186199	-	Ckap2
MSTRG.4833	2886.29	-0.243026	0.0866543	-2.80454	0.00503877	0.0296433	chr12	54746348	54795703	-	Snx6
MSTRG.79	1185.05	-0.333334	0.118862	-2.80438	0.00504142	0.0296461	chr1	15805645	15845496	+	Terf1
ENSMUSG00000030209.14	95.6031	-0.58113	0.207254	-2.80395	0.00504805	0.0296722	chr6	135713232	136173511	-	Grin2b
MSTRG.1105	132.607	-0.565748	0.201829	-2.8031	0.00506139	0.0296962	chr1	143777641	143781307	+	Gm29170
MSTRG.11462	474.14	-0.414734	0.147961	-2.803	0.00506302	0.0296962	chr19	55741819	55933654	+	Tcf7l2
MSTRG.13653	1844.13	-0.274261	0.097836	-2.80328	0.00505863	0.0296962	chr3	54692806	54728766	+	Supt20
MSTRG.7666	1113.93	0.316187	0.112794	2.80321	0.00505965	0.0296962	chr15	58890154	58933738	-	Tatdn1
MSTRG.9983	636.469	-0.429488	0.153209	-2.80329	0.00505844	0.0296962	chr17	74395607	74424221	+	Slc30a6
MSTRG.7565	2952.13	-0.217848	0.0777378	-2.80234	0.00507329	0.0297437	chr15	38291462	38301033	-	Klf10
MSTRG.24133	2596.02	0.255606	0.0912244	2.80195	0.00507952	0.0297546	chrX	66649317	66661757	+	Slitrk2
MSTRG.2532	1865.9	-0.253446	0.0904619	-2.80169	0.00508353	0.0297653	chr10	93247413	93311135	-	Elk3
MSTRG.18350	102.767	0.580239	0.207215	2.80019	0.00510729	0.0298846	chr6	55336431	55348555	+	Aqp1
MSTRG.2134	600.653	-0.394934	0.141049	-2.79999	0.00511048	0.0298846	chr10	62947025	62974185	+	Dna2
MSTRG.15251	4839.31	-0.211918	0.0757143	-2.79892	0.00512741	0.0299707	chr4	98936670	99120915	-	Dock7
MSTRG.4893	1183.64	0.305956	0.109357	2.79777	0.00514574	0.0300591	chr12	66466059	67222549	-	Mdga2
MSTRG.8004	2446.03	0.242941	0.0868363	2.79769	0.00514694	0.0300591	chr15	88751659	88784516	+	Zbed4
MSTRG.19210	1580.15	0.264578	0.0945785	2.79744	0.00515086	0.0300691	chr6	147475827	147632612	+	Ccdc91
MSTRG.23368	1140.21	-0.303177	0.108418	-2.79636	0.0051681	0.030131	chr9	91358057	91365810	-	Zic1
MSTRG.7959	58.2723	0.556724	0.199087	2.79639	0.00516777	0.030131	chr15	83353846	83367282	-	1700001L05Rik
MSTRG.19789	476.19	-0.406419	0.145385	-2.79546	0.00518253	0.0302023	chr7	38097983	38107534	-	Ccne1
MSTRG.10087	3720.99	-0.217989	0.0780526	-2.79285	0.00522458	0.0304213	chr17	87975061	87990892	+	Msh6
MSTRG.8007	581.167	0.400421	0.143502	2.79036	0.00526496	0.0306433	chr15	88805243	88819329	-	Alg12
MSTRG.17401	1375.06	0.317349	0.113765	2.78951	0.00527882	0.0307109	chr5	123394797	123457932	+	Mlxip
MSTRG.14294	8003.71	-0.169039	0.0606417	-2.78751	0.00531149	0.0308746	chr3	107663117	107696560	-	Ahcyl1
MSTRG.13428	544.282	0.398752	0.143124	2.78606	0.00533529	0.0309865	chr3	19957053	20009145	+	Cp
MSTRG.13579	636.934	-0.371142	0.133352	-2.78318	0.00538286	0.0312361	chr3	49743295	49757325	-	Pcdh18
MSTRG.13250	2284.53	-0.231942	0.0833466	-2.78286	0.00538815	0.0312535	chr2	174415803	174427502	+	Nelfcd
MSTRG.11083	1920.46	0.248656	0.0893841	2.78188	0.00540446	0.0313349	chr19	18516136	18631823	-	Ostf1
MSTRG.16159	225.572	0.516434	0.185829	2.77909	0.00545122	0.0315791	chr5	8893716	8959231	+	Abcb4
MSTRG.24303	2055.74	0.251277	0.0904165	2.77911	0.00545087	0.0315791	chrX	98936315	98949017	+	Yipf6
MSTRG.23400	1486.93	-0.320647	0.115391	-2.77878	0.00545633	0.0315953	chr9	96196274	96323646	+	Tfdp2
MSTRG.10676	841.638	-0.335215	0.120668	-2.77799	0.00546957	0.031645	chr18	75820177	76148564	+	Zbtb7c
MSTRG.16835	2829.89	-0.215884	0.0777332	-2.77724	0.00548224	0.0316878	chr5	76183879	76209245	+	Tmem165
MSTRG.17824	1388.2	0.294415	0.106019	2.777	0.00548627	0.0316878	chr5	146209191	146221555	-	Rnf6
MSTRG.6444	835.478	0.347711	0.125206	2.7771	0.00548456	0.0316878	chr13	108449947	109953461	+	Pde4d
MSTRG.4882	1465.65	-0.313955	0.113072	-2.77659	0.00549318	0.0317009	chr12	65036332	65063386	+	Prpf39
MSTRG.8907	2127.44	0.245244	0.0883351	2.77629	0.00549833	0.0317172	chr16	87698944	87733346	+	Bach1
MSTRG.19769	305.998	-0.468998	0.168954	-2.77588	0.00550517	0.0317432	chr7	36118273	36118828	+	Rpl17-ps9
MSTRG.11849	432.606	-0.44103	0.158889	-2.77571	0.0055081	0.0317467	chr2	30171492	30174069	+	Endog
MSTRG.13763	3923.51	-0.200469	0.0722812	-2.77346	0.00554639	0.0319404	chr3	67892219	68626481	+	Iqcj
MSTRG.7510	1181.99	0.312898	0.112813	2.77359	0.0055441	0.0319404	chr15	33083128	33594552	+	Cpq
MSTRG.16234	1120.98	-0.307655	0.111041	-2.77064	0.00559469	0.0321641	chr5	21645812	21662694	+	Armc10
MSTRG.24272	2135.02	0.248334	0.0896301	2.77066	0.00559434	0.0321641	chrX	93654862	93749951	+	Pcyt1b
MSTRG.19896	581.789	0.38804	0.140137	2.76901	0.00562261	0.032311	chr7	45339121	45367019	-	Ppfia3
MSTRG.19127	4337.84	-0.21013	0.0759306	-2.76739	0.00565063	0.0324447	chr6	137252318	137463233	+	Ptpro
MSTRG.6354	9999.81	-0.151342	0.0547036	-2.76658	0.00566485	0.0325127	chr13	98309895	98317006	-	Btf3
MSTRG.7606	3467.58	0.233602	0.0844507	2.76614	0.00567245	0.0325426	chr15	44428041	44438256	+	Eny2
MSTRG.12383	85.354	0.570735	0.206434	2.76473	0.00569701	0.0326423	chr2	92599706	92615250	+	Chst1
MSTRG.20495	14104.7	-0.143238	0.0518252	-2.76387	0.00571196	0.0327142	chr7	100607409	100641268	+	Rab6a
MSTRG.20045	109.85	0.568054	0.205602	2.76288	0.00572939	0.0328002	chr7	61704518	61928690	-	A230057D06Rik
MSTRG.8694	568.848	0.384313	0.139176	2.76135	0.00575629	0.0329265	chr16	38892670	39027159	+	Igsf11
MSTRG.19624	14693.8	-0.142107	0.0514829	-2.76028	0.00577522	0.0329865	chr7	28808540	28822266	+	Hnrnpl
MSTRG.20228	1118.97	0.327766	0.118769	2.75968	0.00578578	0.033026	chr7	80261214	80265374	+	Ngrn
MSTRG.20831	1239.08	-0.302741	0.109731	-2.75893	0.00579902	0.0330877	chr7	127271878	127274055	-	Sephs2
MSTRG.9296	435.516	-0.432213	0.156691	-2.75837	0.00580897	0.0331306	chr17	24848891	24850364	-	Fahd1
MSTRG.22329	3971.59	-0.221956	0.0804899	-2.75757	0.00582332	0.0331846	chr9	13748409	13808759	+	Mtmr2
MSTRG.381	1566.8	-0.286838	0.104064	-2.75636	0.00584484	0.0332794	chr1	58445150	58481816	+	Nif3l1
MSTRG.18892	442.719	0.45138	0.163837	2.75505	0.00586829	0.033399	chr6	115729130	115762410	-	Tmem40
MSTRG.264	1357.04	-0.294676	0.106971	-2.75474	0.00587393	0.0334171	chr1	42851232	42905683	+	Mrps9
MSTRG.18575	14778.2	-0.163031	0.0592026	-2.75378	0.00589116	0.0334872	chr6	85451513	85468475	+	Cct7
MSTRG.16395	2434.34	0.233059	0.0846985	2.75163	0.00592998	0.0336939	chr5	32135800	32157842	+	Fosl2
MSTRG.16364	809.687	0.37364	0.135826	2.75087	0.00594378	0.0337582	chr5	30814640	30866106	+	Mapre3
MSTRG.8197	1560.42	0.304911	0.110862	2.75036	0.00595294	0.0337962	chr15	101284271	101290945	+	Atg101
MSTRG.15966	205.53	0.522699	0.190111	2.74944	0.00596963	0.0338768	chr4	149649167	149702571	-	Pik3cd
MSTRG.18979	213.175	-0.506859	0.184468	-2.74769	0.00600176	0.0340308	chr6	122577791	122602444	-	Apobec1
MSTRG.11153	11587.7	0.157085	0.0571763	2.74738	0.00600728	0.0340338	chr19	27216483	27254407	+	Vldlr
MSTRG.22074	3545.14	-0.203188	0.073975	-2.74671	0.00601969	0.0340899	chr8	105880880	105895023	+	Edc4
MSTRG.5344	436.674	0.478363	0.174212	2.74587	0.00603501	0.0341624	chr12	109894451	109895093	-	Gm3379
MSTRG.15749	4486.93	-0.218408	0.0795965	-2.74394	0.00607073	0.0343358	chr4	135320483	135353321	-	Srrm1
MSTRG.24211	6124.92	0.165381	0.0602772	2.74367	0.00607571	0.0343358	chrX	74304997	74311862	+	Gdi1
MSTRG.9757	129.301	-0.561542	0.204849	-2.74124	0.00612075	0.0345617	chr17	46297420	46303271	+	Dlk2
MSTRG.8676	7497.8	0.189295	0.0690713	2.74057	0.00613318	0.0346032	chr16	38089000	38246084	+	Gsk3b
MSTRG.13414	2880.36	-0.216463	0.0790035	-2.73992	0.00614539	0.0346578	chr3	16183211	16217037	+	Ythdf3
MSTRG.6999	242.658	0.507238	0.185255	2.73806	0.00618034	0.0348405	chr14	57424061	57517936	+	Ift88
MSTRG.18669	9908.87	-0.154501	0.0564319	-2.73783	0.00618457	0.0348499	chr6	88883473	88898780	-	Mcm2
ENSMUSG00000051401.7	56.3516	0.547282	0.199998	2.73644	0.00621084	0.0349336	chr18	40256961	40531630	+	Kctd16
MSTRG.11793	6054.18	-0.182713	0.0667676	-2.73655	0.0062087	0.0349336	chr2	26920039	26933928	-	Surf4
MSTRG.17210	114.016	0.565154	0.206535	2.73636	0.00621223	0.0349336	chr5	114622151	114658421	-	Trpv4
MSTRG.21428	1538.21	-0.308732	0.11281	-2.73674	0.00620511	0.0349336	chr8	36216063	36249516	-	Lonrf1
MSTRG.5507	1203.52	-0.32054	0.117125	-2.73675	0.00620501	0.0349336	chr13	12182711	12258113	-	Mtr
MSTRG.23990	1619.61	0.293593	0.107309	2.73597	0.00621976	0.0349614	chrX	20860510	20921004	-	Syn1
MSTRG.12770	874.6	-0.383828	0.140327	-2.73525	0.00623337	0.0350235	chr2	130390774	130397574	-	Cpxm1
MSTRG.5492	1230.57	-0.28583	0.104569	-2.7334	0.00626837	0.0352057	chr13	9875485	10360938	-	Chrm3
MSTRG.21123	580.862	0.389651	0.142564	2.73316	0.00627289	0.0352165	chr7	144001927	144424634	+	Shank2
MSTRG.4965	1647.54	0.255475	0.0934825	2.73286	0.00627868	0.0352345	chr12	72650352	72664909	-	Dhrs7
MSTRG.2544	1284.34	0.283028	0.103589	2.73221	0.00629101	0.0352892	chr10	93939164	94035817	-	Vezt
MSTRG.13751	2138.58	-0.243784	0.0893121	-2.72957	0.00634161	0.0355292	chr3	65946150	65958249	-	Ccnl1
MSTRG.15621	9136.4	0.157256	0.0576428	2.72812	0.00636971	0.0356573	chr4	129189759	129219607	+	Yars
MSTRG.4735	170.803	-0.528953	0.193888	-2.72813	0.00636945	0.0356573	chr12	33147692	33373185	+	Atxn7l1
MSTRG.15121	376.966	0.432611	0.158646	2.72689	0.0063934	0.0357752	chr4	74013441	74202214	+	Frmd3
MSTRG.18471	4615.73	0.180785	0.0663157	2.72613	0.0064081	0.0358133	chr6	72608431	72617000	-	Tgoln1
MSTRG.749	863.444	-0.358672	0.131567	-2.72617	0.00640743	0.0358133	chr1	91179821	91225196	+	Ramp1
MSTRG.14763	1743.14	0.263007	0.0964839	2.72591	0.00641241	0.0358228	chr4	15265830	15286753	+	Tmem64
MSTRG.7928	4668.77	0.2555	0.0937907	2.72416	0.00644661	0.0359991	chr15	81951107	81960930	-	Pmm1
MSTRG.22089	417.688	-0.431958	0.158634	-2.72298	0.00646955	0.0361039	chr8	106150398	106164715	+	Pla2g15
MSTRG.8482	387.73	0.444811	0.163358	2.72292	0.00647068	0.0361039	chr16	20619214	20621287	-	Camk2n2
MSTRG.15204	399.567	0.439371	0.161399	2.72227	0.00648352	0.0361607	chr4	89679435	89694772	+	Dmrta1
MSTRG.12651	15954	-0.151323	0.0555962	-2.72182	0.00649241	0.0361955	chr2	121413774	121439117	+	Pdia3
MSTRG.93	435.233	0.416377	0.153073	2.72012	0.0065258	0.0363519	chr1	16964559	17097889	-	Jph1
MSTRG.10366	15250.6	0.134543	0.0494694	2.71973	0.0065335	0.0363651	chr18	38410395	38465303	+	Ndfip1
MSTRG.23510	1964.5	-0.258975	0.0952171	-2.71983	0.00653145	0.0363651	chr9	105053238	105079888	+	Mrpl3
MSTRG.3223	1152.79	-0.285917	0.105223	-2.71724	0.00658292	0.0365954	chr11	49794177	49838613	+	Gfpt2
MSTRG.15708	206.681	0.523942	0.192882	2.71639	0.00659987	0.0366513	chr4	133491099	133498550	-	Trnp1
MSTRG.9747	4749.27	-0.19182	0.0706127	-2.7165	0.00659758	0.0366513	chr17	46202781	46243598	+	Xpo5
MSTRG.11587	6342.5	0.200642	0.0739652	2.71265	0.00667471	0.0370452	chr2	6539693	7509563	-	Celf2
MSTRG.13911	2415.52	-0.246517	0.0909318	-2.71101	0.00670794	0.0371842	chr3	88685802	88712924	+	Khdc4
MSTRG.8653	4969.09	0.220482	0.0813339	2.71083	0.0067115	0.0371888	chr16	36043760	36071594	-	Fam162a
MSTRG.14824	2169.63	0.272812	0.10065	2.71051	0.00671803	0.0372098	chr4	32983036	33022180	+	Rragd
MSTRG.21491	9015.7	0.184232	0.0679866	2.70983	0.00673168	0.0372655	chr8	47180047	47446362	-	Stox2
MSTRG.6293	3281.94	0.238309	0.0879726	2.7089	0.00675057	0.0373446	chr13	93430100	93499808	-	Jmy
MSTRG.4720	1162.66	-0.289845	0.107007	-2.70866	0.00675562	0.0373574	chr12	31654868	31937630	+	Cog5
MSTRG.2982	3662.01	-0.207377	0.0766214	-2.70651	0.00679944	0.0375387	chr11	11787430	11808962	-	Fignl1
MSTRG.20504	229.809	-0.497166	0.183854	-2.70414	0.00684822	0.0377927	chr7	100869751	100932107	-	Arhgef17
MSTRG.18180	978.816	-0.307299	0.113706	-2.70257	0.0068805	0.0379555	chr6	40401374	40436135	-	Dennd11
MSTRG.23335	1140.29	0.305971	0.113273	2.70118	0.00690929	0.0380989	chr9	87189576	87255536	-	Cep162
MSTRG.554	708.457	-0.364304	0.134903	-2.70048	0.006924	0.0381646	chr1	74593747	74601397	-	Rnf25
MSTRG.20178	5336.06	0.217942	0.0807156	2.70012	0.00693139	0.0381899	chr7	78175958	78738012	-	Ntrk3
MSTRG.13832	33879.5	-0.144447	0.053505	-2.69969	0.0069404	0.0382138	chr3	86137939	86142702	-	Rps3a1
MSTRG.17476	149.769	0.532701	0.197346	2.69932	0.00694805	0.0382353	chr5	127632261	127709374	+	Glt1d1
MSTRG.16444	2207.51	0.226166	0.0838784	2.69635	0.00701034	0.038547	chr5	33995983	34005916	+	Nat8l
MSTRG.332	1502.59	-0.330144	0.122557	-2.6938	0.00706427	0.0387823	chr1	54396003	54438971	-	Gtf3c3
MSTRG.7125	866.729	-0.343237	0.127401	-2.69414	0.00705701	0.0387823	chr14	69241847	69285112	-	Slc25a37
MSTRG.9061	570.797	0.375043	0.139224	2.69381	0.00706398	0.0387823	chr17	6511790	6528713	-	Gm2808
MSTRG.9916	1035.66	-0.322677	0.119836	-2.69264	0.0070888	0.0388999	chr17	66123519	66152174	+	Ddx11
MSTRG.124	219.373	0.504098	0.187237	2.6923	0.00709603	0.0389083	chr1	24261889	24587472	-	Col19a1
ENSMUSG00000015484.3	86.3997	0.557931	0.207267	2.69185	0.00710575	0.0389459	chr1	156075965	156205026	-	Fam163a
MSTRG.21839	223.519	0.493393	0.183355	2.69092	0.0071256	0.039039	chr8	84911902	84937359	-	Mast1
MSTRG.22107	1621.55	-0.314357	0.116836	-2.69058	0.00713269	0.0390622	chr8	107056876	107060931	+	Nip7
MSTRG.23900	2913.87	0.215634	0.0801604	2.69004	0.00714442	0.0391075	chrX	7714332	7731064	+	Wdr45
MSTRG.5699	903.907	0.355424	0.132131	2.68993	0.0071467	0.0391075	chr13	31806632	31812476	+	Foxc1
MSTRG.223	1633.22	-0.252144	0.0937463	-2.68964	0.0071529	0.0391256	chr1	37430138	37439124	+	Unc50
MSTRG.3145	22773.9	0.144721	0.0538135	2.68931	0.00715989	0.0391482	chr11	35769483	35791285	+	Pank3
MSTRG.18448	2029.93	0.242614	0.0902714	2.68761	0.00719662	0.0393333	chr6	72097591	72154571	+	St3gal5
MSTRG.4640	760.02	-0.345474	0.128566	-2.68712	0.00720706	0.0393745	chr12	17348457	17430095	+	Nol10
ENSMUSG00000030351.5	95.8298	-0.555898	0.206929	-2.68642	0.00722216	0.0394412	chr6	127887588	127953977	+	Tspan11
MSTRG.17646	4595.7	-0.182779	0.0680672	-2.68527	0.00724716	0.0395619	chr5	137295703	137307674	-	Srrt
MSTRG.1503	2068.86	-0.236553	0.0881035	-2.68495	0.00725409	0.039582	chr1	180904292	180908088	+	Pycr2
MSTRG.13403	167.252	0.546495	0.203658	2.6834	0.00728773	0.0396722	chr3	13669508	13670145	-	Gm37164
MSTRG.8091	2385.94	-0.220654	0.0822505	-2.68271	0.00730289	0.039723	chr15	97792663	97844502	-	Hdac7
MSTRG.24301	356.871	-0.542189	0.202198	-2.68148	0.00732976	0.0398473	chrX	96484858	96485479	+	Rpl17-ps8
MSTRG.8952	3614.87	-0.202269	0.0754343	-2.68139	0.0073316	0.0398473	chr16	91621185	91646952	-	Gart
MSTRG.4448	812.83	0.333794	0.124497	2.68113	0.00733731	0.0398624	chr11	119343424	119355536	-	Sgsh
MSTRG.7761	335.259	0.441556	0.164731	2.68046	0.00735207	0.0399267	chr15	75979871	75982455	-	Ccdc166
MSTRG.15834	92.4281	-0.554949	0.207066	-2.68006	0.00736092	0.0399537	chr4	141301239	141329384	+	Epha2
MSTRG.5394	616.284	-0.363225	0.13556	-2.67944	0.00737444	0.0400004	chr12	111814169	111832192	+	Zfyve21
MSTRG.1737	151	-0.525713	0.19625	-2.6788	0.00738874	0.040062	chr10	12938208	12964298	-	Stx11
MSTRG.7845	18018.6	0.158031	0.0589989	2.67855	0.00739425	0.0400759	chr15	79028449	79030504	+	H1f0
MSTRG.283	1299.44	-0.283017	0.105688	-2.67785	0.00740974	0.0401439	chr1	44118956	44145054	+	Bivm
MSTRG.13943	107.661	-0.551526	0.206055	-2.6766	0.00743743	0.040262	chr3	89333389	89338028	-	Efna4
MSTRG.22108	13901.6	-0.145667	0.0544388	-2.67579	0.00745535	0.0403429	chr8	107150639	107187471	+	Cyb5b
MSTRG.5474	2896.1	-0.226765	0.0847538	-2.67557	0.00746015	0.0403529	chr13	8966330	8996083	-	Gtpbp4
MSTRG.16306	748.796	0.392013	0.146559	2.67477	0.00747796	0.0404332	chr5	24581553	24581862	-	Gm10221
MSTRG.3735	406.17	-0.422822	0.158102	-2.67437	0.00748707	0.0404664	chr11	78166105	78176675	-	Nek8
MSTRG.11330	2037.41	-0.249528	0.0933324	-2.67354	0.00750547	0.0405453	chr19	43499751	43524605	-	Got1
MSTRG.12930	661.486	-0.363557	0.135988	-2.67345	0.00750761	0.0405453	chr2	150749041	150771675	+	Entpd6
MSTRG.15611	1048.8	0.318481	0.11918	2.67227	0.00753408	0.0406501	chr4	128930232	128962442	-	Azin2
MSTRG.20704	318.162	-0.458024	0.171405	-2.67218	0.00753597	0.0406501	chr7	119794005	119848943	+	Rexo5
MSTRG.7426	2119.24	-0.246094	0.0920929	-2.67223	0.00753485	0.0406501	chr15	9111984	9155425	-	Skp2
MSTRG.8015	1573.68	0.259243	0.0970436	2.6714	0.00755349	0.0407285	chr15	89089083	89100340	+	Selenoo
MSTRG.16081	806.681	-0.348396	0.130467	-2.67039	0.00757636	0.0408356	chr5	3236430	3236868	+	Gm15772
MSTRG.5263	44.6757	-0.517854	0.193979	-2.66964	0.00759324	0.0409104	chr12	100876681	100908198	-	Gpr68
MSTRG.2786	3716.35	0.19907	0.0745838	2.66908	0.00760588	0.0409624	chr10	127380326	127499417	+	R3hdm2
MSTRG.3674	22599.2	-0.14558	0.0545487	-2.66881	0.0076121	0.0409797	chr11	75486815	75509449	+	Prpf8
MSTRG.355	392.909	0.451092	0.169079	2.66794	0.00763169	0.0410689	chr1	55405920	55754285	+	Plcl1
MSTRG.22910	678.857	0.36092	0.135302	2.66753	0.00764121	0.0410971	chr9	48654296	48836222	-	Zbtb16
MSTRG.7208	47405.2	0.160213	0.0600623	2.66745	0.00764296	0.0410971	chr14	75845092	75848525	+	Tpt1
MSTRG.1768	1305.21	0.314742	0.118135	2.66425	0.00771594	0.0414732	chr10	18011259	18023288	-	Abracl
MSTRG.21166	2168.1	-0.223263	0.083829	-2.66332	0.00773749	0.0415635	chr8	4253079	4256220	+	Snapc2
MSTRG.4446	6607.23	-0.169034	0.0634862	-2.66254	0.0077554	0.041636	chr11	119288362	119300089	-	Eif4a3
ENSMUSG00000034324.16	118.214	-0.550407	0.206794	-2.66162	0.00777655	0.0417167	chr5	127241807	127565793	+	Tmem132c
MSTRG.16432	2522.09	-0.220165	0.0827644	-2.66014	0.00781079	0.0418839	chr5	33634951	33652574	-	Slbp
MSTRG.21339	1994.71	-0.244911	0.0920782	-2.65982	0.00781825	0.0419074	chr8	25039143	25102376	-	Plekha2
MSTRG.23569	347.461	0.439257	0.165197	2.65899	0.00783744	0.0419938	chr9	107597673	107609229	-	Sema3b
MSTRG.24	97.2065	0.548626	0.206438	2.65758	0.00787048	0.0421211	chr1	8361474	9299878	-	Sntg1
MSTRG.22175	211.625	0.501846	0.188892	2.65678	0.00788901	0.0421706	chr8	111345134	111393824	-	Fa2h
MSTRG.3754	3862.02	-0.194212	0.0730972	-2.65691	0.00788616	0.0421706	chr11	78512192	78522810	+	Poldip2
MSTRG.2927	1259.88	-0.287577	0.108255	-2.65648	0.00789601	0.0421816	chr11	5276323	5444871	-	Znrf3
MSTRG.10876	2007.1	-0.249137	0.0938254	-2.65532	0.00792332	0.0422845	chr19	5728086	5731732	-	Fam89b
MSTRG.13179	14270.7	0.143301	0.0539695	2.65521	0.0079258	0.0422845	chr2	166566341	166713832	-	Prex1
MSTRG.5158	725.873	-0.352146	0.132624	-2.65521	0.00792583	0.0422845	chr12	85824658	86061893	+	Ttll5
MSTRG.12262	2599.34	-0.241089	0.0908879	-2.6526	0.00798737	0.0425962	chr2	75832176	75931350	+	Agps
MSTRG.7743	168.644	0.52287	0.19727	2.65052	0.00803669	0.0428257	chr15	74747851	74753046	-	Lynx1
MSTRG.10719	442.054	0.449615	0.169673	2.6499	0.00805166	0.0428887	chr18	82475145	82585637	+	Mbp
MSTRG.10488	258.793	0.463724	0.175298	2.64534	0.0081609	0.0434197	chr18	50042729	50053844	-	C030005K06Rik
MSTRG.12166	557.903	-0.388424	0.146884	-2.64443	0.00818294	0.0434352	chr2	69686814	69713516	-	Fastkd1
MSTRG.23937	3933.54	0.183604	0.0694233	2.6447	0.00817632	0.0434352	chrX	9654266	9663003	-	Dynlt3
MSTRG.9654	67672.5	-0.114391	0.0432554	-2.64455	0.00818	0.0434352	chr17	35833920	35838306	-	Tubb5
MSTRG.1436	1899.95	-0.260483	0.0985742	-2.64251	0.00822948	0.0436482	chr1	175880580	175913489	+	Exo1
MSTRG.14532	9701.11	-0.141703	0.0536369	-2.64189	0.00824454	0.0436941	chr3	135438148	135468198	+	Ube2d3
MSTRG.18294	10548.5	-0.144543	0.0547351	-2.64077	0.00827167	0.0438209	chr6	51470359	51483713	+	Cbx3
MSTRG.11505	3105.07	-0.197917	0.074961	-2.64026	0.00828416	0.0438529	chr19	60864050	60874556	-	Prdx3
MSTRG.21224	2638.73	-0.218826	0.0828767	-2.64038	0.0082814	0.0438529	chr8	12614276	12672248	-	Tubgcp3
MSTRG.12859	606.579	0.383426	0.145236	2.64001	0.00829025	0.0438682	chr2	140395308	142392966	+	Macrod2
MSTRG.18677	586.85	0.370957	0.140616	2.63809	0.00833741	0.0440835	chr6	89383145	89595652	-	Chchd6
MSTRG.4901	6155.56	-0.20926	0.079344	-2.63737	0.00835513	0.0441601	chr12	69182730	69228195	-	Rpl36al
MSTRG.5424	2899.1	-0.203428	0.0771433	-2.63701	0.00836403	0.04419	chr12	116281195	116391050	+	Esyt2
MSTRG.15172	127.521	0.534378	0.202782	2.63523	0.0084081	0.0444056	chr4	85514171	86428385	+	Adamtsl1
MSTRG.24337	409.265	0.413976	0.157133	2.63455	0.0084249	0.0444599	chrX	103013697	103014387	+	Pabpc1l2b-ps
MSTRG.6621	1816.31	-0.253071	0.0960547	-2.63465	0.00842235	0.0444599	chr14	21052573	21448569	+	Adk
MSTRG.4610	3988.97	-0.196119	0.0744723	-2.63344	0.00845237	0.0445876	chr12	11265885	11319785	+	Smc6
MSTRG.9600	1662.26	-0.242162	0.0919644	-2.63322	0.00845805	0.0446003	chr17	34981861	34985891	+	Lsm2
MSTRG.7769	247.24	0.477698	0.181506	2.63186	0.00849188	0.0447613	chr15	76085517	76091627	-	Nrbp2
MSTRG.3921	119.215	0.538175	0.204594	2.63045	0.00852709	0.0449295	chr11	89300637	89302332	-	Nog
MSTRG.12960	3171.98	-0.211581	0.0804671	-2.62941	0.00855323	0.0450151	chr2	152736250	152737410	+	Id1
MSTRG.12638	1202.48	-0.287829	0.109566	-2.62698	0.00861452	0.0453027	chr2	121170653	121198770	+	Tubgcp4
MSTRG.408	3207.56	-0.201052	0.0766502	-2.62298	0.00871637	0.0457853	chr1	59913005	59985346	+	Fam117b
MSTRG.24207	57.0695	-0.537038	0.204841	-2.62173	0.00874854	0.0459012	chrX	74273216	74282337	-	Dnase1l1
MSTRG.12732	206.681	-0.500607	0.191038	-2.62046	0.00878114	0.0460191	chr2	128698955	128802894	+	Mertk
MSTRG.14948	668.741	0.371604	0.141925	2.61832	0.00883649	0.0462914	chr4	43668970	43692668	+	Tmem8b
MSTRG.657	554.855	-0.380243	0.145232	-2.61818	0.00883993	0.0462916	chr1	86045862	86055456	+	2810459M11Rik
MSTRG.10323	2137.81	0.232374	0.0887828	2.61733	0.00886204	0.0463718	chr18	35671102	35708414	-	Dnajc18
MSTRG.6924	3317.97	-0.189238	0.0723936	-2.61402	0.00894848	0.0468061	chr14	54507186	54517525	-	Prmt5
MSTRG.9663	47.7789	-0.521811	0.199637	-2.61379	0.00895431	0.0468186	chr17	35896945	35912215	+	Gm16279
ENSMUSG00000034156.16	144.171	0.532785	0.203998	2.61172	0.00900891	0.0470311	chr11	87760540	87785928	+	Tspoap1
MSTRG.17216	4322.75	0.178997	0.0685393	2.61159	0.00901219	0.0470311	chr5	114774676	114806200	+	Ankrd13a
MSTRG.13452	1637.75	0.244904	0.0938122	2.61058	0.00903885	0.0471522	chr3	27938694	28133362	+	Pld1
MSTRG.15456	4261.55	0.198802	0.0761857	2.60945	0.00906891	0.0472908	chr4	117834505	117875198	+	Slc6a9
MSTRG.7545	243.907	-0.507863	0.194804	-2.60705	0.0091326	0.0476047	chr15	36308148	36308944	-	Rpl7a-ps3
MSTRG.20454	601.938	0.36824	0.141302	2.60605	0.00915927	0.0477255	chr7	99153657	99182719	-	Dgat2
MSTRG.4950	735.207	-0.329754	0.126553	-2.60566	0.00916972	0.0477569	chr12	71123172	71136684	-	Timm9
MSTRG.12852	1734.74	-0.257534	0.0988469	-2.60538	0.00917718	0.0477641	chr2	140119882	140170564	-	Esf1
MSTRG.12905	3500.64	-0.224188	0.0860687	-2.60476	0.00919388	0.0478328	chr2	147012995	147078000	+	Xrn2
MSTRG.710	4734.16	-0.186694	0.071741	-2.60233	0.00925916	0.048154	chr1	87853286	87945180	+	Dgkd
MSTRG.9024	409.159	-0.426483	0.16406	-2.59955	0.00933449	0.0485273	chr17	3326572	3531344	+	Tiam2
MSTRG.6266	122.417	0.532946	0.205029	2.59937	0.00933949	0.0485347	chr13	91261448	91262418	-	Gm4130
MSTRG.23135	3910.19	0.239833	0.092368	2.59649	0.00941819	0.0488878	chr9	65668000	65710279	+	Oaz2
MSTRG.5352	502.118	-0.393153	0.151407	-2.59666	0.00941355	0.0488878	chr12	110737943	110804238	+	Wdr20
MSTRG.15613	3881.79	-0.188114	0.0724656	-2.59591	0.00943411	0.0489518	chr4	128991957	129011529	+	Ak2
MSTRG.10469	603.947	0.373185	0.144006	2.59145	0.00955713	0.0495147	chr18	46713192	46728395	-	Cdo1
MSTRG.22932	791.173	0.33315	0.12861	2.59039	0.00958677	0.0496314	chr9	50662751	50739517	-	Dixdc1
MSTRG.5594	1676.34	-0.25943	0.100151	-2.59038	0.00958693	0.0496314	chr13	21387002	21402755	-	Zkscan3
MSTRG.10896	136.95	-0.522394	0.201742	-2.58941	0.00961407	0.0497341	chr19	5988544	6015897	-	Capn1
MSTRG.18932	2097.02	-0.241539	0.093327	-2.5881	0.00965083	0.0498675	chr6	118383380	118419474	-	Bms1
MSTRG.15811	4163.73	0.183607	0.0709744	2.58694	0.00968322	0.049997	chr4	139530547	139670280	+	Iffo2
MSTRG.19260	2723.51	0.232699	0.0899566	2.5868	0.0096873	0.0499991	chr7	4119407	4136708	+	Ttyh1
MSTRG.13599	4868.74	0.198765	0.076851	2.58637	0.00969941	0.0500427	chr3	51515318	51560879	-	Setd7
MSTRG.12936	713.014	-0.337355	0.130508	-2.58494	0.00973957	0.0502308	chr2	150934518	151039398	-	Ninl
MSTRG.5123	5067.05	-0.204941	0.0793721	-2.58202	0.0098223	0.0506192	chr12	84754561	84773152	-	Npc2
MSTRG.5250	21543.4	-0.128602	0.0498115	-2.58178	0.00982935	0.0506364	chr12	100199434	100209814	+	Calm1
MSTRG.6401	804.314	-0.312458	0.121035	-2.58156	0.00983555	0.0506492	chr13	102732485	103334497	-	Mast4
MSTRG.11471	3758.29	-0.212943	0.0825557	-2.57939	0.00989752	0.050937	chr19	56548260	56603503	+	Nhlrc2
ENSMUSG00000028528.17	40.9526	0.500102	0.193921	2.57889	0.00991172	0.0509836	chr4	101496630	101642799	+	Dnajc6
MSTRG.4966	262.469	0.456467	0.177024	2.57856	0.00992134	0.0510139	chr12	73040014	73053887	-	Six1
MSTRG.19912	689.61	0.345971	0.134281	2.57646	0.00998172	0.0512856	chr7	45621810	45639093	+	Izumo1
MSTRG.22432	11540.4	0.137018	0.0531857	2.57621	0.00998889	0.0513031	chr8	119910359	124345724	+	Usp10
MSTRG.10696	781.055	0.361968	0.140534	2.57566	0.0100048	0.0513656	chr18	78750379	79109391	-	Setbp1
MSTRG.13252	2752.13	-0.212101	0.0823554	-2.57543	0.0100115	0.0513803	chr2	174465066	174473081	-	Prelid3b
MSTRG.22259	5805.09	-0.169225	0.0657455	-2.57394	0.0100549	0.0515449	chr8	125418062	125569851	-	Sipa1l2
MSTRG.935	3888.44	-0.178874	0.0695268	-2.57273	0.0100901	0.0517058	chr1	128243963	128279378	+	Ubxn4
MSTRG.5659	306.026	0.443682	0.172478	2.5724	0.0100995	0.0517349	chr13	23702033	23710854	-	Hfe
MSTRG.18796	1928.18	0.263378	0.102401	2.57203	0.0101104	0.0517439	chr6	107529767	107570214	+	Lrrn1
MSTRG.5763	5700	-0.170453	0.0662737	-2.57195	0.0101127	0.0517439	chr13	36725360	36735131	-	Nrn1
MSTRG.22146	2859.64	-0.234359	0.0911541	-2.57102	0.01014	0.0518448	chr8	110618584	110720398	+	Vac14
MSTRG.9250	14526.1	-0.191616	0.0745378	-2.57072	0.0101486	0.0518694	chr17	23790531	23824741	+	Srrm2
MSTRG.11148	4347.06	0.209926	0.0817466	2.568	0.0102286	0.0522	chr19	26605049	26778322	+	Smarca2
MSTRG.12452	383.455	-0.412957	0.160801	-2.56813	0.0102249	0.0522	chr2	103957985	103981878	+	Lmo2
MSTRG.2112	1007.26	-0.299238	0.116525	-2.56802	0.0102283	0.0522	chr10	62429208	62449738	-	Supv3l1
MSTRG.23473	1283.74	0.295983	0.115339	2.5662	0.010282	0.0524021	chr9	102626295	102634425	+	Anapc13
MSTRG.5139	10820.3	0.139892	0.0545143	2.56614	0.0102836	0.0524021	chr12	85340613	85374847	-	Tmed10
MSTRG.13113	1044.65	0.319972	0.124723	2.56545	0.0103041	0.0524869	chr2	163017353	163050160	+	Ift52
MSTRG.18015	2492.06	-0.226913	0.0884615	-2.56511	0.0103144	0.0525199	chr6	24613804	24665009	-	Wasl
MSTRG.1981	4302.81	-0.192209	0.0749529	-2.5644	0.0103355	0.0526079	chr10	45067202	45167198	+	Prep
MSTRG.23685	293.364	0.437575	0.170694	2.5635	0.0103622	0.0527043	chr9	113963636	114046191	-	Fbxl2
MSTRG.2778	974.182	0.338851	0.132227	2.56265	0.0103877	0.0528139	chr10	127225695	127263348	-	Kif5a
MSTRG.13521	630.888	-0.345227	0.134748	-2.56201	0.0104067	0.0528911	chr3	35959311	36000678	-	Mccc1
MSTRG.13787	1695.45	-0.239904	0.0936466	-2.5618	0.0104131	0.0529037	chr3	69721984	69756373	+	Nmd3
MSTRG.12781	2372.01	0.262476	0.102468	2.56154	0.010421	0.0529138	chr2	130653959	130664659	-	Ddrgk1
MSTRG.20943	38.303	-0.480265	0.187495	-2.56148	0.0104228	0.0529138	chr7	139103637	139213307	-	Stk32c
MSTRG.24365	1233	0.27239	0.106353	2.56118	0.0104319	0.0529203	chrX	104536968	104671064	-	Zdhhc15
MSTRG.2293	271.439	0.491743	0.192036	2.56069	0.0104466	0.0529753	chr10	79888711	79888962	+	Gm19810
MSTRG.18443	1176.28	-0.271082	0.10596	-2.55833	0.0105175	0.0532953	chr6	71812996	71826969	-	Mrpl35
MSTRG.23259	916.203	0.299729	0.117156	2.55838	0.0105161	0.0532953	chr9	77430822	77544870	-	Lrrc1
MSTRG.9005	2705.25	0.199204	0.077884	2.55771	0.0105365	0.0533715	chr16	97855208	97962622	-	C2cd2
MSTRG.9703	115.14	-0.527542	0.206275	-2.55747	0.0105438	0.0533885	chr17	42556782	42611395	-	Opn5
MSTRG.11440	3535.2	0.185576	0.0725783	2.55691	0.0105608	0.053455	chr19	53310517	53375810	+	Mxi1
MSTRG.14792	2332.26	-0.214282	0.0838625	-2.55516	0.010614	0.0536843	chr4	22482779	22488366	-	Pou3f2
MSTRG.24160	232.448	0.465585	0.182305	2.55388	0.0106531	0.0538623	chrX	72255998	72274803	-	Gabre
MSTRG.15807	639.114	-0.336382	0.131741	-2.55335	0.0106692	0.0539035	chr4	139310743	139318426	+	Akr7a5
MSTRG.21479	828.201	0.323729	0.12678	2.55347	0.0106655	0.0539035	chr8	46471036	46536051	+	Acsl1
MSTRG.10126	190.849	0.502605	0.19689	2.55272	0.0106884	0.0539608	chr18	5491502	5593505	-	Gm10125
MSTRG.4795	2410.84	0.221047	0.0866127	2.55213	0.0107066	0.0540126	chr12	46694516	46819489	-	Nova1
MSTRG.1631	936.572	-0.32848	0.128743	-2.55143	0.0107282	0.0541012	chr1	191906766	191913247	+	Slc30a1
MSTRG.23072	2539.69	-0.203831	0.0798951	-2.55123	0.0107344	0.0541127	chr9	60794541	60880419	+	Uaca
MSTRG.3015	4894.5	0.19248	0.075459	2.55079	0.010748	0.0541613	chr11	20335011	20336013	-	Gm12033
ENSMUSG00000063626.6	249.127	-0.459157	0.18002	-2.55059	0.010754	0.0541667	chr8	28646716	29219636	-	Unc5d
MSTRG.10544	759.306	0.326679	0.128085	2.55049	0.010757	0.0541667	chr18	61192918	61211612	-	Slc26a2
MSTRG.12670	484.854	-0.389623	0.152794	-2.54999	0.0107726	0.054225	chr2	122630645	122632930	+	Spata5l1
MSTRG.2892	1518.96	0.262551	0.102967	2.54986	0.0107766	0.0542253	chr11	3907020	3914664	-	Slc35e4
MSTRG.2916	1391.52	-0.25422	0.099717	-2.54941	0.0107905	0.054275	chr11	4873950	4894200	+	Nipsnap1
MSTRG.21973	1885.2	-0.240569	0.0943794	-2.54896	0.0108046	0.0543056	chr8	94838320	94854895	+	Coq9
MSTRG.23103	4818.96	0.169818	0.0666202	2.54905	0.0108017	0.0543056	chr9	64185769	64253631	-	Map2k1
MSTRG.18279	6350.7	-0.18755	0.07362	-2.54754	0.0108486	0.0545069	chr6	50562562	50566538	-	Cycs
MSTRG.9529	461.005	-0.400664	0.157307	-2.54701	0.0108651	0.0545495	chr17	33016862	33033402	-	Zfp763
MSTRG.20215	2364.86	0.211939	0.0832208	2.54671	0.0108744	0.054576	chr7	79875324	79920649	-	Ap3s2
MSTRG.9417	941.771	-0.311946	0.122542	-2.54562	0.0109083	0.0547059	chr17	28313518	28326572	+	Fance
MSTRG.3630	256.061	0.453124	0.178044	2.54501	0.0109276	0.0547825	chr11	72961168	72993044	+	Atp2a3
MSTRG.4376	6959.19	-0.150478	0.0591414	-2.54437	0.0109473	0.0548615	chr11	116245165	116274217	-	Srp68
MSTRG.12477	956.498	0.294393	0.11572	2.54401	0.0109587	0.0548982	chr2	106693268	106868356	+	Mpped2
MSTRG.5647	78.8811	-0.526499	0.207058	-2.54276	0.0109982	0.0550757	chr13	23570516	23571220	-	H2ac8
MSTRG.9402	2727.1	-0.229088	0.0901062	-2.54242	0.0110087	0.055108	chr17	27838149	27851973	+	Snrpc
MSTRG.3076	558.987	0.369376	0.145305	2.54208	0.0110193	0.0551412	chr11	28385684	28584324	-	Ccdc85a
MSTRG.23137	8273.74	0.166824	0.0656329	2.54177	0.0110291	0.05517	chr9	66060221	66066623	+	Ppib
MSTRG.24043	8862.21	-0.143601	0.0565042	-2.54142	0.0110404	0.0552061	chrX	42149316	42277208	+	Stag2
MSTRG.6719	7073.41	-0.165566	0.0651914	-2.53969	0.0110952	0.0554595	chr14	31131052	31139124	+	Nt5dc2
MSTRG.15118	3715.88	0.206936	0.0815102	2.53878	0.0111241	0.0555838	chr4	70427064	70534995	-	Megf9
MSTRG.4784	2848.35	-0.200874	0.0791382	-2.53827	0.0111403	0.0556442	chr12	44221369	44322532	+	Pnpla8
MSTRG.12482	777.997	0.363912	0.143416	2.53745	0.0111665	0.0557546	chr2	108874925	108875258	-	Rpl35a-ps4
MSTRG.15300	7482.89	0.163051	0.0642634	2.53722	0.0111736	0.0557696	chr4	106316212	106441325	+	Usp24
MSTRG.8607	2614.25	0.213039	0.0839905	2.53647	0.0111977	0.0558507	chr16	32914099	33015647	+	Lrch3
MSTRG.8853	1808.39	-0.280473	0.110619	-2.53549	0.011229	0.0559643	chr16	77013705	77116780	+	Usp25
ENSMUSG00000002944.15	111.963	-0.519079	0.204852	-2.53392	0.0112794	0.0561747	chr5	17781689	17888801	-	Cd36
MSTRG.8917	1569.39	0.254409	0.100397	2.53402	0.0112761	0.0561747	chr16	90386012	90499553	+	Hunk
MSTRG.17919	1708.47	-0.275468	0.108768	-2.53262	0.0113214	0.0563425	chr6	5264146	5298455	-	Pon2
MSTRG.1510	802.599	0.360214	0.142332	2.5308	0.0113803	0.0565943	chr1	181241987	181242320	-	Rpl35a-ps2
MSTRG.7189	3028.96	-0.188791	0.0746033	-2.5306	0.0113867	0.0566055	chr14	73525318	73596142	+	Sucla2
MSTRG.12045	1047.67	0.301078	0.119007	2.52993	0.0114087	0.0566941	chr2	48949507	49325405	+	Mbd5
MSTRG.19920	785.447	0.364006	0.143934	2.52898	0.0114394	0.0568053	chr7	45522915	45532793	-	Ppp1r15a
MSTRG.597	1007.82	-0.284591	0.112556	-2.52843	0.0114574	0.0568739	chr1	79776017	79781445	+	Mrpl44
MSTRG.10073	44.6431	-0.501662	0.198419	-2.5283	0.0114617	0.0568745	chr17	86970371	86975288	+	Gm50012
MSTRG.17817	987.849	-0.299078	0.11834	-2.52728	0.011495	0.0570192	chr5	145167212	145182041	+	Cpsf4
MSTRG.4615	6353.8	-0.169688	0.0671668	-2.52637	0.0115249	0.0571465	chr12	13216972	13249213	-	Ddx1
MSTRG.3556	1694.97	0.24607	0.0974704	2.52456	0.0115843	0.0573239	chr11	69765911	69784023	+	Zbtb4
MSTRG.4088	4792.52	-0.169482	0.0671313	-2.52464	0.0115818	0.0573239	chr11	100704745	100712465	-	Kat2a
MSTRG.9815	1902.31	-0.223815	0.0886567	-2.52451	0.0115859	0.0573239	chr17	51736186	51833290	-	Satb1
MSTRG.22253	5080.55	0.163129	0.0646423	2.52356	0.0116173	0.0574586	chr8	125012996	125034192	+	Tsnax
MSTRG.20649	698.516	0.342486	0.135725	2.52337	0.0116235	0.057468	chr7	114046781	114117781	-	Rras2
MSTRG.11867	48.7405	-0.508149	0.201418	-2.52285	0.0116408	0.0575119	chr2	30834971	30884556	+	Prrx2
MSTRG.15129	209.942	0.504289	0.199887	2.52287	0.01164	0.0575119	chr4	79327707	79328456	+	Gm11263
MSTRG.18957	492.231	-0.371605	0.147306	-2.52268	0.0116465	0.0575192	chr6	120509493	120531319	-	Hdhd5
MSTRG.15822	2621.4	0.222161	0.0880945	2.52185	0.0116739	0.0576338	chr4	140986872	141007415	+	Atp13a2
MSTRG.17599	895.79	0.296039	0.117402	2.52158	0.0116828	0.057657	chr5	135632617	135646448	+	Rhbdd2
MSTRG.21660	2282.88	-0.274556	0.108891	-2.52139	0.0116892	0.0576675	chr8	70905931	70917565	+	Map1s
MSTRG.22940	731.366	0.365779	0.145084	2.52115	0.0116972	0.0576859	chr9	51765336	51853856	+	Arhgap20
MSTRG.4349	124.328	-0.517101	0.205159	-2.52049	0.0117191	0.0577732	chr11	115724325	115724808	-	Gm11703
MSTRG.1255	1292.27	-0.33451	0.13273	-2.52024	0.0117276	0.0577941	chr1	161088374	161131511	-	Klhl20
MSTRG.12812	13176.7	-0.149431	0.0593077	-2.51959	0.0117492	0.0578798	chr2	132249161	132253314	-	Pcna
MSTRG.7285	1498.87	0.258031	0.102448	2.51866	0.0117803	0.058012	chr14	103070215	103077628	+	Cln5
MSTRG.13987	4198.28	-0.173584	0.0689316	-2.51821	0.0117954	0.0580446	chr3	90391387	90433622	-	Ints3
MSTRG.1511	7117.92	-0.183648	0.0729419	-2.51773	0.0118114	0.0581022	chr1	181173227	181212001	-	Wdr26
MSTRG.9585	425.491	0.44267	0.175858	2.5172	0.0118291	0.0581684	chr17	34728379	34743882	-	C4b
MSTRG.5839	834.097	0.317932	0.126344	2.51639	0.0118563	0.0582809	chr13	45507443	45553800	+	Gmpr
MSTRG.12931	4339.44	-0.181324	0.0720822	-2.51552	0.0118858	0.0584048	chr2	150786734	150831758	+	Pygb
MSTRG.5511	1350.39	-0.29379	0.116804	-2.51524	0.011895	0.058429	chr13	13232160	13232893	-	Gm2423
MSTRG.21671	3445.2	-0.215016	0.0854972	-2.51489	0.0119069	0.0584663	chr8	71456704	71463655	-	Abhd8
MSTRG.12699	234.137	-0.476408	0.189511	-2.51388	0.0119411	0.0585921	chr2	126152140	126165279	+	Dtwd1
[truncated: 8,294 more rows]

## Sheet: CW3388 vs vehicle
GeneID	Base mean	log2FC	StdErr	WaldStats	Pvalue	Padj	Chr	Start	End	Strand	Symbol
MSTRG.18065	10914.8	-0.950505	0.0541956	-17.5384	7.29467e-69	5.94556e-66	chr6	30723546	30748465	+	Mest
MSTRG.528	34046	-1.1021	0.0587465	-18.7603	1.59556e-78	1.80065e-75	chr1	72824502	72852474	+	Igfbp2
MSTRG.12201	7288.74	-1.32673	0.0737651	-17.9859	2.51244e-72	2.30375e-69	chr2	71745615	71859358	+	Itga6
MSTRG.22997	33902.2	1.04879	0.0447336	23.4452	1.47834e-121	4.33776e-118	chr9	56865032	56899870	+	Cspg4
MSTRG.7388	2603.14	-0.70088	0.0822776	-8.51848	1.61661e-17	8.06942e-16	chr15	3268546	3280508	+	Selenop
MSTRG.2991	3154.21	-1.31455	0.0754899	-17.4136	6.50812e-68	5.0253e-65	chr11	16752202	16918158	+	Egfr
MSTRG.23485	6869.55	-0.937123	0.063661	-14.7205	4.7601e-49	1.83777e-46	chr9	103204000	103230444	-	Trf
MSTRG.19891	2308.32	-0.653158	0.0886921	-7.36433	1.78037e-13	5.86511e-12	chr7	45215752	45233644	+	Tead2
MSTRG.7880	33337.4	-0.631087	0.0477345	-13.2208	6.65809e-40	1.50278e-37	chr15	79995873	80014988	-	Pdgfb
MSTRG.4202	19579.3	0.752912	0.0488302	15.419	1.21987e-53	5.77311e-51	chr11	104231389	104332090	+	Mapt
MSTRG.3316	11737.2	0.68773	0.0552554	12.4464	1.46313e-35	2.46731e-33	chr11	55098114	55113029	+	Gm2a
MSTRG.17912	4425.73	-0.587277	0.0823209	-7.134	9.74951e-13	2.8896e-11	chr6	4747305	4760517	+	Peg10
MSTRG.10605	653.623	-1.45913	0.143321	-10.1808	2.41489e-24	1.936e-22	chr18	66045301	66302741	-	Ccbe1
MSTRG.1372	597.126	-1.03075	0.14167	-7.27568	3.44689e-13	1.09221e-11	chr1	171173261	171196268	-	Pcp4l1
MSTRG.18789	11939.1	0.547076	0.0730695	7.48707	7.04288e-14	2.41982e-12	chr6	103510585	103750211	+	Chl1
MSTRG.7855	17248.6	0.484906	0.0515371	9.40888	5.01446e-21	3.24085e-19	chr15	79154907	79165240	-	Sox10
MSTRG.7820	22711.1	0.406879	0.0508167	8.0068	1.17736e-15	4.74532e-14	chr15	77760586	77842175	-	Myh9
MSTRG.5712	968.618	1.71853	0.121657	14.1259	2.6284e-45	8.20451e-43	chr13	32842091	32851185	-	Serpinb1a
MSTRG.452	2260.12	0.87229	0.0859897	10.1441	3.51954e-24	2.79109e-22	chr1	63445890	63596276	+	Adam23
MSTRG.10666	2780.5	1.20857	0.0859489	14.0616	6.54322e-45	1.88227e-42	chr18	74440935	74774294	+	Myo5b
MSTRG.7555	9140.68	0.509726	0.0571785	8.91464	4.89407e-19	2.77223e-17	chr15	37366174	37792570	-	Ncald
MSTRG.16109	10394.4	-0.534351	0.0533448	-10.0169	1.2842e-23	9.78384e-22	chr5	4753838	4758035	-	Fzd1
MSTRG.122	1294.1	0.616986	0.105829	5.83003	5.54182e-09	1.01124e-07	chr1	24177609	24252684	+	Col9a1
MSTRG.10808	2389.29	-0.444356	0.0826673	-5.37523	7.64834e-08	1.14733e-06	chr19	4510471	4621752	+	Pcx
MSTRG.15841	1548.63	-0.515326	0.0995351	-5.17732	2.25093e-07	3.05489e-06	chr4	141858141	141874920	-	Efhd2
MSTRG.11003	6381.04	0.324077	0.0614578	5.27316	1.34094e-07	1.89163e-06	chr19	9109867	9135636	-	Asrgl1
MSTRG.11882	1384.03	-0.914256	0.103611	-8.82393	1.10512e-18	6.16473e-17	chr2	31813289	31846716	-	Fibcd1
MSTRG.18868	3542.94	-1.20004	0.0851508	-14.0931	4.18863e-45	1.22903e-42	chr6	114282634	114317532	+	Slc6a1
MSTRG.19048	32111.6	-0.528635	0.0486703	-10.8616	1.75735e-27	1.81564e-25	chr6	127125161	127152193	-	Ccnd2
MSTRG.3791	796.495	-0.907865	0.129491	-7.01105	2.36539e-12	6.77786e-11	chr11	80810174	80822033	+	Tmem98
MSTRG.1122	1244.96	-0.617933	0.121995	-5.06522	4.07927e-07	5.28217e-06	chr1	150562523	150993435	-	Hmcn1
MSTRG.44	3956.13	0.197958	0.06899	2.86937	0.00411292	0.0191984	chr1	9601198	9627143	+	Vxn
MSTRG.22309	2010.9	-0.563315	0.0868267	-6.48781	8.70953e-11	2.12963e-09	chr9	7931998	8004596	-	Yap1
MSTRG.17467	955.174	0.54247	0.119344	4.54542	5.48271e-06	5.74548e-05	chr5	125531773	125792583	+	Tmem132b
MSTRG.2827	2162.09	1.57421	0.0913833	17.2265	1.68058e-66	1.23279e-63	chr10	128567522	128589652	-	Erbb3
MSTRG.14191	19768.1	0.637982	0.0486681	13.1088	2.9302e-39	6.23967e-37	chr3	101576218	101604728	-	Atp1a1
MSTRG.11932	4338.38	1.36643	0.068161	20.047	2.14224e-89	3.49209e-86	chr2	32876113	32925254	+	Fam129b
MSTRG.17980	9751.31	0.649472	0.0592152	10.968	5.44692e-28	5.79071e-26	chr6	17281184	17289115	+	Cav2
MSTRG.13210	4305.25	0.814112	0.0720706	11.296	1.37283e-29	1.65088e-27	chr2	168634437	168742409	-	Atp9a
MSTRG.10331	3352.05	-0.398515	0.0745613	-5.3448	9.05169e-08	1.33734e-06	chr18	35733678	35740554	-	Sting1
MSTRG.6311	4109.87	-0.727231	0.076539	-9.50144	2.07005e-21	1.3931e-19	chr13	95601802	95618487	-	F2r
MSTRG.11969	7648.14	1.01289	0.0688177	14.7184	4.90888e-49	1.84662e-46	chr2	35256379	35307901	+	Gsn
MSTRG.7214	16279.2	0.478113	0.0496285	9.63384	5.75395e-22	4.07808e-20	chr14	76414960	76507765	+	Tsc22d1
MSTRG.3423	503.559	-1.84808	0.151133	-12.2282	2.19802e-34	3.46744e-32	chr11	61485430	61488900	+	Mfap4
MSTRG.8140	3184.21	0.464629	0.0768643	6.0448	1.49597e-09	3.06528e-08	chr15	99497011	99528165	-	Faim2
MSTRG.4616	2768.34	-0.595445	0.0814361	-7.3118	2.63591e-13	8.53674e-12	chr12	14146829	14152054	-	Lratd1
MSTRG.24486	1900.34	1.17791	0.10017	11.7591	6.33867e-32	9.11712e-30	chrX	136741823	136839733	+	BC065397
MSTRG.14570	3849.41	0.719349	0.0857948	8.38453	5.0929e-17	2.4025e-15	chr3	141465215	141834924	+	Unc5c
MSTRG.20322	2008.62	-0.983417	0.0945666	-10.3992	2.50012e-25	2.23654e-23	chr7	88278084	88310888	+	Ctsc
MSTRG.23647	22096.9	0.27009	0.0529922	5.0968	3.45449e-07	4.55001e-06	chr9	110243782	110262652	+	Cspg5
MSTRG.17647	875.536	-0.661426	0.125963	-5.25097	1.513e-07	2.11604e-06	chr5	137350108	137378669	+	Ephb4
MSTRG.18017	2104.76	-0.709587	0.0880631	-8.05772	7.77316e-16	3.1944e-14	chr6	24951140	24956297	-	Tmem229a
MSTRG.15817	1426.82	1.00901	0.107255	9.40756	5.07778e-21	3.26737e-19	chr4	140906343	140952586	+	Padi2
MSTRG.14773	7750.01	0.406105	0.0737703	5.505	3.69177e-08	5.88077e-07	chr4	17852892	18125854	+	Mmp16
MSTRG.20591	10903.2	0.729762	0.0658324	11.0851	1.48122e-28	1.64629e-26	chr7	108950337	109034460	+	Tub
MSTRG.2858	1419.43	-0.763233	0.109491	-6.97077	3.15214e-12	8.87622e-11	chr10	128933817	128958282	+	Itga7
MSTRG.23681	1627.35	0.954397	0.098606	9.67889	3.70707e-22	2.64012e-20	chr9	114057139	114098728	+	Susd5
MSTRG.24530	2585.11	0.998618	0.0891557	11.2008	4.03942e-29	4.59398e-27	chrX	143802230	143827414	-	Capn6
MSTRG.17732	1882.37	-0.803355	0.100831	-7.96732	1.62151e-15	6.49978e-14	chr5	140607319	140615545	+	Lfng
MSTRG.20152	2651.16	2.13972	0.0938581	22.7974	4.8695e-115	1.19067e-111	chr7	74275418	74554780	-	Slco3a1
MSTRG.14415	734.785	-0.958189	0.133942	-7.15375	8.44392e-13	2.5179e-11	chr3	121952540	122016880	+	Arhgap29
MSTRG.18045	2047.27	-0.83468	0.0891362	-9.3641	7.67002e-21	4.87129e-19	chr6	29735502	29761365	+	Smo
MSTRG.9508	2526.54	-1.13097	0.0839604	-13.4703	2.3393e-41	5.81694e-39	chr17	32120819	32166852	-	Notch3
MSTRG.8445	6004.12	0.849164	0.0642704	13.2124	7.44555e-40	1.65506e-37	chr16	18620316	18629954	-	Gp1bb
MSTRG.7771	12171.3	1.15405	0.0619837	18.6186	2.26925e-77	2.37801e-74	chr15	76170973	76243441	-	Plec
MSTRG.18594	3378.95	1.12118	0.0811055	13.8238	1.83217e-43	5.07164e-41	chr6	86195222	86275719	+	Tgfa
MSTRG.16023	587.031	-1.49978	0.14187	-10.5715	4.03906e-26	3.79852e-24	chr4	154170729	154275713	+	Megf6
MSTRG.10987	3180.5	0.691164	0.0769138	8.98622	2.55887e-19	1.48384e-17	chr19	8836932	8839194	-	Gng3
MSTRG.3724	5982.72	-0.397075	0.0613755	-6.46959	9.82676e-11	2.3673e-09	chr11	77930799	77979048	+	Sez6
MSTRG.7977	11410.2	0.851958	0.0549506	15.5041	3.25641e-54	1.64741e-51	chr15	84943935	84988551	-	5031439G07Rik
MSTRG.5084	978.172	-0.567589	0.11485	-4.94202	7.73182e-07	9.50029e-06	chr12	83213744	83487716	-	Dpf3
MSTRG.20428	704.582	-1.42167	0.137918	-10.308	6.48029e-25	5.49551e-23	chr7	97412937	97417730	-	Thrsp
MSTRG.7504	6786.02	0.792792	0.0617626	12.8361	1.02899e-37	1.96057e-35	chr15	32920722	33034935	+	Sdc2
MSTRG.22540	1331.57	-0.620364	0.106273	-5.83745	5.30058e-09	9.70846e-08	chr8	123117373	123135182	+	Cpne7
MSTRG.3963	2093.85	1.4983	0.0897194	16.6999	1.313e-62	8.3752e-60	chr11	95568817	95587735	-	Ngfr
MSTRG.24406	2657	-0.63013	0.0899532	-7.00509	2.46827e-12	7.04513e-11	chrX	107397098	107403376	-	Itm2a
MSTRG.9498	4547.33	-1.10919	0.0741938	-14.95	1.55838e-50	6.35083e-48	chr17	31608893	31637238	-	Cbs
MSTRG.2225	2644.37	1.59796	0.0813502	19.643	6.63232e-86	9.73027e-83	chr10	76253852	76261159	+	S100b
MSTRG.1159	625.276	-0.449516	0.137909	-3.25951	0.00111607	0.00632927	chr1	153653024	153700323	+	Rgs8
MSTRG.23077	2744.19	0.1525	0.0908211	1.67912	0.0931284	0.228209	chr9	62057247	62122655	-	Glce
MSTRG.6322	2472.41	-0.849012	0.105327	-8.06071	7.58527e-16	3.13475e-14	chr13	95627173	95892483	-	Iqgap2
MSTRG.9715	2222.2	-0.0911748	0.0855118	-1.06623	0.286322	0.496064	chr17	44134767	44280172	+	Clic5
MSTRG.9566	874.689	1.51366	0.126613	11.955	6.11125e-33	9.14879e-31	chr17	34039436	34066685	+	Col11a2
MSTRG.13338	6121.01	-0.153452	0.0715909	-2.14346	0.032076	0.102146	chr2	180176372	180225859	-	Lama5
MSTRG.12042	1626.69	1.53084	0.104024	14.7162	5.07687e-49	1.86207e-46	chr2	50066428	50193569	+	Lypd6
MSTRG.7112	3980.4	0.576309	0.0755273	7.63047	2.33897e-14	8.51488e-13	chr14	66344295	66361680	+	Stmn4
MSTRG.17485	4723.4	0.728987	0.0800542	9.10617	8.53425e-20	5.13139e-18	chr5	129584168	129611099	+	Mmp17
MSTRG.8699	4043.49	0.233631	0.0755211	3.09358	0.00197755	0.0103064	chr16	39984360	42181679	+	Lsamp
MSTRG.7459	995.973	1.11954	0.117271	9.54659	1.34042e-21	9.18938e-20	chr15	25843179	25973687	+	Retreg1
MSTRG.13221	4429.17	0.388471	0.0689854	5.63121	1.78946e-08	3.01414e-07	chr2	170346990	170427845	-	Bcas1
MSTRG.993	2212.23	0.850406	0.0925517	9.18844	3.98586e-20	2.43653e-18	chr1	132564689	132741806	-	Nfasc
MSTRG.18732	9815.07	-0.379704	0.0600074	-6.32761	2.48979e-10	5.58529e-09	chr6	94604528	94700158	-	Lrig1
MSTRG.4049	465.657	-0.577588	0.148935	-3.87813	0.000105262	0.000818263	chr11	98412469	98437716	+	Erbb2
MSTRG.1378	3117.78	-0.612885	0.0841079	-7.2869	3.17175e-13	1.01379e-11	chr1	171250420	171260637	+	Adamts4
MSTRG.20463	2756.18	0.828354	0.0809817	10.2289	1.4717e-24	1.213e-22	chr7	99267446	99337137	+	Map6
MSTRG.1032	6615.11	0.471931	0.0699693	6.74483	1.53204e-11	4.02806e-10	chr1	135160233	135167681	-	Gpr37l1
MSTRG.2370	3476.99	0.811125	0.0773558	10.4856	1.00574e-25	9.28e-24	chr10	81204507	81230833	-	Atcay
MSTRG.15045	3009.21	1.15513	0.0798116	14.4732	1.78901e-47	6.10384e-45	chr4	55527142	55532466	-	Klf4
MSTRG.21415	3855.61	0.0695104	0.0722548	0.962018	0.33604	0.54997	chr8	34807296	34821953	+	Dusp4
MSTRG.23609	2897.98	0.0501314	0.0873383	0.573991	0.565974	0.752014	chr9	108479735	108490530	+	Lamb2
MSTRG.15773	3389.09	0.481896	0.0750967	6.41701	1.38976e-10	3.24668e-09	chr4	136647538	136835988	-	Ephb2
MSTRG.2970	56896.1	-0.258842	0.043523	-5.94725	2.72688e-09	5.24325e-08	chr11	7206085	7213923	-	Igfbp3
MSTRG.3734	6916.26	-0.430248	0.0639149	-6.73157	1.67838e-11	4.38922e-10	chr11	78158498	78165617	-	Traf4
MSTRG.14411	2645.34	0.572691	0.0795567	7.19852	6.08683e-13	1.85269e-11	chr3	121723536	121735048	+	F3
MSTRG.18345	3544	1.10623	0.0836403	13.2261	6.20599e-40	1.42263e-37	chr6	54501172	54566491	-	Scrn1
MSTRG.11187	1974.66	-0.617128	0.0883611	-6.98416	2.86573e-12	8.11644e-11	chr19	30098446	30175429	-	Gldc
MSTRG.18866	1130.14	-2.06294	0.116479	-17.7107	3.46606e-70	2.99121e-67	chr6	114131240	114249952	+	Slc6a11
MSTRG.23332	3349.28	0.752536	0.0752427	10.0014	1.50186e-23	1.13576e-21	chr9	86765922	86961774	-	Snap91
MSTRG.7171	1005.69	1.57956	0.114978	13.7379	6.02083e-43	1.63577e-40	chr14	70552211	70573548	+	Hr
MSTRG.756	3856.58	-0.618627	0.0929165	-6.65788	2.77809e-11	7.13788e-10	chr1	91411482	91414038	-	Hes6
MSTRG.15774	856.268	-0.52797	0.126299	-4.1803	2.91119e-05	0.000258849	chr4	136469760	136554780	+	Luzp1
MSTRG.7917	2624.62	0.47284	0.0837267	5.64743	1.62865e-08	2.76162e-07	chr15	81678295	81697585	-	Chadl
MSTRG.21221	759.358	-0.958007	0.137925	-6.94587	3.76132e-12	1.05511e-10	chr8	12395294	12400126	+	Sox1
MSTRG.6943	1341.58	0.848359	0.111344	7.61926	2.55133e-14	9.21936e-13	chr14	54936260	54939274	+	Cmtm5
MSTRG.16572	1782.36	1.02036	0.0924167	11.0409	2.42725e-28	2.65748e-26	chr5	45529704	45639614	-	Fam184b
MSTRG.7637	622.475	-0.579534	0.145573	-3.98106	6.86083e-05	0.000561379	chr15	55112316	55259271	+	Deptor
MSTRG.10442	17564.2	-0.493064	0.0586588	-8.40563	4.25588e-17	2.05388e-15	chr18	43320983	43438760	-	Dpysl3
MSTRG.17030	1769.24	-0.563274	0.0944361	-5.9646	2.45231e-09	4.77161e-08	chr5	104435117	104441050	+	Spp1
MSTRG.13232	4724.19	0.0564923	0.0772802	0.731007	0.464775	0.671067	chr2	172868011	172940599	-	Bmp7
MSTRG.4947	867.785	-0.883285	0.127272	-6.94014	3.91718e-12	1.09673e-10	chr12	71309883	71320107	+	Dact1
MSTRG.20022	1986.71	0.611418	0.0953827	6.41016	1.45371e-10	3.37459e-09	chr7	57419691	57828802	+	Gabrb3
MSTRG.13094	2211.22	0.506638	0.0862005	5.87744	4.16655e-09	7.73499e-08	chr2	158665397	158766334	+	Ppp1r16b
MSTRG.1655	3859.28	-0.086077	0.080471	-1.06966	0.28477	0.494166	chr1	194618217	194816869	+	Plxna2
MSTRG.13085	1844.75	0.98191	0.0985309	9.96551	2.15769e-23	1.60688e-21	chr2	158116401	158146436	-	Tgm2
MSTRG.22864	6108.04	0.713967	0.0659839	10.8203	2.7578e-27	2.77121e-25	chr9	44686303	44738607	-	Phldb1
MSTRG.12438	2052.78	-0.313045	0.0994907	-3.14647	0.00165254	0.00889705	chr2	102449365	102452499	-	Fjx1
MSTRG.22011	2180.35	0.716269	0.086252	8.30438	1.00343e-16	4.54785e-15	chr8	102632094	102785642	-	Cdh11
MSTRG.23808	2243.16	-0.407677	0.0914143	-4.45966	8.20887e-06	8.29424e-05	chr9	123259052	123260764	-	Tmem158
MSTRG.728	3134.15	-0.686109	0.0821831	-8.34854	6.91144e-17	3.20879e-15	chr1	88673124	88702221	-	Arl4c
MSTRG.2962	1734.29	0.782113	0.0968931	8.07192	6.92004e-16	2.8842e-14	chr11	6597822	6606053	-	Nacad
MSTRG.5351	41881.2	-0.21166	0.0523228	-4.04527	5.22634e-05	0.000439402	chr12	110690604	110702728	-	Hsp90aa1
MSTRG.9289	36410	-0.443911	0.0575184	-7.71773	1.18419e-14	4.43195e-13	chr17	24718115	24721929	+	Rps2
MSTRG.4275	5073.87	0.890187	0.0672643	13.2342	5.57065e-40	1.29725e-37	chr11	107933386	108343928	-	Prkca
MSTRG.8549	5379.74	0.907746	0.0626937	14.4791	1.64326e-47	5.74007e-45	chr16	25959287	26105784	-	P3h2
MSTRG.12287	1369.05	1.38607	0.101606	13.6416	2.26609e-42	5.93674e-40	chr2	80411969	80447625	-	Frzb
MSTRG.15717	1084.14	-0.961404	0.111218	-8.64432	5.41284e-18	2.83614e-16	chr4	133847289	133887797	-	Rps6ka1
MSTRG.8212	2442.7	0.518057	0.0865807	5.98352	2.18368e-09	4.29446e-08	chr15	102234937	102257517	-	Rarg
MSTRG.4404	22135.7	-0.452521	0.0537719	-8.41556	3.91011e-17	1.91217e-15	chr11	117199660	117362325	+	Septin9
MSTRG.14271	3192.77	-0.0213041	0.0763177	-0.27915	0.78013	0.88914	chr3	105704598	105720842	+	Inka2
MSTRG.7378	1474.4	1.00269	0.104253	9.61786	6.72138e-22	4.71815e-20	chr14	123276633	123627144	-	Nalcn
MSTRG.7709	4142.98	1.03231	0.0958215	10.7732	4.60566e-27	4.59658e-25	chr15	71431608	71727838	-	Fam135b
MSTRG.2196	5188.86	0.0472793	0.0859508	0.550074	0.582268	0.764357	chr10	73099341	74650293	+	Pcdh15
MSTRG.5997	7380.27	-0.326916	0.0702986	-4.65039	3.31307e-06	3.61114e-05	chr13	59634625	59675811	-	Golm1
MSTRG.1397	223.284	-1.05855	0.192808	-5.49019	4.01507e-08	6.35438e-07	chr1	172052291	172057573	-	Nhlh1
MSTRG.13812	4963.62	0.354823	0.0696955	5.09104	3.56102e-07	4.66905e-06	chr3	80681449	80802835	-	Gria2
MSTRG.19862	10467.6	-0.167549	0.0626369	-2.67492	0.00747471	0.0315664	chr7	44812255	44816658	-	Atf5
MSTRG.3778	2129.94	1.09455	0.0902205	12.132	7.15096e-34	1.10433e-31	chr11	79481718	79504084	-	AU040972
MSTRG.20403	6076.21	-0.862777	0.0831765	-10.3728	3.29585e-25	2.89541e-23	chr7	93079864	93081867	+	Fam181b
MSTRG.16437	5683.49	-0.257396	0.0655065	-3.92931	8.5189e-05	0.000679982	chr5	33721673	33737068	+	Fgfr3
MSTRG.10555	1515.82	0.987928	0.0987882	10.0005	1.5168e-23	1.14118e-21	chr18	61730260	61786702	-	Afap1l1
MSTRG.10044	3426.09	-0.364974	0.0732598	-4.98192	6.2958e-07	7.87432e-06	chr17	84183930	84187947	-	Zfp36l2
MSTRG.1277	1199.16	0.954208	0.111695	8.54299	1.30798e-17	6.6399e-16	chr1	161982452	162478034	-	Dnm3
MSTRG.18736	2125.02	-0.758297	0.0880952	-8.6077	7.45383e-18	3.86414e-16	chr6	95473008	95718800	-	Suclg2
MSTRG.6765	7623.99	-0.153589	0.05854	-2.62366	0.00869908	0.0357224	chr14	34310726	34345265	+	Glud1
MSTRG.4177	2517.56	0.510099	0.0865856	5.89127	3.83239e-09	7.16242e-08	chr11	102939263	102946688	-	C1ql1
MSTRG.112	1337.12	0.839248	0.102188	8.2128	2.16082e-16	9.51992e-15	chr1	22286250	22806275	-	Rims1
MSTRG.21038	1370.39	-0.297624	0.102283	-2.90982	0.00361641	0.0172485	chr7	140948957	140955987	-	Ifitm5
MSTRG.19827	80.267	-1.46175	0.207156	-7.05631	1.70982e-12	4.96729e-11	chr7	43690417	43695536	+	Klk14
MSTRG.259	10582.2	-0.39092	0.0594539	-6.57519	4.85923e-11	1.21448e-09	chr1	42694924	42744791	+	Gm20646
MSTRG.13469	1757.68	0.686562	0.0955308	7.18681	6.63212e-13	2.00206e-11	chr3	31149919	31164324	+	Cldn11
MSTRG.10368	36280.8	0.296483	0.0455593	6.50761	7.63545e-11	1.87324e-09	chr18	36930183	37841873	+	Pcdha1
MSTRG.2790	17057.1	0.334472	0.0560322	5.96928	2.38302e-09	4.6491e-08	chr10	127538160	127621148	-	Lrp1
MSTRG.3117	6912.42	-0.465336	0.060348	-7.71087	1.24966e-14	4.64147e-13	chr11	32347819	32428173	+	Sh3pxd2b
MSTRG.21569	15348	0.668147	0.049173	13.5877	4.73981e-42	1.19893e-39	chr8	64592541	64693054	-	Cpe
MSTRG.18596	2032.78	0.615948	0.0966023	6.37613	1.81622e-10	4.16992e-09	chr6	86028680	86131479	+	Add2
MSTRG.5028	3362.12	-0.405553	0.0724704	-5.59612	2.19199e-08	3.63375e-07	chr12	78861818	78887010	+	Eif2s1
MSTRG.21674	730.235	-0.962438	0.129905	-7.40879	1.27461e-13	4.24996e-12	chr8	71534254	71537456	-	Bst2
MSTRG.12080	148.014	-1.13376	0.20432	-5.54893	2.87429e-08	4.63902e-07	chr2	58129136	58195532	-	Cytip
MSTRG.18440	5015.75	0.348947	0.0658353	5.3003	1.15612e-07	1.66615e-06	chr6	71707560	71810710	+	Reep1
MSTRG.23020	4413.11	0.51474	0.0668589	7.6989	1.37241e-14	5.05896e-13	chr9	57441326	57468100	-	Scamp5
MSTRG.1821	2444.57	0.181148	0.0915948	1.97771	0.047961	0.13961	chr10	24637913	24712159	-	Enpp1
MSTRG.24029	2322.28	1.10327	0.0885511	12.4591	1.24752e-35	2.12818e-33	chrX	38196572	38252439	-	Tmem255a
MSTRG.7962	7779.85	0.605788	0.0589853	10.2702	9.60515e-25	8.05241e-23	chr15	83375606	83464606	-	Pacsin2
MSTRG.16483	519.445	-0.511013	0.148413	-3.44319	0.000574904	0.00361681	chr5	35893318	36003923	+	Afap1
MSTRG.6282	5710.92	0.555611	0.0629946	8.81999	1.14474e-18	6.36155e-17	chr13	92611090	92711947	+	Serinc5
MSTRG.8355	2350.9	0.448785	0.0878087	5.11094	3.20556e-07	4.26371e-06	chr16	13986603	14101500	+	Bmerb1
MSTRG.21389	1480.9	-0.346606	0.102963	-3.3663	0.000761831	0.0046006	chr8	31111819	31131482	+	Rnf122
MSTRG.2473	4516.83	1.12046	0.0864012	12.9682	1.85434e-38	3.8317e-36	chr10	86300371	86349506	+	Timp3
MSTRG.13372	5079.31	0.401134	0.0748867	5.35654	8.48317e-08	1.25714e-06	chr2	181763331	181857461	+	Myt1
MSTRG.17209	3228.37	0.640796	0.075481	8.4895	2.07521e-17	1.02856e-15	chr5	114669397	114690984	-	Gltp
MSTRG.4487	1589.28	-0.100454	0.0943604	-1.06458	0.287068	0.496765	chr11	120491839	120499187	+	Slc25a10
MSTRG.13824	147.356	-1.76369	0.200208	-8.80927	1.25961e-18	6.94726e-17	chr3	83766320	83774316	+	Sfrp2
MSTRG.5414	2468.6	0.272857	0.0821239	3.32251	0.000892114	0.00524788	chr12	113140235	113145506	+	Crip2
MSTRG.22186	1291.89	-0.453432	0.110983	-4.08561	4.39619e-05	0.000374544	chr8	112570042	112882717	+	Cntnap4
MSTRG.13054	1180.84	-0.440481	0.107528	-4.09641	4.19599e-05	0.000358861	chr2	156840006	156855685	+	Tgif2
MSTRG.1660	3447.67	0.586744	0.0717645	8.17597	2.93502e-16	1.28154e-14	chr10	3366056	3464975	+	Ppp1r14c
MSTRG.15096	2114.26	0.751242	0.0864797	8.68692	3.72403e-18	1.99399e-16	chr4	62559846	62704001	+	Rgs3
MSTRG.12053	1127.03	-0.128628	0.110835	-1.16054	0.24583	0.447965	chr2	51130437	51149111	-	Rnd3
MSTRG.11100	2705.92	-0.73433	0.0837099	-8.77232	1.75022e-18	9.5102e-17	chr19	21778341	21858360	+	Cemip2
MSTRG.8239	2527.95	-0.73182	0.0859036	-8.51908	1.60819e-17	8.06942e-16	chr15	103344285	103366763	-	Itga5
MSTRG.1556	3345.53	-0.4038	0.0749035	-5.39094	7.00901e-08	1.06368e-06	chr1	185284725	185329396	-	Iars2
MSTRG.291	2213.25	-0.300258	0.0894517	-3.35665	0.000788927	0.00472808	chr1	45795165	45823619	+	Wdr75
MSTRG.20398	1288.48	-0.848575	0.107075	-7.92508	2.27992e-15	9.0402e-14	chr7	92874469	92934583	+	Prcp
MSTRG.6940	6937.38	0.23436	0.0741293	3.1615	0.00156959	0.00850349	chr14	54906303	54913132	-	Slc22a17
MSTRG.6342	63.1684	0.957796	0.199046	4.81194	1.49474e-06	1.73492e-05	chr13	97751111	97760965	+	Rps18-ps4
MSTRG.21362	4140.51	-0.438469	0.0749507	-5.85009	4.91298e-09	9.04371e-08	chr8	25815995	25847694	-	Ash2l
MSTRG.19056	4077.88	-0.894448	0.072178	-12.3922	2.87855e-35	4.74508e-33	chr6	127961395	128143594	-	Tspan9
MSTRG.4475	62041.2	0.110309	0.0465002	2.37222	0.0176816	0.0638146	chr11	120345689	120348542	-	Actg1
MSTRG.22824	1197.94	-0.178168	0.104728	-1.70125	0.0888965	0.220453	chr9	44043383	44048579	+	Thy1
MSTRG.970	7650.05	-0.314887	0.059978	-5.25004	1.52068e-07	2.12475e-06	chr1	131254342	131527625	-	Ikbke
MSTRG.22934	2168.64	1.60426	0.086762	18.4903	2.47091e-76	2.41671e-73	chr9	50751324	50756636	+	Cryab
MSTRG.11099	4515.91	-0.670905	0.0706526	-9.49582	2.18481e-21	1.45697e-19	chr19	21653184	21696883	+	Abhd17b
MSTRG.10762	2474.92	-0.329971	0.0948162	-3.48011	0.000501202	0.00321941	chr19	3322333	3385733	+	Cpt1a
MSTRG.4151	4252.26	0.277251	0.073122	3.79162	0.000149666	0.0011129	chr11	102057014	102088515	-	Mpp2
MSTRG.529	10222.7	-1.08037	0.0677736	-15.9409	3.29483e-57	1.72637e-54	chr1	72857931	72874884	-	Igfbp5
MSTRG.10505	2080.43	0.325841	0.088982	3.66187	0.00025038	0.00175422	chr18	54888047	54992575	-	Zfp608
MSTRG.5055	2053.63	0.426193	0.0872696	4.88364	1.04145e-06	1.24423e-05	chr12	80518276	80630972	+	Galnt16
MSTRG.18926	13616.4	-0.300064	0.05449	-5.50677	3.65481e-08	5.82823e-07	chr6	117900323	117925622	+	Hnrnpf
MSTRG.14997	528.48	0.790009	0.144903	5.452	4.98077e-08	7.72441e-07	chr4	47208160	47313167	+	Col15a1
MSTRG.98	9863.03	-0.55171	0.0578069	-9.54402	1.37405e-21	9.37615e-20	chr1	20802967	20820312	-	Mcm3
MSTRG.22192	1266.28	0.561252	0.103327	5.43182	5.57832e-08	8.56958e-07	chr8	114205611	114374071	+	Vat1l
MSTRG.3884	1325.3	0.997133	0.104629	9.53015	1.57052e-21	1.06672e-19	chr11	86936424	86993707	-	Ypel2
MSTRG.11886	4537.22	0.633001	0.0772881	8.19015	2.60902e-16	1.14602e-14	chr2	31950138	31973442	+	Aif1l
MSTRG.13894	11643.1	-0.162452	0.0540393	-3.00618	0.00264552	0.0132053	chr3	88297115	88321767	+	Cct3
MSTRG.9442	5353.35	0.124703	0.0704573	1.76991	0.0767426	0.198467	chr17	29090975	29100727	+	Cdkn1a
MSTRG.13995	2715.45	0.623075	0.083903	7.42614	1.11813e-13	3.76241e-12	chr3	90537253	90543151	+	S100a16
MSTRG.14304	3852.38	-0.442915	0.0867871	-5.10346	3.335e-07	4.40791e-06	chr3	108012254	108017973	-	Gstm1
MSTRG.20791	2728.87	0.371267	0.0960081	3.86703	0.000110168	0.000850222	chr7	126623248	126630861	-	Nupr1
MSTRG.23159	16667.8	0.434169	0.0520582	8.34008	7.42431e-17	3.43603e-15	chr9	67022589	67049655	-	Tpm1
MSTRG.17623	423.961	-1.34007	0.164726	-8.13518	4.11327e-16	1.74915e-14	chr5	136741758	136883209	-	Col26a1
MSTRG.17425	384.371	-0.802258	0.159386	-5.03342	4.81818e-07	6.13607e-06	chr5	124061529	124095798	-	Abcb9
MSTRG.8634	2267.52	0.54235	0.0916913	5.91496	3.31963e-09	6.28416e-08	chr16	35154876	35305738	+	Adcy5
MSTRG.2745	2453.53	0.269225	0.0866325	3.10767	0.00188568	0.00992639	chr10	123263995	123741204	+	Tafa2
MSTRG.7833	6638.34	0.0677489	0.070756	0.957501	0.338315	0.552227	chr15	78667330	78718771	-	Elfn2
MSTRG.9069	1939.55	-0.24276	0.102704	-2.36368	0.0180946	0.0649009	chr17	6738040	6782784	-	Ezr
MSTRG.9115	7753.09	-0.292608	0.0665242	-4.39851	1.08996e-05	0.000106747	chr17	12682405	12769664	-	Igf2r
MSTRG.13044	2595.93	0.603643	0.0802687	7.52027	5.46633e-14	1.91858e-12	chr2	156420908	156543228	+	Epb41l1
MSTRG.7978	5114.92	-0.832645	0.0677728	-12.2858	1.07936e-34	1.74014e-32	chr15	85205948	85286535	+	Fbln1
MSTRG.18043	975.389	-0.903962	0.119043	-7.59356	3.11227e-14	1.11638e-12	chr6	29396308	29426994	+	Ccdc136
MSTRG.7625	1781.76	0.271431	0.102391	2.65092	0.00802727	0.0334759	chr15	53453809	53902537	-	Samd12
MSTRG.20150	1062.35	0.761205	0.117414	6.4831	8.98546e-11	2.18616e-09	chr7	73740301	73776919	+	Fam174b
MSTRG.20709	5845.87	-0.359861	0.0611404	-5.88581	3.96119e-09	7.3707e-08	chr7	120635175	120659526	+	Uqcrc2
MSTRG.16926	347.25	-1.4155	0.172262	-8.21713	2.0844e-16	9.2109e-15	chr5	92346637	92348889	-	Cxcl10
MSTRG.1895	4906.35	0.419535	0.0682624	6.14591	7.95064e-10	1.66396e-08	chr10	34297441	34301320	+	Tspyl4
MSTRG.390	1273.53	-0.58675	0.102959	-5.69888	1.206e-08	2.09742e-07	chr1	59482423	59486955	+	Fzd7
MSTRG.13328	6108.34	-0.711678	0.0717638	-9.91696	3.51297e-23	2.60297e-21	chr2	179442430	179899373	+	Cdh4
MSTRG.3171	668.062	0.938759	0.13621	6.89202	5.50072e-12	1.52843e-10	chr11	43774605	43901210	-	Adra1b
MSTRG.20096	3470.58	0.717784	0.0747672	9.60026	7.97406e-22	5.57083e-20	chr7	65861733	66074587	+	Pcsk6
MSTRG.2589	3342.37	-0.0259763	0.0800579	-0.324468	0.745584	0.871327	chr10	100015629	100100416	+	Kitl
MSTRG.21276	354.579	-0.698741	0.17188	-4.06527	4.79765e-05	0.000405685	chr8	18690262	18741562	-	Angpt2
MSTRG.1150	1191.42	0.394204	0.10761	3.66325	0.000249031	0.00174723	chr1	152954992	153119261	+	Nmnat2
MSTRG.17577	3342.13	0.81607	0.0737626	11.0635	1.88669e-28	2.08117e-26	chr5	134656038	134688868	-	Limk1
MSTRG.23377	732.691	0.363682	0.143529	2.53386	0.0112813	0.0443723	chr9	94669908	95230445	+	Slc9a9
MSTRG.6340	10499	0.177275	0.0564072	3.14277	0.00167356	0.00898711	chr13	97241104	97253034	+	Enc1
MSTRG.14386	2293.54	0.448097	0.0882826	5.07571	3.86053e-07	5.02174e-06	chr3	117485083	117689507	+	Plppr5
MSTRG.16088	598.745	-0.95709	0.156265	-6.1248	9.07966e-10	1.89485e-08	chr5	3341484	3531008	+	Cdk6
MSTRG.21633	2624.26	0.566991	0.0838337	6.76328	1.34898e-11	3.58531e-10	chr8	70315774	70331592	+	Cers1
MSTRG.3768	833.418	0.183789	0.125718	1.46191	0.143765	0.309808	chr11	79591211	79698023	+	Rab11fip4
MSTRG.12520	960.478	0.741911	0.124876	5.94116	2.83016e-09	5.41271e-08	chr2	113776361	113829121	-	Scg5
MSTRG.22718	3624.98	0.229548	0.0759537	3.02221	0.00250935	0.0126207	chr9	32636220	32757820	+	Ets1
MSTRG.12828	1772.55	0.502335	0.0918663	5.46811	4.54869e-08	7.09934e-07	chr2	134786066	135475258	+	Plcb1
MSTRG.1371	5916.46	-0.275492	0.0660517	-4.17086	3.03455e-05	0.00026803	chr1	171127164	171150603	-	Sdhc
MSTRG.11854	3534.21	-0.0111642	0.0905017	-0.123359	0.901823	0.955129	chr2	30471536	30474219	-	Ier5l
MSTRG.18699	2170.55	-0.77859	0.0990625	-7.85958	3.85419e-15	1.49589e-13	chr6	91212454	91272540	+	Fbln2
MSTRG.9973	1616.54	1.19134	0.0948178	12.5646	3.30683e-36	5.9164e-34	chr17	73804133	73832094	+	Ehd3
MSTRG.12212	2308.19	-0.543495	0.0904975	-6.00563	1.9059e-09	3.79911e-08	chr2	72476158	72486893	+	Cdca7
MSTRG.285	155.836	-1.05773	0.199492	-5.30212	1.14467e-07	1.6529e-06	chr1	45374320	45503282	-	Col5a2
MSTRG.19225	1274.31	-0.596619	0.11076	-5.3866	7.18023e-08	1.08487e-06	chr6	148921034	148946467	-	Sinhcaf
MSTRG.18559	765.638	0.928779	0.135866	6.83599	8.14389e-12	2.20848e-10	chr6	84571413	84593908	-	Cyp26b1
MSTRG.24162	2757.14	0.316021	0.0882373	3.58149	0.000341642	0.00231511	chrX	72432680	72656848	-	Gabra3
MSTRG.23138	712.242	1.49232	0.132053	11.301	1.29765e-29	1.57337e-27	chr9	66065175	66069786	-	Snx22
MSTRG.16892	2584.86	-0.661955	0.0919491	-7.19915	6.05887e-13	1.84802e-11	chr5	88886485	89239653	+	Slc4a4
MSTRG.2297	2006.87	0.986672	0.0922423	10.6965	1.05669e-26	1.02667e-24	chr10	79860474	79874634	-	Plppr3
MSTRG.21184	594.109	0.85128	0.141192	6.02922	1.64749e-09	3.32009e-08	chr8	9205901	9771933	-	Fam155a
MSTRG.4637	8642.04	-0.293868	0.0596428	-4.92713	8.34447e-07	1.01771e-05	chr12	17266544	17284770	+	Pdia6
MSTRG.374	15010.9	-0.0322268	0.0532532	-0.605162	0.545071	0.73628	chr1	58392897	58407353	+	Bzw1
MSTRG.7645	1881.82	0.200811	0.108707	1.84727	0.0647084	0.174703	chr15	56665626	56694539	-	Has2
MSTRG.8325	6771.9	0.367259	0.0627507	5.85268	4.83726e-09	8.91552e-08	chr16	10861754	11066157	-	Gm49960
MSTRG.9129	14635.8	-0.341461	0.0534454	-6.38896	1.67014e-10	3.84657e-09	chr17	12915700	12925067	+	Tcp1
MSTRG.2061	10158.2	-0.231794	0.0591345	-3.91977	8.86334e-05	0.00070441	chr10	59323295	59373304	+	P4ha1
MSTRG.9042	2447.42	-0.199998	0.0911633	-2.19385	0.0282464	0.0921509	chr17	5841328	5931954	+	Snx9
MSTRG.20257	1631.23	0.649825	0.109261	5.94746	2.72335e-09	5.24325e-08	chr7	81213595	81334533	+	Pde8a
MSTRG.1398	2426.3	-0.557159	0.0850233	-6.55301	5.63871e-11	1.39976e-09	chr1	172000959	172028444	-	Vangl2
MSTRG.9704	8657.24	-0.328867	0.0583513	-5.63599	1.74056e-08	2.93852e-07	chr17	43016554	43089189	+	Tnfrsf21
MSTRG.404	4476.16	-0.305674	0.0660488	-4.628	3.69219e-06	3.98295e-05	chr1	59684970	59719044	+	Nop58
MSTRG.7891	27937.8	0.207305	0.0484256	4.2809	1.86139e-05	0.000173277	chr15	80255183	80257541	+	Atf4
MSTRG.4977	1020.1	0.664673	0.112796	5.8927	3.79925e-09	7.11862e-08	chr12	74284241	74302008	+	1700086L19Rik
MSTRG.21976	497.277	-0.434359	0.144819	-2.99933	0.00270577	0.0134655	chr8	94902868	94918098	-	Ccdc102a
MSTRG.944	5666.9	-0.407664	0.0636714	-6.40262	1.5273e-10	3.52866e-09	chr1	128363706	128417368	-	Dars
MSTRG.6253	1078.66	-0.240892	0.112908	-2.13353	0.0328814	0.104109	chr13	88821471	89323223	+	Edil3
MSTRG.7984	1242.07	-1.33069	0.104274	-12.7615	2.68907e-37	5.05787e-35	chr15	85535436	85582473	-	Wnt7b
MSTRG.10441	1666.15	0.323416	0.101201	3.19578	0.00139453	0.00766847	chr18	43207582	43318682	+	Stk32a
MSTRG.2983	356.115	1.57245	0.166644	9.43602	3.87213e-21	2.54744e-19	chr11	11930507	12038683	-	Grb10
MSTRG.21076	2639.78	0.513048	0.0814834	6.29635	3.04735e-10	6.76365e-09	chr7	142079489	142095843	-	Dusp8
MSTRG.4885	4088.19	-0.507896	0.0802826	-6.32636	2.51016e-10	5.62237e-09	chr12	65062423	65074007	-	Fkbp3
MSTRG.11720	846.687	-0.739232	0.139039	-5.31673	1.05646e-07	1.54069e-06	chr2	25180757	25183339	+	Nrarp
MSTRG.11138	431.425	-0.477124	0.1539	-3.10022	0.00193376	0.010125	chr19	24683015	24861855	-	Pgm5
MSTRG.3648	1349.1	0.401983	0.110971	3.62241	0.000291872	0.00200847	chr11	74383355	74610915	-	Rap1gap2
MSTRG.20064	570.492	-0.477401	0.145461	-3.28199	0.00103076	0.00592333	chr7	62346568	62350262	+	Ndn
MSTRG.15918	6069.55	-0.0284883	0.0620744	-0.458939	0.646278	0.807078	chr4	147909752	147936767	-	Plod1
MSTRG.23376	4700.86	-0.425266	0.0661435	-6.42944	1.28079e-10	3.02583e-09	chr9	95399291	95406722	-	Chst2
MSTRG.5137	4954.22	-0.446764	0.071878	-6.21559	5.11311e-10	1.10315e-08	chr12	85110832	85135369	+	Dlst
MSTRG.15518	4494.58	-0.685436	0.0664012	-10.3226	5.56706e-25	4.74851e-23	chr4	123262350	123298925	+	Pabpc4
MSTRG.18663	1693.29	0.371069	0.105131	3.52959	0.000416202	0.00274926	chr6	88724411	88828360	+	Mgll
MSTRG.13499	560.229	0.486488	0.141639	3.43471	0.000593179	0.00371268	chr3	34104269	34682619	+	Sox2ot
MSTRG.20126	274.874	-0.892909	0.173914	-5.13421	2.83334e-07	3.78579e-06	chr7	67647409	67762912	+	Ttc23
MSTRG.22901	2742.69	0.472833	0.079914	5.91677	3.28322e-09	6.22327e-08	chr9	47530172	47858115	+	Cadm1
MSTRG.16037	1198.39	0.26643	0.107036	2.48916	0.0128046	0.0491129	chr4	155260128	155361361	-	Prkcz
MSTRG.13205	182.531	-0.855912	0.197391	-4.33612	1.45021e-05	0.000137531	chr2	168260116	168281736	-	Kcng1
MSTRG.22615	1345.15	0.536409	0.112112	4.7846	1.7133e-06	1.96835e-05	chr8	123653928	123663884	+	Rhou
MSTRG.18489	1584.59	0.520424	0.104478	4.98116	6.3204e-07	7.89163e-06	chr6	76881636	77979699	-	Ctnna2
MSTRG.9473	3913.21	-0.176698	0.0689462	-2.56284	0.010382	0.0414349	chr17	30584935	30626905	-	Glo1
MSTRG.20281	1799.67	0.601365	0.0936248	6.42315	1.33487e-10	3.14348e-09	chr7	81859000	81884434	+	Tm6sf1
MSTRG.5269	1245.18	-0.0107822	0.121176	-0.0889792	0.929098	0.969574	chr12	101746564	101819055	-	Fbln5
MSTRG.5155	337.086	-0.770018	0.165564	-4.65088	3.30519e-06	3.60523e-05	chr12	86361116	86521628	+	Esrrb
MSTRG.23110	2302.82	0.8453	0.0856381	9.87061	5.58261e-23	4.09512e-21	chr9	64385625	64716595	+	Megf11
MSTRG.624	3512.43	0.413059	0.0754276	5.47623	4.34478e-08	6.84665e-07	chr1	84369838	84696221	-	Dner
MSTRG.20062	1400.83	-0.380693	0.119282	-3.19155	0.0014151	0.00776691	chr7	62461870	62464510	-	Peg12
MSTRG.4435	157.658	-0.806068	0.195693	-4.11903	3.80463e-05	0.000329503	chr11	118489761	118911597	-	Rbfox3
MSTRG.17278	1520.52	1.04724	0.104432	10.0279	1.14881e-23	8.8242e-22	chr5	118027742	118061878	+	Tesc
MSTRG.837	2577.73	-0.501585	0.0798619	-6.28065	3.37159e-10	7.40489e-09	chr1	104768528	104995481	+	Cdh20
MSTRG.15688	345.215	-1.11765	0.173382	-6.44616	1.14719e-10	2.72779e-09	chr4	132732965	132757252	-	Smpdl3b
MSTRG.6157	780.721	0.715612	0.131159	5.45608	4.8675e-08	7.5808e-07	chr13	73818533	73847631	-	Nkd2
MSTRG.7157	513.018	0.739156	0.153345	4.82021	1.43406e-06	1.67509e-05	chr14	70180467	70211989	-	Sorbs3
MSTRG.13666	3286.49	-0.52549	0.075399	-6.96946	3.18163e-12	8.94209e-11	chr3	57455648	57575910	-	Wwtr1
MSTRG.4165	1166.39	-0.454378	0.127678	-3.55879	0.000372574	0.00249363	chr11	102604395	102608058	+	Fzd2
MSTRG.21039	1056.92	-0.456356	0.131333	-3.4748	0.000511233	0.00327238	chr7	141009585	141010770	-	Ifitm3
MSTRG.2642	4132.67	0.164404	0.0691432	2.37774	0.0174193	0.063023	chr10	111506285	111508645	+	Phlda1
MSTRG.13886	4617.35	0.387941	0.0801133	4.8424	1.28279e-06	1.51773e-05	chr3	88081970	88121048	+	Iqgap3
MSTRG.15594	758.391	-0.699938	0.138955	-5.03717	4.7247e-07	6.03799e-06	chr4	127169203	127237022	+	Dlgap3
MSTRG.909	2725.27	-0.375151	0.0887493	-4.22708	2.36739e-05	0.000215325	chr1	121553834	121567989	-	Ddx18
MSTRG.5042	3558.56	-0.847649	0.0735513	-11.5246	9.91787e-31	1.28766e-28	chr12	80107753	80113013	-	Zfp36l1
MSTRG.23631	6551.32	-0.274578	0.0613966	-4.4722	7.74177e-06	7.87652e-05	chr9	108936632	108949623	+	Uqcrc1
MSTRG.2552	4258.31	0.361379	0.0684876	5.27657	1.31627e-07	1.8604e-06	chr10	94311948	94590956	+	Tmcc3
MSTRG.8939	12032.3	0.286391	0.0633503	4.52075	6.1622e-06	6.40266e-05	chr16	92058269	92187341	+	Mrps6
MSTRG.7879	9043.5	0.338127	0.0564608	5.98871	2.11515e-09	4.17088e-08	chr15	79786350	79834688	-	Nptxr
MSTRG.7961	2657.55	0.554118	0.0809194	6.84779	7.50012e-12	2.04905e-10	chr15	83483768	83510893	-	Ttll1
MSTRG.13412	126.395	-0.990803	0.203777	-4.86219	1.16095e-06	1.38026e-05	chr3	14863511	14872523	+	Car3
MSTRG.3722	853.571	-0.942946	0.13017	-7.24394	4.35822e-13	1.36332e-11	chr11	77880614	77894096	-	Pipox
MSTRG.21474	6667.29	0.710303	0.0664019	10.697	1.05094e-26	1.02667e-24	chr8	46033260	46152483	-	Snx25
MSTRG.1504	3948.21	-0.175137	0.0791316	-2.21323	0.0268817	0.0887446	chr1	180976157	181020904	-	Gm36961
MSTRG.23356	409.323	0.0270449	0.167124	0.161826	0.871443	0.939378	chr9	89587215	89623258	-	Minar1
MSTRG.13644	5098.46	-0.29446	0.0667005	-4.41466	1.0117e-05	0.000100018	chr3	54481437	54482925	+	Gm5641
MSTRG.729	3792.52	0.417804	0.0724224	5.76899	7.97486e-09	1.42856e-07	chr1	89070414	89155068	+	Sh3bp4
MSTRG.16379	5212.89	-0.54257	0.0662726	-8.18695	2.6793e-16	1.17337e-14	chr5	31054779	31078479	+	Cad
MSTRG.21943	1458.24	0.202347	0.10942	1.84926	0.06442	0.174213	chr8	94152606	94154146	+	Mt3
MSTRG.23479	181.141	-0.793725	0.203163	-3.90683	9.35142e-05	0.000736736	chr9	102988711	103096002	+	Slco2a1
MSTRG.1115	397.973	-1.03142	0.162531	-6.346	2.20981e-10	5.01083e-09	chr1	149829617	149961290	-	Pla2g4a
MSTRG.1433	4488.82	-0.357714	0.0670186	-5.33752	9.42243e-08	1.38236e-06	chr1	175600373	175625635	-	Fh1
MSTRG.21977	11020.7	-0.202167	0.0603791	-3.3483	0.000813099	0.00484524	chr8	94974750	95014362	+	Adgrg1
MSTRG.22982	2417.11	-0.231567	0.0803577	-2.88171	0.00395527	0.0185867	chr9	55454507	55512243	-	Etfa
MSTRG.6853	2600.6	0.150398	0.0823888	1.82547	0.0679302	0.181135	chr14	48120822	48281575	+	Peli2
MSTRG.12908	8355.14	-1.09046	0.0574657	-18.9759	2.69842e-80	3.59896e-77	chr2	148436639	148443563	-	Cd93
MSTRG.21178	1471.12	-0.213245	0.0981301	-2.17308	0.029774	0.0962018	chr8	8617433	8661242	-	Efnb2
MSTRG.2729	1516.91	-0.00764583	0.0968693	-0.0789293	0.937089	0.973174	chr10	121410349	121476347	-	Rassf3
MSTRG.340	15066.1	-0.385896	0.0640548	-6.02446	1.69676e-09	3.41319e-08	chr1	54985168	55027496	-	Sf3b1
MSTRG.10033	2907.84	-0.344919	0.0828054	-4.16541	3.10788e-05	0.000273684	chr17	80580511	80728485	-	Map4k3
MSTRG.14291	999.046	0.7687	0.115763	6.64027	3.13113e-11	8.00292e-10	chr3	107467542	107518018	-	Slc6a17
MSTRG.24012	16087.7	-0.284898	0.0590362	-4.82582	1.39425e-06	1.63903e-05	chrX	36795650	36798807	+	Slc25a5
MSTRG.4423	7078.05	0.648125	0.063129	10.2667	9.95866e-25	8.264e-23	chr11	118301068	118355740	-	Timp2
MSTRG.4681	6547.71	-0.584261	0.064767	-9.02097	1.86439e-19	1.09849e-17	chr12	24708240	24714146	+	Rrm2
MSTRG.20515	4918.81	0.676593	0.0653552	10.3525	4.07491e-25	3.53746e-23	chr7	101348066	101512827	+	Arap1
MSTRG.11421	929.011	0.637652	0.120332	5.29912	1.16362e-07	1.67368e-06	chr19	48206024	48805505	+	Sorcs3
MSTRG.17699	1649.35	0.738872	0.104503	7.07033	1.54564e-12	4.50816e-11	chr5	139017305	139150693	-	Prkar1b
MSTRG.22244	813.101	1.03001	0.146687	7.02178	2.1906e-12	6.31401e-11	chr8	124740256	124751832	-	Fam89a
MSTRG.13768	2873.97	-0.252109	0.0804692	-3.13299	0.00173034	0.00925479	chr3	69067148	69127113	-	Kpna4
MSTRG.16026	619.41	-1.24952	0.148355	-8.42251	3.68498e-17	1.8081e-15	chr4	154960922	154962371	+	Hes5
MSTRG.20469	2933.4	0.604901	0.0980922	6.16666	6.97479e-10	1.47446e-08	chr7	99535465	99606771	+	Arrb1
MSTRG.773	11283.9	0.655589	0.0580919	11.2854	1.5498e-29	1.84855e-27	chr1	92831644	92860779	+	Gpc1
MSTRG.13410	904.666	-0.662451	0.118825	-5.57503	2.47484e-08	4.04775e-07	chr3	14578640	14606309	+	E2f5
MSTRG.10559	816.741	0.488263	0.13184	3.70344	0.000212695	0.00152291	chr18	61953074	62024402	+	Sh3tc2
MSTRG.22092	2219.8	-0.50066	0.0846806	-5.91234	3.37287e-09	6.36852e-08	chr8	106210935	106252794	+	Prmt7
MSTRG.5804	412.209	-0.804216	0.16491	-4.8767	1.07876e-06	1.28671e-05	chr13	41182380	41220405	-	Elovl2
MSTRG.3624	11448.1	-0.34308	0.0543753	-6.30948	2.7998e-10	6.23307e-09	chr11	72441354	72451768	+	Mybbp1a
MSTRG.22209	1781.81	-0.292021	0.0946001	-3.0869	0.00202255	0.0104884	chr8	116981809	116993537	-	Gcsh
MSTRG.2897	395.671	0.654298	0.164965	3.96628	7.30026e-05	0.000593364	chr11	3983635	3999326	+	Gal3st1
MSTRG.14495	2144.66	-0.363363	0.0848216	-4.28385	1.83686e-05	0.000171428	chr3	131233418	131272101	-	Hadh
MSTRG.7935	46190.7	0.330505	0.0463374	7.13258	9.85043e-13	2.91362e-11	chr15	82147180	82205379	+	Srebf2
MSTRG.13790	982.454	-0.162126	0.114542	-1.41543	0.156942	0.328927	chr3	73635807	73708415	-	Bche
MSTRG.7975	411.562	-0.461179	0.159029	-2.89997	0.00373199	0.0177306	chr15	84785380	84856049	-	Phf21b
MSTRG.9696	1026.47	-0.716572	0.115128	-6.22412	4.84252e-10	1.0494e-08	chr17	39848102	39848827	-	CT010467.2
MSTRG.15733	14987.1	0.290479	0.0500362	5.80537	6.42242e-09	1.16325e-07	chr4	134468319	134473843	+	Stmn1
MSTRG.16186	963.65	0.432456	0.123463	3.5027	0.000460562	0.00298978	chr5	14514917	14863459	+	Pclo
MSTRG.20189	8352.63	0.292375	0.0686901	4.25643	2.07715e-05	0.000191659	chr7	79273198	79365508	+	Abhd2
MSTRG.100	2708.43	-0.240997	0.0839091	-2.87212	0.0040773	0.0190807	chr1	20890605	20939650	+	Paqr8
MSTRG.1442	2597.05	-0.345131	0.0806495	-4.2794	1.87402e-05	0.000174325	chr1	177762961	177796511	-	Adss
MSTRG.3826	845.689	0.837269	0.129781	6.45141	1.10812e-10	2.64344e-09	chr11	83440767	83463071	-	Mmp28
MSTRG.24590	4472.63	-0.634778	0.0685192	-9.26423	1.96481e-20	1.22143e-18	chrX	152908777	152910296	-	Rpl7a-ps12
MSTRG.20717	954.235	-0.0951096	0.122333	-0.777463	0.436886	0.647298	chr7	120957035	120982312	-	Cdr2
MSTRG.12536	41.928	-1.12732	0.179327	-6.28641	3.24891e-10	7.17842e-09	chr2	114047281	114053548	-	Actc1
MSTRG.535	7390.11	-0.181363	0.0574521	-3.15677	0.00159529	0.00862251	chr1	74236083	74268209	+	Arpc2
MSTRG.8071	11068.9	0.467527	0.0607939	7.69036	1.46725e-14	5.39498e-13	chr15	95075229	95528777	-	Nell2
MSTRG.1853	3011.76	-0.359663	0.0766067	-4.69493	2.667e-06	2.96646e-05	chr10	29698745	29699380	-	Gm10275
MSTRG.4710	4300.01	-0.413769	0.0760411	-5.44139	5.28664e-08	8.17284e-07	chr12	31331276	31351453	-	Dld
MSTRG.2802	51085.4	-0.232407	0.0481287	-4.82888	1.37304e-06	1.61669e-05	chr10	128083272	128090391	+	Atp5b
MSTRG.8390	216.516	-0.507979	0.186093	-2.7297	0.00633914	0.0275805	chr16	16416916	16600549	-	Fgd4
MSTRG.2284	24259.1	-0.17248	0.0587084	-2.93792	0.00330424	0.0160891	chr10	79704490	79711969	+	Bsg
MSTRG.22692	1327.6	0.325658	0.107817	3.02048	0.00252376	0.0126802	chr9	27790774	28925929	+	Opcml
MSTRG.2516	4146.7	-0.113952	0.0731306	-1.5582	0.119186	0.272026	chr10	89873508	90973300	+	Anks1b
MSTRG.7851	2058.78	0.491679	0.087562	5.6152	1.96329e-08	3.2657e-07	chr15	79108897	79136900	+	Micall1
MSTRG.5508	2505.58	-0.225174	0.0818759	-2.75019	0.00595607	0.0262165	chr13	12395026	12440289	+	Heatr1
MSTRG.11641	2504.5	0.268065	0.101024	2.65347	0.00796679	0.0333142	chr2	17343908	17731464	-	Nebl
MSTRG.18839	5871.65	0.460374	0.0747008	6.1629	7.14247e-10	1.5034e-08	chr6	113334123	113343984	-	Camk1
MSTRG.865	1408.1	0.585233	0.11066	5.28858	1.23271e-07	1.75926e-06	chr1	107590005	107610484	+	Serpinb8
MSTRG.10435	1557.42	0.580745	0.104311	5.56743	2.58523e-08	4.20021e-07	chr18	42637431	43171274	-	Ppp2r2b
MSTRG.4334	4433.59	0.586253	0.0726517	8.06936	7.06654e-16	2.93692e-14	chr11	115347706	115367756	-	Hid1
MSTRG.4300	779.971	0.494976	0.128708	3.84574	0.000120191	0.000916012	chr11	109932189	109995845	-	Abca8b
MSTRG.10064	1913.17	0.356074	0.0954784	3.72937	0.000191961	0.00139212	chr17	86167784	86657919	+	Prkce
MSTRG.5658	3392.19	0.522816	0.0879362	5.9454	2.75784e-09	5.28892e-08	chr13	23738807	23740367	+	H1f2
MSTRG.23781	1797.41	0.942415	0.11748	8.02194	1.04085e-15	4.21832e-14	chr9	121710328	121713388	+	Ss18l2
MSTRG.7921	4918.65	0.164665	0.0698637	2.35695	0.0184259	0.06583	chr15	81802420	81826863	+	Tef
MSTRG.7862	4982.01	0.318362	0.0663421	4.79879	1.59625e-06	1.84544e-05	chr15	79360683	79403569	-	Tmem184b
MSTRG.14616	6703.99	-0.482305	0.0653727	-7.37778	1.60955e-13	5.33041e-12	chr3	146729573	146812990	-	Prkacb
MSTRG.5167	9068.64	-0.428883	0.05666	-7.56942	3.74892e-14	1.33173e-12	chr12	86678699	86695688	+	Vash1
MSTRG.13659	9212.97	-0.433581	0.0617338	-7.0234	2.16537e-12	6.25358e-11	chr3	55242363	55539068	+	Dclk1
MSTRG.4146	3699.17	0.569272	0.0710623	8.01089	1.1388e-15	4.60257e-14	chr11	101971142	101987013	-	Dusp3
MSTRG.5307	706.088	0.184013	0.14142	1.30119	0.193195	0.38086	chr12	104763116	104865076	-	Clmn
MSTRG.18623	493.148	-0.774341	0.151486	-5.11165	3.19354e-07	4.25158e-06	chr6	87578590	87590743	-	Prokr1
ENSMUSG00000049001.5	253.624	-0.706434	0.177428	-3.98152	6.84747e-05	0.000560599	chr6	65671589	65712326	+	Ndnf
MSTRG.13758	2716.43	-0.23914	0.0810183	-2.95168	0.00316049	0.015461	chr3	67430095	67476529	+	Gfm1
MSTRG.13582	5398.45	-0.885145	0.0773122	-11.449	2.37936e-30	3.03544e-28	chr3	49892525	50443648	-	Slc7a11
MSTRG.21746	4447.6	-0.173671	0.0724519	-2.39706	0.0165273	0.0603466	chr8	78505268	78508898	-	Rbmxl1
MSTRG.10592	1898.85	-0.278583	0.0959525	-2.90335	0.00369197	0.0175689	chr18	64887704	65217828	+	Nedd4l
MSTRG.12232	3071.42	0.521506	0.078213	6.66776	2.59739e-11	6.68533e-10	chr2	73429609	73529734	-	Wipf1
MSTRG.697	2040.57	0.394674	0.100077	3.94369	8.02381e-05	0.000643616	chr1	87264362	87310839	+	Efhd1
MSTRG.4286	1980.38	-0.378041	0.0966194	-3.91268	9.12757e-05	0.00072189	chr11	108920348	108950783	+	Axin2
MSTRG.117	2380.87	0.360623	0.0855028	4.21767	2.46834e-05	0.000223262	chr1	23761752	23849158	+	B3gat2
MSTRG.15012	927.299	0.302786	0.12057	2.51129	0.0120292	0.0467249	chr4	49059272	49409353	+	Plppr1
MSTRG.12315	136.954	-0.201577	0.203991	-0.988166	0.323071	0.537512	chr2	84765386	84775444	-	Serping1
MSTRG.4308	3049.77	-0.55624	0.0808262	-6.88194	5.90449e-12	1.62829e-10	chr11	112782223	112787760	+	Sox9
MSTRG.9711	5641.64	0.686653	0.0680461	10.091	6.05499e-24	4.72515e-22	chr17	43801350	44039516	+	Rcan2
MSTRG.2564	2087.88	0.0257396	0.0976813	0.263506	0.792161	0.896033	chr10	94790865	94944835	-	Plxnc1
MSTRG.9170	2767.94	-0.374542	0.0792838	-4.72407	2.3117e-06	2.60484e-05	chr17	15704966	15772610	+	Chd1
MSTRG.2108	2280.96	1.08622	0.102889	10.5572	4.70411e-26	4.3958e-24	chr10	62185395	62231274	-	Tspan15
MSTRG.4115	2106.21	0.139814	0.0892483	1.56657	0.117215	0.269231	chr11	101170522	101190724	+	Cntnap1
MSTRG.14306	516.011	-0.458999	0.149594	-3.0683	0.00215281	0.0110625	chr3	108186334	108192286	+	Amigo1
MSTRG.10645	2183.12	0.396384	0.0970362	4.08491	4.40942e-05	0.000375236	chr18	71253633	72351069	-	Dcc
MSTRG.7313	597.268	0.287079	0.143782	1.99662	0.0458661	0.134818	chr14	108908799	108914202	-	Slitrk1
MSTRG.17458	6820.42	0.185928	0.0629687	2.9527	0.00315006	0.0154151	chr5	125277086	125341094	-	Scarb1
MSTRG.1133	5195.57	0.14338	0.0656643	2.18354	0.0289963	0.0942413	chr1	151852402	152090125	-	1700025G04Rik
MSTRG.5377	111197	0.148898	0.0539549	2.75967	0.00578595	0.0255911	chr12	111669360	111672338	-	Ckb
MSTRG.9270	1439.4	-0.394469	0.110247	-3.57804	0.000346175	0.00234151	chr17	24426640	24439348	+	Eci1
MSTRG.18070	5200.68	-0.466216	0.0697025	-6.68866	2.2523e-11	5.8175e-10	chr6	30747553	30896816	-	Copg2
MSTRG.5279	3796.3	-0.353087	0.0735526	-4.80047	1.5829e-06	1.83145e-05	chr12	101975987	102006424	+	Cpsf2
MSTRG.3465	4535.31	0.43432	0.067707	6.41469	1.41106e-10	3.2912e-09	chr11	63128981	63159547	+	Pmp22
MSTRG.24132	1590.44	0.647868	0.107178	6.04481	1.49589e-09	3.06528e-08	chrX	64264884	64276996	-	Slitrk4
MSTRG.21792	2977.67	-0.309942	0.082138	-3.77343	0.000161017	0.00118947	chr8	83715176	83726892	+	Ddx39
MSTRG.16904	142.297	-1.05871	0.19956	-5.30523	1.12528e-07	1.62811e-06	chr5	90772434	90773383	+	Pf4
MSTRG.21082	15397.3	0.590355	0.0504217	11.7084	1.15486e-31	1.61362e-29	chr7	142325836	142388038	-	Ifitm10
MSTRG.14339	3413.84	-0.583823	0.0817467	-7.14185	9.20825e-13	2.7347e-11	chr3	109340652	109685698	+	Vav3
MSTRG.4323	1709.21	0.0323412	0.105185	0.307469	0.758487	0.87776	chr11	115163340	115181181	+	Slc9a3r1
MSTRG.24484	1150.47	-0.0149601	0.126123	-0.118614	0.905581	0.956982	chrX	136590841	136668503	+	Tceal3
MSTRG.3197	285.863	0.198979	0.185409	1.07319	0.283185	0.492816	chr11	46896252	47988969	-	Sgcd
MSTRG.21860	8842.33	-0.859253	0.064137	-13.3972	6.28226e-41	1.53612e-38	chr8	85492575	85527560	+	Gpt2
MSTRG.13809	3132.82	-0.313008	0.0778634	-4.01997	5.82056e-05	0.00048464	chr3	79591341	79603650	+	Ppid
MSTRG.6926	241.23	-0.714577	0.188247	-3.79596	0.000147074	0.00109585	chr14	54567471	54577558	-	Ajuba
MSTRG.11426	296.169	-0.493949	0.175956	-2.80723	0.00499692	0.0225916	chr19	47854969	47864790	+	Gsto1
MSTRG.15751	914.231	0.960742	0.1241	7.74165	9.81356e-15	3.69166e-13	chr4	135445419	135495038	-	Nipal3
MSTRG.2851	531.609	1.31431	0.149371	8.79897	1.38078e-18	7.58708e-17	chr10	128790909	128800824	+	Mmp19
MSTRG.16588	4877.97	0.273959	0.0687649	3.98399	6.77673e-05	0.000556983	chr5	49959955	50059006	-	Adgra3
MSTRG.5013	2806.11	-0.43871	0.0811069	-5.40904	6.33651e-08	9.67357e-07	chr12	77238124	77476338	+	Fut8
MSTRG.5073	615.723	0.591657	0.139472	4.2421	2.21434e-05	0.000203041	chr12	81197914	81333180	-	Slc8a3
MSTRG.20656	173.228	-0.448012	0.193186	-2.31907	0.0203911	0.0711603	chr7	114743693	114850383	+	Insc
MSTRG.24429	1004.31	0.114567	0.119017	0.962607	0.335745	0.549684	chrX	113297509	113836386	+	Dach2
MSTRG.19037	2916.39	0.371482	0.0851194	4.36424	1.27563e-05	0.000122399	chr6	126708328	126740695	-	Kcna6
MSTRG.222	3391.35	-0.359052	0.0786918	-4.56277	5.04842e-06	5.31316e-05	chr1	37417083	37430103	-	Coa5
MSTRG.12379	9407	-0.212655	0.0619066	-3.43509	0.000592351	0.00371023	chr2	91932823	91975864	-	Dgkz
MSTRG.24446	1966.59	-0.0128637	0.101609	-0.1266	0.899257	0.953596	chrX	133582859	133688987	-	Pcdh19
MSTRG.24479	441.598	-0.378113	0.152108	-2.48583	0.012925	0.049416	chrX	136168983	136172342	-	Tceal8
MSTRG.11143	281.817	2.07097	0.181053	11.4385	2.68576e-30	3.33922e-28	chr19	24999533	25202432	+	Dock8
MSTRG.16590	1022.55	-0.328186	0.112387	-2.92014	0.00349878	0.0167748	chr5	51454249	52115949	-	Ppargc1a
MSTRG.10519	4544.18	0.373842	0.0833331	4.48612	7.25318e-06	7.42578e-05	chr18	57878677	57946821	+	Slc12a2
MSTRG.16733	11958.3	0.600278	0.0609929	9.84177	7.43898e-23	5.37622e-21	chr5	66676090	66687234	+	Uchl1
MSTRG.11954	19361.3	0.27931	0.0480061	5.81821	5.94827e-09	1.08138e-07	chr2	34771969	34777547	+	Hspa5
MSTRG.7941	4667.72	0.0403831	0.0753882	0.535668	0.592188	0.771511	chr15	82268801	82294575	+	Septin3
MSTRG.16746	1867.64	-0.555543	0.0986643	-5.63064	1.79546e-08	3.01732e-07	chr5	66745826	67057158	+	Limch1
MSTRG.14140	4926.27	0.177946	0.0724768	2.45521	0.0140803	0.0530079	chr3	97689823	97888769	-	Pde4dip
MSTRG.14443	1349.24	0.64465	0.104042	6.19607	5.78901e-10	1.23806e-08	chr3	126596301	126846326	+	Camk2d
MSTRG.1925	4242.88	0.316221	0.0702581	4.50085	6.76817e-06	6.98774e-05	chr10	40339563	40483818	+	Cdk19
MSTRG.24036	1994.6	0.234028	0.0936471	2.49904	0.012453	0.0480533	chrX	41400853	41678601	+	Gria3
MSTRG.794	18497.6	-0.233212	0.0492131	-4.73882	2.14971e-06	2.4354e-05	chr1	93478963	93510260	+	Septin2
MSTRG.21871	244.848	-0.565165	0.180553	-3.13019	0.00174691	0.00932638	chr8	86482259	86580686	-	Abcc12
MSTRG.7457	20869	0.376432	0.0663796	5.67089	1.42056e-08	2.4347e-07	chr15	25363276	25413764	-	Basp1
MSTRG.5912	2373.2	0.257842	0.0832478	3.09728	0.00195305	0.0102078	chr13	52967208	52981073	-	Nfil3
MSTRG.10334	3654.69	0.34117	0.0912088	3.74054	0.000183628	0.0013423	chr18	36281096	36301517	+	Pura
MSTRG.11446	624.481	-0.811858	0.141341	-5.74397	9.24802e-09	1.65005e-07	chr19	53529108	53542431	+	Dusp5
MSTRG.1581	505.859	-0.75917	0.143247	-5.29975	1.15963e-07	1.66958e-06	chr1	187608790	188214885	+	Esrrg
MSTRG.573	3173.57	-0.129925	0.0740831	-1.75377	0.0794703	0.203888	chr1	75307895	75317990	-	Dnpep
MSTRG.22881	734.581	0.262115	0.132135	1.98369	0.0472904	0.138207	chr9	45426627	45753712	+	Dscaml1
MSTRG.13377	2941.78	0.30164	0.0796011	3.78939	0.000151015	0.00112123	chr3	7366668	7445366	+	Pkia
MSTRG.7553	8635.27	0.258845	0.0576477	4.49011	7.11862e-06	7.2931e-05	chr15	36997026	37007773	-	Zfp706
MSTRG.10178	534.294	0.433741	0.146471	2.96128	0.00306366	0.0150174	chr18	11052063	11085635	+	Gata6
MSTRG.23907	4110.4	0.437215	0.0696974	6.27305	3.54048e-10	7.76418e-09	chrX	7919821	7924410	+	Pcsk1n
MSTRG.6471	1114.25	1.6968	0.120397	14.0933	4.17287e-45	1.22903e-42	chr13	112800791	112867894	+	Plpp1
MSTRG.15492	836.122	-0.904537	0.12376	-7.30883	2.69481e-13	8.68914e-12	chr4	120267078	120287349	-	Foxo6
MSTRG.14815	778.28	0.235625	0.130108	1.811	0.0701415	0.185481	chr4	32238803	32586108	+	Bach2
MSTRG.21204	2794.51	-1.10941	0.0797688	-13.9079	5.67429e-44	1.60091e-41	chr8	11198422	11312826	-	Col4a1
MSTRG.21961	1443.75	-0.439855	0.1053	-4.17717	2.95164e-05	0.000261821	chr8	94532989	94570531	+	Cpne2
MSTRG.16509	4532.77	0.157286	0.0670015	2.3475	0.0189	0.0671058	chr5	38137191	38159907	-	Nsg1
MSTRG.7630	449.923	2.52296	0.156807	16.0896	3.01865e-58	1.70333e-55	chr15	54745701	54754039	+	Ccn3
MSTRG.2037	518.753	-0.878093	0.15408	-5.69895	1.2055e-08	2.09742e-07	chr10	56377329	56402513	+	Gja1
MSTRG.15802	711.468	-0.197352	0.128647	-1.53406	0.125015	0.281668	chr4	139082283	139092993	-	Nbl1
MSTRG.21403	2774.49	-0.374252	0.0826602	-4.5276	5.96576e-06	6.21176e-05	chr8	33652522	33698163	+	Gsr
MSTRG.20447	453.696	-0.565356	0.154789	-3.65244	0.000259759	0.001813	chr7	98489282	98502181	+	Lrrc32
MSTRG.15034	2222.02	0.50011	0.0896958	5.57563	2.46639e-08	4.04295e-07	chr4	53440412	53622478	+	Slc44a1
MSTRG.11875	1223.35	-0.150242	0.105988	-1.41754	0.156325	0.328011	chr2	31245822	31295989	+	Ncs1
MSTRG.14200	1283.08	0.137541	0.109148	1.26013	0.207624	0.401061	chr3	102734528	102801513	+	Tspan2
MSTRG.22879	2185.54	0.20322	0.0924389	2.19843	0.0279188	0.0913463	chr9	45370184	45396159	+	Fxyd6
MSTRG.14561	2814.39	-0.553668	0.0789561	-7.01236	2.34337e-12	6.7279e-11	chr3	138742194	138907905	+	Tspan5
MSTRG.14305	5930.67	-0.155024	0.0639838	-2.42286	0.0153989	0.0569493	chr3	108107279	108146146	-	Gnai3
MSTRG.6498	1221.95	0.319174	0.109073	2.92623	0.00343095	0.0165251	chr13	117208535	117274415	+	Emb
MSTRG.1420	92.7661	-1.0041	0.207056	-4.84942	1.23823e-06	1.46856e-05	chr1	172555937	172563717	+	Vsig8
MSTRG.8178	10045.4	0.253698	0.0562298	4.5118	6.42786e-06	6.64574e-05	chr15	100615348	100620761	+	Dazap2
MSTRG.5838	865.836	-0.459558	0.123447	-3.72271	0.000197095	0.00142442	chr13	46418433	46431095	+	Rbm24
MSTRG.13767	3882.59	-0.256837	0.0764122	-3.36121	0.000776016	0.00466596	chr3	69035287	69044755	-	Trim59
MSTRG.21326	367.933	1.39389	0.166133	8.39019	4.8534e-17	2.30434e-15	chr8	23411501	23449632	+	Sfrp1
MSTRG.18301	82.5662	-0.557068	0.207218	-2.68831	0.00718138	0.0305255	chr6	52231196	52240854	-	Hoxa10
MSTRG.2622	5245.98	0.425486	0.0666279	6.38601	1.70272e-10	3.91545e-09	chr10	108497649	109010982	-	Syt1
MSTRG.24633	8080.95	-0.266614	0.0556483	-4.79105	1.65911e-06	1.91058e-05	chrX	160122208	160138413	-	Pdha1
MSTRG.19366	13391.5	-0.16692	0.0541419	-3.08301	0.0020492	0.010589	chr7	12999113	13031035	+	Trim28
MSTRG.13215	775.318	-0.704035	0.125218	-5.62246	1.88261e-08	3.15294e-07	chr2	170108642	170148103	-	Zfp217
MSTRG.10273	454.602	0.948436	0.149804	6.33117	2.43306e-10	5.48317e-09	chr18	31922289	31958619	+	Lims2
MSTRG.8696	18348.2	0.265326	0.0487541	5.44213	5.26482e-08	8.1477e-07	chr16	42248441	42340651	-	Gap43
MSTRG.21427	1810.99	-0.563791	0.10521	-5.35873	8.38086e-08	1.24323e-06	chr8	36094827	36147787	+	Prag1
MSTRG.21350	9132.75	-0.318216	0.0565051	-5.63164	1.78507e-08	3.0102e-07	chr8	25513653	25577784	+	Fgfr1
MSTRG.21823	1700.2	1.05944	0.0943529	11.2285	2.95541e-29	3.44117e-27	chr8	84338638	84640475	+	Cacna1a
MSTRG.16146	2044.76	0.54578	0.0926248	5.89237	3.80687e-09	7.12379e-08	chr5	8072351	8368160	-	Adam22
MSTRG.23054	5439.86	0.257071	0.0628919	4.08751	4.36024e-05	0.000371697	chr9	59539539	59565109	+	Hexa
MSTRG.23490	274.109	0.691723	0.174714	3.95917	7.52099e-05	0.000607601	chr9	103424923	103480420	-	Bfsp2
MSTRG.12640	7511.29	0.5006	0.0603305	8.29763	1.06209e-16	4.77973e-15	chr2	121289599	121310832	+	Map1a
MSTRG.23596	15718.4	0.394774	0.0524376	7.52845	5.13453e-14	1.80644e-12	chr9	108204633	108263958	-	Dag1
MSTRG.10919	223.153	-0.0251387	0.181059	-0.138842	0.889575	0.948264	chr19	6384398	6398459	+	Pygm
MSTRG.5376	7887.55	0.0305608	0.0660895	0.462415	0.643784	0.805604	chr12	111538015	111547079	+	Eif5
MSTRG.901	276.85	0.737266	0.183536	4.01701	5.89404e-05	0.000489368	chr1	120340581	120343174	+	C1ql2
MSTRG.7473	4169.64	0.567932	0.0676573	8.39424	4.68899e-17	2.24811e-15	chr15	27466676	27594909	+	Ank
MSTRG.5005	1598.43	0.693631	0.121119	5.72685	1.02314e-08	1.80198e-07	chr12	76580487	76710547	-	Sptb
ENSMUSG00000044770.14	121.002	0.074018	0.20485	0.361327	0.717855	0.854613	chr10	42860369	42960780	+	Scml4
MSTRG.22058	853.91	0.325482	0.12364	2.63251	0.00847566	0.0350074	chr8	105276139	105281939	+	Nol3
MSTRG.23638	5364.98	0.429149	0.0677986	6.32976	2.45538e-10	5.52498e-09	chr9	109095388	109119917	+	Plxnb1
MSTRG.12281	4004.34	0.781132	0.08254	9.46367	2.97316e-21	1.96483e-19	chr2	79255425	79333123	+	Itga4
MSTRG.1723	3352.75	0.553881	0.0769297	7.19983	6.02879e-13	1.84652e-11	chr10	8722218	8886070	-	Sash1
MSTRG.4077	3148.64	0.230175	0.0787141	2.92419	0.00345356	0.0165959	chr11	100347326	100356600	-	Hap1
MSTRG.2218	12610.8	-0.34671	0.0574141	-6.03876	1.55306e-09	3.15582e-08	chr10	75859352	75860240	-	Mif
MSTRG.20342	257.327	0.515051	0.181594	2.83628	0.00456429	0.0209818	chr7	89632391	89854359	+	Me3
MSTRG.11934	15419.6	-0.35376	0.0638354	-5.54175	2.99466e-08	4.80686e-07	chr2	32961558	32965345	+	Rpl12
MSTRG.5695	6010.62	-0.252372	0.0739764	-3.41152	0.00064601	0.00398889	chr13	30540307	30545362	-	Uqcrfs1
MSTRG.10338	945.234	0.585486	0.125595	4.66168	3.13633e-06	3.43895e-05	chr18	36342519	36403097	+	Cystm1
MSTRG.1002	946.873	1.57451	0.122629	12.8396	9.8336e-38	1.89827e-35	chr1	133164209	133303435	+	Plekha6
MSTRG.1495	9244.91	-0.238518	0.0585304	-4.07512	4.59913e-05	0.000390248	chr1	180568923	180601254	+	Parp1
MSTRG.3474	1217.78	0.793068	0.106022	7.48024	7.41845e-14	2.53697e-12	chr11	64435331	64522841	+	Hs3st3a1
MSTRG.10316	920.859	0.682396	0.121348	5.62347	1.87161e-08	3.13811e-07	chr18	35209002	35215024	-	Lrrtm2
MSTRG.22515	2628.22	-0.51087	0.0796445	-6.41438	1.41399e-10	3.2928e-09	chr8	122568014	122573554	+	Cdt1
MSTRG.17094	77.5467	-0.8874	0.207121	-4.28445	1.83194e-05	0.000171079	chr5	108518553	108550024	-	Cplx1
MSTRG.16356	2539.06	-0.197513	0.0834927	-2.36563	0.0179992	0.064627	chr5	30155247	30184593	+	Hadhb
MSTRG.6387	8488.48	-0.115406	0.0592694	-1.94715	0.051517	0.147544	chr13	100778649	100786570	-	Ccnb1
MSTRG.17976	343.311	0.998682	0.1691	5.90588	3.50769e-09	6.59761e-08	chr6	17065009	17171833	-	Gm4876
MSTRG.15731	305.381	-0.132033	0.172425	-0.765743	0.443829	0.653657	chr4	134356371	134383850	-	Extl1
MSTRG.1519	3792.14	-0.237798	0.0695704	-3.4181	0.00063061	0.00391523	chr1	181815334	181843046	-	Lbr
MSTRG.19415	1958.34	0.0651312	0.0889065	0.732581	0.463814	0.670076	chr7	16959678	16964607	+	Pnmal1
MSTRG.10447	1476.88	-0.103019	0.101007	-1.01992	0.307764	0.520724	chr18	44425059	44812182	-	Mcc
MSTRG.1774	610.207	0.202172	0.142727	1.41649	0.156631	0.328463	chr10	18581838	18743949	-	Arfgef3
MSTRG.4095	8081.08	0.210093	0.060908	3.44934	0.000561949	0.00354443	chr11	100574903	100591729	+	Cnp
MSTRG.16827	1251.11	-0.158164	0.107192	-1.47552	0.140073	0.304288	chr5	74592446	74702912	-	Lnx1
MSTRG.21142	9053.15	0.226067	0.0610239	3.70456	0.000211756	0.00151767	chr8	3122060	3279712	-	Insr
MSTRG.17711	302.528	-0.717044	0.172437	-4.1583	3.20618e-05	0.000281327	chr5	139423150	139427800	+	Gper1
MSTRG.8557	1111.69	-0.5567	0.110448	-5.0404	4.64563e-07	5.95249e-06	chr16	30064383	30067796	+	Hes1
MSTRG.11637	515.691	0.783654	0.155566	5.03743	4.7183e-07	6.03506e-06	chr2	16356303	16755839	+	Plxdc2
MSTRG.16648	864.919	-0.0373496	0.130826	-0.28549	0.775269	0.886928	chr5	53107082	53213927	-	Sel1l3
MSTRG.21431	1195.06	0.880092	0.107086	8.21854	2.05999e-16	9.13054e-15	chr8	36567750	36953143	-	Dlc1
ENSMUSG00000036815.17	592.093	0.340747	0.144342	2.36068	0.0182413	0.0652885	chr1	123321470	124846039	-	Dpp10
MSTRG.16503	280.471	0.469051	0.184491	2.5424	0.0110093	0.0434655	chr5	37446824	37717171	-	Stk32b
MSTRG.22912	268.432	0.341116	0.181871	1.8756	0.0607105	0.166479	chr9	48899212	48911099	-	Htr3a
MSTRG.4746	3369.03	0.380779	0.073259	5.19771	2.01763e-07	2.75098e-06	chr12	36014556	36042500	-	Tspan13
MSTRG.21700	1456.17	0.310562	0.124162	2.50127	0.0123748	0.0478016	chr8	72304109	72305260	-	Gm10282
MSTRG.11862	2368.98	-0.150334	0.0840103	-1.78948	0.0735382	0.192074	chr2	30400470	30415813	-	Crat
MSTRG.8620	1349.15	-0.0851675	0.105045	-0.810773	0.417496	0.628435	chr16	33684369	33771576	+	Heg1
MSTRG.7714	3281.06	0.240565	0.0742629	3.23937	0.00119794	0.0067311	chr15	72589619	73061260	-	Trappc9
MSTRG.11745	1917.09	0.81785	0.0945467	8.65022	5.14006e-18	2.72237e-16	chr2	25466708	25470046	-	Ptgds
MSTRG.9886	716.038	-0.204608	0.136195	-1.50232	0.133014	0.294115	chr17	57249454	57263665	+	Trip10
MSTRG.8491	2489.75	0.133637	0.0826866	1.61619	0.106053	0.250791	chr16	21204754	21223305	+	Ephb3
MSTRG.6302	3213.81	0.386942	0.0762942	5.07171	3.94264e-07	5.11469e-06	chr13	94201309	94285857	-	Scamp1
MSTRG.11379	2183.14	-0.189601	0.0903891	-2.09761	0.0359394	0.111567	chr19	46044885	46072915	+	Pprc1
ENSMUSG00000020218.11	73.3735	0.809544	0.206185	3.9263	8.6262e-05	0.000687425	chr10	121033959	121100650	+	Wif1
MSTRG.4684	4844.27	-0.069306	0.0675511	-1.02598	0.304902	0.517657	chr12	25093798	25097140	-	Id2
MSTRG.21793	446.257	-0.488769	0.15532	-3.14685	0.00165038	0.00888864	chr8	83723250	83741326	-	Adgre5
MSTRG.4582	7465.98	0.790051	0.0601666	13.1311	2.18577e-39	4.78618e-37	chr12	8497660	8500009	-	Rhob
MSTRG.1157	475.13	-0.48332	0.154758	-3.12307	0.00178976	0.00951018	chr1	153503014	153550045	-	Npl
MSTRG.12993	4285.13	-0.246026	0.0675078	-3.64441	0.000268006	0.00186347	chr2	155059309	155074497	-	Ahcy
MSTRG.6258	3705.72	0.498902	0.0774226	6.44388	1.16457e-10	2.76016e-09	chr13	89655311	89742509	-	Vcan
MSTRG.24230	1797.82	-0.0252717	0.0920848	-0.274439	0.783747	0.891899	chrX	75572045	75578231	-	Rab39b
MSTRG.8044	1138.39	1.00629	0.113335	8.87889	6.75323e-19	3.79604e-17	chr15	91267695	91573261	-	Slc2a13
MSTRG.7876	3708.63	0.310801	0.0811335	3.83073	0.000127762	0.000965686	chr15	79724069	79742551	-	Sun2
MSTRG.957	2748.11	-0.349705	0.0807457	-4.33095	1.4847e-05	0.000140439	chr1	131053699	131097826	-	Mapkapk2
MSTRG.22796	1157.78	0.109614	0.11728	0.934636	0.349976	0.563673	chr9	41964719	42124297	-	Sorl1
MSTRG.14703	1985.98	-0.0470476	0.0902149	-0.521505	0.602015	0.778232	chr4	3678114	3813122	+	Lyn
MSTRG.17495	10551.7	-0.213258	0.0542196	-3.93323	8.38121e-05	0.000669721	chr5	129786997	129846371	+	Cct6a
MSTRG.23275	1017.08	-0.673368	0.111815	-6.02214	1.72131e-09	3.45053e-08	chr9	79598990	79718831	-	Col12a1
MSTRG.2815	17253.2	-0.277205	0.0486373	-5.69944	1.202e-08	2.09742e-07	chr10	128337733	128362479	+	Cs
MSTRG.13516	1461.47	0.191404	0.109637	1.74579	0.0808468	0.206315	chr3	36448922	36475894	-	Anxa5
MSTRG.10072	8221.93	-0.298961	0.0659724	-4.53161	5.85347e-06	6.10785e-05	chr17	86963081	87000069	+	Rhoq
MSTRG.18456	3286.51	-0.206865	0.0788468	-2.62363	0.00869989	0.0357224	chr6	71909052	71985420	+	Polr1a
MSTRG.7675	2301.02	-0.52903	0.084976	-6.22564	4.79585e-10	1.04083e-08	chr15	60818993	60853778	-	Lratd2
MSTRG.16770	2912.08	0.145516	0.0821843	1.77061	0.0766258	0.198303	chr5	67618139	67847434	-	Atp8a1
MSTRG.9385	91.0009	0.970137	0.207217	4.68175	2.84443e-06	3.1471e-05	chr17	27143964	27167795	-	Ip6k3
MSTRG.598	51442.9	-0.30383	0.0459791	-6.60799	3.89561e-11	9.85387e-10	chr1	79794196	79861303	-	Serpine2
MSTRG.20217	909.746	-0.458129	0.120838	-3.79128	0.000149875	0.00111389	chr7	80186840	80226527	+	Sema4b
MSTRG.13206	579.529	0.639983	0.144566	4.42693	9.5585e-06	9.50086e-05	chr2	168476409	168601960	-	Nfatc2
MSTRG.9506	1349.31	-0.418037	0.108204	-3.86343	0.000111808	0.000861971	chr17	32036099	32062865	+	Rrp1b
MSTRG.19411	2117.38	0.537419	0.104092	5.16294	2.43096e-07	3.2901e-06	chr7	16875316	16887462	+	Dact3
MSTRG.7110	11852.1	-0.0706525	0.055466	-1.2738	0.202735	0.39424	chr14	66297030	66311424	+	Trim35
MSTRG.20497	631.423	0.564863	0.149473	3.77903	0.00015744	0.0011648	chr7	100642891	100662414	-	Plekhb1
MSTRG.21992	3456.3	-0.388512	0.0779439	-4.9845	6.21218e-07	7.77636e-06	chr8	95446095	95490039	-	Csnk2a2
MSTRG.18640	15040	-0.288406	0.0558826	-5.16092	2.45738e-07	3.32279e-06	chr6	87842614	87851106	-	Cnbp
MSTRG.1446	3874.37	-0.41719	0.0727044	-5.73817	9.57036e-09	1.69573e-07	chr1	178187416	178257301	+	Desi2
MSTRG.9085	2533.79	-0.52529	0.0817977	-6.42182	1.34651e-10	3.16074e-09	chr17	8311101	8423513	+	Sft2d1
MSTRG.510	4744.88	-0.372115	0.0694267	-5.35983	8.3301e-08	1.23695e-06	chr1	71557149	71579631	+	Atic
MSTRG.7546	2990.47	0.219585	0.0775118	2.83293	0.00461239	0.0211662	chr15	36239932	36283147	-	Rnf19a
MSTRG.24529	2260.66	-0.68345	0.0886615	-7.70854	1.27267e-14	4.715e-13	chrX	143285673	143394262	-	Chrdl1
MSTRG.16817	1165.39	0.309541	0.109572	2.825	0.00472803	0.0216023	chr5	74204815	74531759	-	Scfd2
MSTRG.7684	459.509	0.527566	0.156357	3.37412	0.00074052	0.00448933	chr15	64697083	64922296	-	Adcy8
MSTRG.280	2631.61	-0.123793	0.0958969	-1.2909	0.196739	0.385516	chr1	43933646	44003000	+	Tpp2
MSTRG.4642	7889.36	-0.223939	0.0582208	-3.84638	0.000119878	0.0009141	chr12	17544793	17553483	+	Odc1
MSTRG.24600	841.117	0.689838	0.13203	5.22484	1.74304e-07	2.40566e-06	chrX	153723589	153741920	+	Nbdy
MSTRG.23845	25696	0.33865	0.0560644	6.04037	1.53759e-09	3.12871e-08	chrM	1093	2675	+	mt-Rnr2
MSTRG.14421	112.192	-0.802785	0.205944	-3.89808	9.69581e-05	0.000760274	chr3	122294135	122530191	+	Bcar3
MSTRG.9792	2184.86	-0.0164559	0.0862862	-0.190713	0.84875	0.92787	chr17	47599330	47611492	-	Bysl
MSTRG.24319	348.264	0.708221	0.168945	4.19201	2.76493e-05	0.000247042	chrX	101376377	101385629	+	Gjb1
MSTRG.4704	3719.01	-0.395289	0.0794275	-4.97673	6.46674e-07	8.06062e-06	chr12	29937607	30017658	+	Pxdn
MSTRG.1532	1131.43	-0.124101	0.112486	-1.10326	0.269915	0.478057	chr1	182763859	182896591	+	Susd4
MSTRG.10938	8567.34	-0.144057	0.0839125	-1.71675	0.0860248	0.215591	chr19	6974967	6977738	+	Ppp1r14b
MSTRG.1201	7547.55	0.395539	0.0631585	6.26265	3.78488e-10	8.27541e-09	chr1	156678531	156719086	-	Fam20b
MSTRG.13631	953.304	-0.242397	0.122945	-1.97158	0.0486571	0.141212	chr3	53041527	53261679	+	Lhfp
MSTRG.7612	15761.5	-0.0241345	0.0552926	-0.436487	0.662483	0.818095	chr15	51786557	51865523	-	Eif3h
MSTRG.7522	1113.4	0.493469	0.111264	4.43512	9.20208e-06	9.19018e-05	chr15	34306676	34436273	+	Matn2
MSTRG.7075	240.566	-0.654029	0.179301	-3.64767	0.000264632	0.00184263	chr14	63436393	63465498	+	Fam167a
MSTRG.20506	5137.58	0.294975	0.0682518	4.32186	1.54722e-05	0.000145882	chr7	101092862	101284405	+	Fchsd2
MSTRG.23410	1832.01	-0.337291	0.0906334	-3.72148	0.000198057	0.00143067	chr9	96943481	97018843	-	Spsb4
ENSMUSG00000022494.15	110.216	1.01513	0.205949	4.92902	8.26444e-07	1.0104e-05	chr16	11984112	12270902	+	Shisa9
MSTRG.12191	6202.72	-0.195815	0.0641631	-3.05184	0.00227445	0.0116064	chr2	71211705	71263303	+	Dync1i2
MSTRG.7885	2570.01	0.0298016	0.0816509	0.364988	0.715121	0.853088	chr15	80173720	80215519	+	Mgat3
MSTRG.3120	1193.65	0.46861	0.112147	4.17852	2.93414e-05	0.000260593	chr11	32533304	32624587	+	Stk10
MSTRG.9181	52.9688	-0.702115	0.203325	-3.45316	0.000554052	0.00350216	chr17	17402671	17459387	+	Lix1
MSTRG.2046	10467.9	0.474602	0.0571961	8.29781	1.06047e-16	4.77973e-15	chr10	57515773	57532530	-	Serinc1
MSTRG.3671	248.245	0.537017	0.185877	2.8891	0.00386352	0.0182374	chr11	75409768	75422701	-	Serpinf1
MSTRG.5952	1491.66	-0.443256	0.102553	-4.32223	1.54463e-05	0.000145731	chr13	55523230	55536658	-	Dok3
MSTRG.6434	901.109	0.556604	0.13007	4.27928	1.87503e-05	0.000174325	chr13	108214403	108285683	+	Elovl7
MSTRG.354	366.129	0.31294	0.187536	1.6687	0.0951775	0.231413	chr1	55335400	55335796	+	Gm8292
MSTRG.3453	270.464	-0.217613	0.182127	-1.19484	0.232149	0.43249	chr11	62820230	62877465	+	Trim16
MSTRG.24247	5492.09	-0.299436	0.0913188	-3.27901	0.0010417	0.00596815	chrX	80193853	80194852	-	Gm14760
MSTRG.12254	1607.79	-0.0929757	0.101969	-0.911806	0.361871	0.576377	chr2	75675512	75704641	-	Nfe2l2
MSTRG.295	1302.21	0.810762	0.115746	7.00466	2.47585e-12	7.05304e-11	chr1	50900646	51187270	+	Tmeff2
MSTRG.8245	191.412	-0.161878	0.19916	-0.812805	0.41633	0.627845	chr15	103503033	103530052	+	Pde1b
MSTRG.11967	2695.11	0.831879	0.0813827	10.2218	1.58336e-24	1.29774e-22	chr2	35313985	35336976	-	Stom
MSTRG.15290	4267.96	0.279482	0.0735517	3.7998	0.000144811	0.00108228	chr4	103619358	104744844	+	Dab1
MSTRG.12062	768.748	0.302028	0.129983	2.32359	0.0201474	0.0704608	chr2	52428319	52676831	-	Cacnb4
MSTRG.10294	4951.41	0.457933	0.0652232	7.02102	2.20258e-12	6.3361e-11	chr18	34344884	34374070	-	Reep5
MSTRG.8928	45118.6	0.215827	0.0484176	4.45761	8.28768e-06	8.35895e-05	chr16	91269771	91271933	+	Olig1
MSTRG.1374	1790.65	-0.209838	0.104211	-2.01359	0.0440531	0.130911	chr1	171216010	171222514	-	Tomm40l
MSTRG.10637	432.797	0.777405	0.154619	5.02788	4.95944e-07	6.29411e-06	chr18	69979130	70141605	-	Rab27b
MSTRG.21862	7297.66	-0.162653	0.0619383	-2.62604	0.00863845	0.0355009	chr8	85537632	85555344	-	Dnaja2
MSTRG.10391	223.98	0.843999	0.192772	4.37822	1.19652e-05	0.000115793	chr18	37435620	37438654	+	Pcdhb12
MSTRG.6816	4796.26	0.274245	0.0943256	2.90743	0.00364413	0.0173648	chr14	46084027	46085200	+	Ubb-ps
MSTRG.13184	6821	-0.163504	0.0648639	-2.52072	0.0117114	0.0457055	chr2	166906039	166946389	+	Cse1l
MSTRG.13682	4942.26	0.200408	0.0687798	2.91376	0.00357107	0.017072	chr3	57841894	57848079	-	Pfn2
MSTRG.1941	3028.32	0.068433	0.0864703	0.791404	0.428708	0.639185	chr10	42181840	42276755	-	Foxo3
MSTRG.22183	8798.23	-0.393587	0.0572974	-6.86919	6.45655e-12	1.77054e-10	chr8	111993442	112011323	-	Kars
MSTRG.11019	1483.29	0.585846	0.100455	5.83193	5.47899e-09	1.00102e-07	chr19	10041568	10060110	+	Fads3
MSTRG.1674	1030.56	-0.00831159	0.134625	-0.0617388	0.950771	0.978996	chr10	3740363	3967303	+	Plekhg1
MSTRG.24663	40794.8	0.415701	0.052374	7.93716	2.06858e-15	8.2468e-14	chrX	166238910	166388988	+	Gpm6b
MSTRG.556	2100.56	-0.287758	0.0986181	-2.9179	0.00352393	0.0168732	chr1	74661744	74703730	+	Ttll4
MSTRG.15052	2849.81	0.03992	0.0863777	0.462156	0.643969	0.805634	chr4	56957172	56990391	-	Frrs1l
MSTRG.9852	9715.03	-0.341515	0.0574785	-5.94161	2.82241e-09	5.40568e-08	chr17	56303320	56323486	+	Uhrf1
MSTRG.22439	1312.55	0.74254	0.104869	7.08062	1.43511e-12	4.2055e-11	chr8	120114151	120165306	+	6430548M08Rik
MSTRG.3924	514.445	0.827738	0.154569	5.35512	8.54984e-08	1.26574e-06	chr11	90030347	90036508	+	Tmem100
MSTRG.20339	1342.98	0.744542	0.102324	7.27632	3.4305e-13	1.08937e-11	chr7	89507782	89527187	-	Prss23
MSTRG.12827	5389.42	0.0255903	0.069316	0.369183	0.711991	0.850967	chr2	134594184	134644145	-	Tmx4
MSTRG.1194	5667.23	-0.0668569	0.062465	-1.07031	0.28448	0.494041	chr1	156035402	156068865	+	Tor1aip2
MSTRG.1487	2367.72	-0.252105	0.0827604	-3.0462	0.00231753	0.0118001	chr1	180330484	180424802	+	Itpkb
MSTRG.21761	9882.03	-0.364448	0.0607479	-5.99936	1.98102e-09	3.93282e-08	chr8	80698506	80739497	-	Smarca5
MSTRG.9611	10101.1	-0.582616	0.0538256	-10.8241	2.64542e-27	2.67661e-25	chr17	35000986	35016322	+	Vars
MSTRG.7451	2822.64	0.530126	0.0957458	5.53681	3.08038e-08	4.93905e-07	chr15	13028700	13173675	-	Cdh6
MSTRG.633	10377.3	-0.277389	0.0733281	-3.78284	0.000155046	0.00114883	chr1	84721188	84840516	-	Trip12
MSTRG.5473	12718.5	0.509264	0.0587258	8.67189	4.2499e-18	2.26728e-16	chr13	8885500	8892451	+	Idi1
MSTRG.16516	7252.55	0.545267	0.0579973	9.4016	5.37396e-21	3.44285e-19	chr5	38526812	38563221	-	Wdr1
MSTRG.12009	2732.29	-0.490964	0.0840456	-5.84164	5.16909e-09	9.47947e-08	chr2	38511642	38594606	+	Nek6
MSTRG.11341	1952.25	-0.267685	0.0938371	-2.85266	0.00433548	0.0200712	chr19	44073334	44107480	-	Chuk
MSTRG.1171	1766.7	-0.385698	0.0931912	-4.13879	3.49148e-05	0.000303997	chr1	155096360	155099636	-	Ier5
MSTRG.9933	822.941	0.13494	0.12665	1.06546	0.286668	0.496307	chr17	67697258	67822647	+	Lama1
MSTRG.24280	28733.7	-0.382442	0.0482802	-7.9213	2.35043e-15	9.29465e-14	chrX	94535473	94542143	-	Maged1
MSTRG.6994	573.143	0.588402	0.145009	4.0577	4.95587e-05	0.00041834	chr14	57274992	57398529	-	Cryl1
MSTRG.5725	4964.2	0.513631	0.065915	7.79231	6.57926e-15	2.49417e-13	chr13	34179157	34346677	-	Slc22a23
MSTRG.6172	10329	-0.288789	0.0588444	-4.90768	9.21614e-07	1.11327e-05	chr13	74322253	74350280	-	Sdha
MSTRG.1203	2710.4	-0.621812	0.085554	-7.26807	3.6467e-13	1.15055e-11	chr1	156804165	156939626	-	Ralgps2
MSTRG.1874	109.964	1.14134	0.206404	5.52963	3.20909e-08	5.13979e-07	chr10	31689309	32890462	-	Nkain2
MSTRG.257	1408.2	-0.507537	0.106327	-4.77335	1.81188e-06	2.07025e-05	chr1	42590781	42695461	-	Pantr1
MSTRG.11307	522.011	1.20437	0.157976	7.62376	2.46386e-14	8.92527e-13	chr19	42268286	42431785	-	Crtac1
MSTRG.3187	14910.2	-0.00415048	0.051755	-0.0801948	0.936082	0.972749	chr11	46055991	46147343	+	Adam19
MSTRG.1017	1577	-0.347954	0.103856	-3.35035	0.000807084	0.0048133	chr1	134405558	134411740	+	Cyb5r1
MSTRG.8260	4023.66	-0.444887	0.0740161	-6.01068	1.84742e-09	3.68754e-08	chr16	4039970	4077827	-	Trap1
MSTRG.4992	3105.09	-0.342646	0.0815391	-4.20222	2.64305e-05	0.000237454	chr12	76255297	76319803	+	Mthfd1
MSTRG.13109	588.176	0.288726	0.142044	2.03265	0.0420883	0.126429	chr2	161521989	162661147	-	Ptprt
MSTRG.313	5279.92	-0.118638	0.062921	-1.8855	0.0593624	0.163827	chr1	52163447	52233433	-	Gls
MSTRG.7584	2492.1	0.503769	0.097032	5.19178	2.08293e-07	2.83475e-06	chr15	39870588	39943994	-	Lrp12
MSTRG.10209	5642.77	0.40539	0.0652403	6.21379	5.17206e-10	1.11423e-08	chr18	14624197	14682914	-	Ss18
MSTRG.3131	453.153	0.375443	0.155566	2.41339	0.0158047	0.0581861	chr11	33200751	33203589	-	Tlx3
MSTRG.21146	2064.22	-0.176021	0.0852675	-2.06434	0.0389855	0.119108	chr8	3353414	3456601	+	Arhgef18
MSTRG.19874	7320.22	-0.269608	0.0683289	-3.94574	7.95553e-05	0.000638966	chr7	44975988	44986568	-	Prmt1
MSTRG.21829	2437.59	-0.027434	0.0832722	-0.32945	0.741815	0.869332	chr8	84856988	84869257	+	Farsa
MSTRG.13137	695.386	0.613594	0.138015	4.44586	8.75429e-06	8.77883e-05	chr2	164389392	164405160	-	Matn4
MSTRG.13353	2553.19	0.762191	0.101461	7.51213	5.81714e-14	2.02235e-12	chr2	181306458	181314500	-	Stmn3
MSTRG.7720	10964.1	0.21747	0.0666358	3.26357	0.0011002	0.00624411	chr15	73095843	73184935	-	Ago2
MSTRG.18190	1633.9	0.326978	0.102677	3.18452	0.00144994	0.00793435	chr6	42315311	42324643	-	Fam131b
MSTRG.118	2971.34	-0.376051	0.0896857	-4.19299	2.75306e-05	0.000246131	chr1	23844845	23922447	-	Smap1
MSTRG.18687	3103.35	-0.0511527	0.0880492	-0.580957	0.56127	0.748435	chr6	90656087	90989060	-	Iqsec1
MSTRG.2515	11750	-0.0255436	0.0540271	-0.472792	0.636361	0.802056	chr10	91116573	91124059	-	Slc25a3
MSTRG.460	516.964	-0.0885116	0.147353	-0.600677	0.548055	0.738563	chr1	64730557	64737751	-	Fzd5
MSTRG.466	912.91	0.148405	0.121171	1.22475	0.220668	0.417786	chr1	64690454	64725644	+	Ccnyl1
MSTRG.17190	13180.4	0.275163	0.0553798	4.96864	6.74229e-07	8.36911e-06	chr5	113842435	113908758	-	Coro1c
MSTRG.668	31058.4	-0.269457	0.0588577	-4.5781	4.69216e-06	4.94886e-05	chr1	86344718	86359400	-	Ncl
MSTRG.9046	7124.34	0.757933	0.0694653	10.911	1.02172e-27	1.06447e-25	chr17	6106436	6251128	+	Tulp4
MSTRG.9961	2756.91	-0.208612	0.0803228	-2.59717	0.00939952	0.0381467	chr17	71615894	71659031	+	Wdr43
MSTRG.17518	4390.69	0.0469878	0.0684039	0.686917	0.492135	0.694309	chr5	130872081	131308497	-	Galnt17
MSTRG.15402	439.628	0.483649	0.164881	2.93332	0.00335357	0.016227	chr4	115967144	116017926	-	Faah
MSTRG.16853	1054.55	0.623392	0.14124	4.41371	1.01612e-05	0.000100387	chr5	77086987	77115121	-	Hopx
MSTRG.4579	164.706	0.590352	0.200395	2.94594	0.00321972	0.0157141	chr12	5077471	5375682	-	Klhl29
MSTRG.1008	1052.74	-0.511392	0.114874	-4.45176	8.51683e-06	8.56999e-05	chr1	134075169	134079120	-	Btg2
MSTRG.6632	459.142	0.654796	0.149614	4.37659	1.20553e-05	0.000116511	chr14	23289430	24014491	-	Kcnma1
MSTRG.1022	1991.46	-0.601459	0.0944093	-6.37076	1.88094e-10	4.30504e-09	chr1	134560170	134635285	+	Kdm5b
MSTRG.11394	703.827	-0.151023	0.138341	-1.09167	0.274978	0.483543	chr19	46304319	46312385	+	Nfkb2
MSTRG.7938	427.074	0.297162	0.157472	1.88708	0.0591499	0.163456	chr15	82252396	82260753	+	1500009C09Rik
MSTRG.19129	2440.64	0.450975	0.0864335	5.21759	1.81263e-07	2.49233e-06	chr6	137477244	137654876	-	Eps8
MSTRG.3612	6387.85	-0.328814	0.0626878	-5.24526	1.56062e-07	2.17434e-06	chr11	70977835	70983026	-	C1qbp
MSTRG.14654	2082.59	0.354203	0.103244	3.43074	0.000601929	0.00375943	chr3	153973435	154271722	+	Slc44a5
MSTRG.24053	1525.1	-0.231599	0.101137	-2.28995	0.0220241	0.0754514	chrX	48474943	48513563	-	Aifm1
MSTRG.8246	128.489	-0.287028	0.205704	-1.39535	0.162912	0.33782	chr15	103530278	103538003	-	Ppp1r1a
MSTRG.1137	1183.76	0.0457582	0.109886	0.416415	0.677107	0.827836	chr1	152399829	152510695	+	Colgalt2
MSTRG.6806	13265.3	-0.718777	0.06927	-10.3765	3.173e-25	2.80428e-23	chr14	45283086	45318771	-	Ero1l
MSTRG.22670	2857.21	-0.0700718	0.0822662	-0.85177	0.394342	0.607518	chr9	24411775	24503320	-	Dpy19l1
MSTRG.21673	3354.69	-0.0887315	0.0778802	-1.13933	0.254564	0.459657	chr8	71476018	71486078	-	Ano8
MSTRG.1751	952.438	0.470131	0.126828	3.70682	0.000209876	0.00150714	chr10	13647053	13868980	-	Aig1
MSTRG.15424	1494.43	-0.0942939	0.0987314	-0.955055	0.33955	0.553393	chr4	116877375	116989264	+	Zswim5
MSTRG.21986	55118.1	0.0404737	0.0508574	0.795828	0.426132	0.636976	chr8	95352267	95375080	+	Mmp15
MSTRG.4057	15673.1	0.167515	0.0581747	2.87952	0.00398283	0.0186863	chr11	98740637	98769006	+	Thra
MSTRG.7101	288.346	0.186862	0.177689	1.05162	0.292974	0.504368	chr14	65666402	65764826	+	Scara5
MSTRG.11537	2558.67	-0.133398	0.0807126	-1.65276	0.0983799	0.237036	chr2	3488849	3512816	-	Hspa14
MSTRG.7650	5789.23	0.176783	0.0616049	2.86963	0.00410949	0.0191946	chr15	57869501	57892448	-	Derl1
MSTRG.10956	4347.38	-0.850222	0.0756105	-11.2448	2.45766e-29	2.88737e-27	chr19	7267324	7275225	+	Rcor2
MSTRG.1344	5127.65	-0.343322	0.0680732	-5.04342	4.57278e-07	5.86941e-06	chr1	168119363	168432303	-	Pbx1
MSTRG.18769	747.915	0.131029	0.130668	1.00276	0.315975	0.530458	chr6	98925337	99694116	-	Foxp1
MSTRG.3476	1126.2	0.500045	0.112862	4.4306	9.3972e-06	9.35322e-05	chr11	65002038	65162961	-	Arhgap44
MSTRG.4397	12309.8	-0.397418	0.0554126	-7.17198	7.39195e-13	2.22228e-11	chr11	117115167	117159268	+	Sec14l1
MSTRG.5271	3067.19	-0.243517	0.0741516	-3.28404	0.00102329	0.00588503	chr12	101039408	101083702	-	Ppp4r3a
MSTRG.10809	2062.3	-0.167968	0.0908759	-1.84832	0.0645557	0.174451	chr19	4611784	4615667	-	Lrfn4
MSTRG.9607	8103.06	-0.288781	0.0566193	-5.1004	3.38934e-07	4.47167e-06	chr17	34898468	34914052	+	Ehmt2
MSTRG.20787	3251.84	-0.330174	0.0790428	-4.17716	2.95176e-05	0.000261821	chr7	126487360	126490731	+	Tufm
MSTRG.22141	57.3922	-0.577922	0.201406	-2.86943	0.00411208	0.0191984	chr8	110266976	110610253	+	Hydin
MSTRG.16154	681.575	0.399392	0.136619	2.92341	0.00346217	0.0166264	chr5	8490333	8622952	-	Rundc3b
MSTRG.18185	158.563	0.234195	0.19803	1.18262	0.236958	0.438443	chr6	41605481	41620509	+	Ephb6
MSTRG.6629	6945.38	-0.148989	0.0603319	-2.46948	0.013531	0.0512266	chr14	21825237	21845879	+	Vdac2
MSTRG.5401	8048.82	-0.10099	0.0569561	-1.77312	0.0762083	0.197605	chr12	112653820	112674884	-	Akt1
MSTRG.20147	2530.5	-0.747377	0.0798247	-9.36272	7.77096e-21	4.91413e-19	chr7	73375508	73419899	+	Rgma
MSTRG.18137	4547.33	-0.235474	0.0746991	-3.1523	0.00161992	0.00874067	chr6	37870810	37969003	+	Trim24
MSTRG.14089	755.31	-0.0788453	0.125332	-0.629091	0.52929	0.723624	chr3	96162003	96171718	+	Mtmr11
MSTRG.18263	304.343	0.610173	0.176128	3.46438	0.000531455	0.00338852	chr6	49036545	49070929	+	Gpnmb
MSTRG.4111	671.083	0.71736	0.133472	5.3746	7.67535e-08	1.14903e-06	chr11	101260566	101277409	+	Wnk4
MSTRG.21167	3536.01	0.339549	0.0717947	4.72944	2.25138e-06	2.54272e-05	chr8	4257659	4259274	-	Ctxn1
MSTRG.20068	713.376	-0.00573821	0.143098	-0.0400999	0.968014	0.98644	chr7	63444750	63760472	+	Otud7a
MSTRG.197	3470.22	0.414431	0.0877791	4.72129	2.34351e-06	2.63663e-05	chr1	36307732	36324029	+	Arid5a
MSTRG.21441	882.28	0.295694	0.121046	2.44281	0.0145732	0.0544862	chr8	40551094	40634797	-	Mtmr7
MSTRG.9191	10196.7	-0.248553	0.0557199	-4.46076	8.16697e-06	8.25758e-05	chr17	20945310	20965916	+	Ppp2r1a
MSTRG.16415	153.11	-0.526931	0.203896	-2.58431	0.0097574	0.0393704	chr5	32611170	32687057	+	Yes1
MSTRG.8023	12139.3	-0.0793873	0.0534209	-1.48607	0.13726	0.3002	chr15	89355718	89372826	+	Ncaph2
MSTRG.1596	2906.61	0.219616	0.0775315	2.8326	0.00461707	0.0211744	chr1	189728267	189876695	+	Ptpn14
MSTRG.5092	4294.81	-0.354287	0.0863262	-4.10405	4.05977e-05	0.000348513	chr12	83631235	83684527	+	Rbm25
MSTRG.14184	4396.76	0.0445328	0.0675527	0.659231	0.509748	0.707857	chr3	101040231	101110423	-	Ptgfrn
MSTRG.24045	1596.61	0.125492	0.100765	1.24538	0.212991	0.408469	chrX	47809367	47892974	-	Smarca1
MSTRG.13919	1794.27	0.477766	0.0935557	5.10675	3.27742e-07	4.34354e-06	chr3	88782942	88832547	-	1500004A13Rik
MSTRG.6464	3748.21	0.617447	0.0756476	8.16215	3.29123e-16	1.42016e-14	chr13	112464069	112510086	+	Il6st
MSTRG.12327	117.735	-0.550298	0.206646	-2.66299	0.00774487	0.0325293	chr2	84838849	84863594	+	Slc43a1
MSTRG.5200	7595.76	-0.0793653	0.0644073	-1.23224	0.217859	0.414447	chr12	91806042	91849157	-	Sel1l
MSTRG.10012	2698.15	-0.270911	0.0924834	-2.92929	0.00339735	0.016404	chr17	78919005	78937066	-	Cebpz
MSTRG.2971	2986.17	-0.2816	0.0784599	-3.5891	0.000331821	0.00225482	chr11	6615597	6626067	-	Tbrg4
MSTRG.3940	7726.07	0.354908	0.058716	6.04449	1.49883e-09	3.06528e-08	chr11	94328000	94341841	+	Ankrd40
MSTRG.13392	16786	-0.171622	0.0648668	-2.64576	0.00815076	0.0338465	chr3	10012547	10016607	+	Fabp5
MSTRG.22813	834.483	0.101748	0.125987	0.807612	0.419314	0.630109	chr9	42518134	42944493	-	Grik4
MSTRG.3296	150.388	-0.112182	0.200478	-0.559572	0.575771	0.759772	chr11	53983122	54028090	-	Slc22a4
MSTRG.7485	2782.29	-0.0343435	0.0825838	-0.415862	0.677511	0.828078	chr15	31224313	31274341	+	Dap
MSTRG.22833	243.221	0.951931	0.182457	5.21729	1.81563e-07	2.49412e-06	chr9	44122185	44134485	-	Gm10687
MSTRG.18276	701.436	0.398202	0.132385	3.00791	0.0026305	0.0131489	chr6	50188887	50263862	-	Gsdme
MSTRG.7488	1043.19	0.201328	0.111785	1.80102	0.0716996	0.188638	chr15	31291477	31367726	-	Ankrd33b
MSTRG.10386	967.316	0.145204	0.120406	1.20595	0.227835	0.426947	chr18	37400854	37403909	+	Pcdhb9
MSTRG.1529	6150	0.0673605	0.0624697	1.07829	0.280904	0.490088	chr1	182467259	182517608	-	Capn2
MSTRG.14361	415.589	-0.428084	0.153535	-2.78819	0.00530032	0.0237583	chr3	116109948	116129688	-	Vcam1
MSTRG.10885	1012.54	1.00804	0.120456	8.36852	5.83452e-17	2.72606e-15	chr19	5824707	5845478	-	Neat1
MSTRG.599	6296.83	-0.316823	0.0759037	-4.17401	2.99286e-05	0.000264827	chr1	80264922	80340874	-	Cul3
MSTRG.345	6849.7	-0.40671	0.0854906	-4.75736	1.96139e-06	2.23607e-05	chr1	55088131	55091307	+	Hspe1
MSTRG.6501	1986.93	-0.390573	0.0916077	-4.26355	2.01208e-05	0.000186124	chr13	118378380	118387252	-	Mrps30
MSTRG.17957	965.84	0.227338	0.117997	1.92665	0.0540233	0.1528	chr6	8630526	8778488	-	Ica1
MSTRG.22661	654.724	-0.362169	0.15099	-2.39863	0.0164565	0.0601628	chr9	23223075	23485200	+	Bmper
MSTRG.5765	455.071	-0.512081	0.148101	-3.45764	0.000544924	0.00345637	chr13	37778399	37952005	+	Rreb1
ENSMUSG00000060988.12	273.603	0.858082	0.177243	4.84129	1.29e-06	1.5238e-05	chr2	54436316	55118309	+	Galnt13
MSTRG.495	1230.31	0.309831	0.126003	2.45891	0.013936	0.0525456	chr1	68032185	69108059	-	Erbb4
MSTRG.327	3508.1	-0.602088	0.074111	-8.12413	4.50565e-16	1.90497e-14	chr1	53325506	53352752	-	Gm28551
MSTRG.1046	1246.1	0.627488	0.119558	5.24838	1.53441e-07	2.1419e-06	chr1	135766118	135769136	+	Phlda3
MSTRG.20072	4818.95	0.169457	0.0651434	2.6013	0.00928723	0.0377537	chr7	63886350	63938915	-	Klf13
MSTRG.5061	3908.86	-0.200241	0.0755517	-2.65038	0.00804009	0.0335198	chr12	80634021	80644341	-	Erh
MSTRG.88	2055.32	-0.429992	0.0887608	-4.84439	1.26998e-06	1.50379e-05	chr1	16665206	16678275	+	Tmem70
MSTRG.5934	812.176	0.6176	0.125844	4.90767	9.21627e-07	1.11327e-05	chr13	54949410	55006018	+	Unc5a
MSTRG.14600	1070.32	0.866375	0.112332	7.7126	1.23279e-14	4.59774e-13	chr3	145646975	145649981	-	Ccn1
MSTRG.10311	6427.1	-0.232853	0.0656311	-3.5479	0.000388309	0.00257894	chr18	34902784	34932007	-	Etf1
MSTRG.9791	5324.82	0.147596	0.0674282	2.18893	0.0286019	0.0931451	chr17	47505050	47599691	+	Ccnd3
MSTRG.4241	4747.13	-0.179686	0.070956	-2.53236	0.0113298	0.0445152	chr11	106249141	106256079	-	Ftsj3
MSTRG.24409	1162.15	-0.373502	0.110777	-3.37166	0.000747158	0.0045277	chrX	110814279	110817207	+	Pou3f4
MSTRG.23579	236.062	-1.11851	0.183318	-6.10145	1.05112e-09	2.18118e-08	chr9	107935673	107949691	+	Camkv
MSTRG.17422	2035.11	-0.151634	0.0881211	-1.72074	0.0852974	0.214345	chr5	124004640	124032270	-	Vps37b
MSTRG.23867	116335	0.388026	0.0539142	7.1971	6.15073e-13	1.86827e-11	chrM	11741	14070	+	mt-Nd5
MSTRG.1299	4989.41	-0.0387796	0.0699384	-0.554482	0.579249	0.762372	chr1	164437108	164458355	-	Atp1b1
MSTRG.8880	1643.94	0.0341514	0.107053	0.319015	0.749715	0.873844	chr16	81200696	81626828	+	Ncam2
MSTRG.16781	1058.06	-0.473332	0.114814	-4.12259	3.74635e-05	0.000324647	chr5	70751046	70842617	-	Gabrg1
MSTRG.17607	10281.5	-0.167509	0.0552667	-3.03093	0.00243806	0.0122959	chr5	135778479	135790398	+	Mdh2
MSTRG.8105	2531.39	0.302029	0.0832361	3.62858	0.000284981	0.00196381	chr15	98630839	98644529	+	Cacnb3
MSTRG.15631	3722.46	0.25548	0.0776876	3.28856	0.00100703	0.0058143	chr4	129600667	129624059	+	Tmem234
MSTRG.4873	3727	-0.232988	0.0744413	-3.12982	0.00174913	0.00932858	chr12	59066883	59073998	+	Pnn
MSTRG.10995	19322.5	-0.371894	0.0559992	-6.64107	3.11413e-11	7.97337e-10	chr19	8967040	8978743	+	Eef1g
MSTRG.19564	500.587	0.940978	0.152603	6.16617	6.99632e-10	1.47688e-08	chr7	27497387	27520214	+	Prx
MSTRG.3466	2337.6	0.768926	0.0835119	9.20738	3.34169e-20	2.05129e-18	chr11	63885791	63922290	-	Hs3st3b1
MSTRG.375	2220.49	-0.0969757	0.0839111	-1.1557	0.247805	0.450525	chr1	58410188	58424066	-	Clk1
MSTRG.17178	1046.84	0.578845	0.116545	4.96671	6.80971e-07	8.44507e-06	chr5	113086322	113221284	-	2900026A02Rik
MSTRG.24397	48453.6	-0.570387	0.0555578	-10.2666	9.9702e-25	8.264e-23	chrX	106187099	106203699	+	Pgk1
MSTRG.23252	1043.72	0.767637	0.127994	5.99743	2.00465e-09	3.97435e-08	chr9	75643188	75684056	-	Scg3
MSTRG.12760	2209.06	-0.106165	0.092707	-1.14516	0.252142	0.456462	chr2	129198763	129211616	+	Slc20a1
MSTRG.7314	497.02	0.510941	0.174069	2.93528	0.00333247	0.0161638	chr14	110748579	110755149	-	Slitrk6
MSTRG.6614	4434.31	0.386247	0.0727332	5.31046	1.09351e-07	1.58941e-06	chr14	20707551	20723703	+	Zswim8
MSTRG.6393	9973.91	0.117738	0.0552003	2.13292	0.0329314	0.104214	chr13	101680562	101768217	-	Pik3r1
MSTRG.3178	478.649	-0.14441	0.158441	-0.911446	0.36206	0.576491	chr11	44617316	45008091	+	Ebf1
MSTRG.22295	153.837	-0.687989	0.199464	-3.4492	0.000562258	0.00354486	chr9	5298507	5307290	+	Casp1
MSTRG.14667	2284.19	0.317394	0.0835035	3.80097	0.000144133	0.00107831	chr3	156561793	157316445	+	Negr1
MSTRG.419	6442.69	-0.177771	0.0770183	-2.30817	0.0209896	0.0727816	chr1	60703931	60705149	+	Eif4a-ps4
MSTRG.8504	1032.09	0.247964	0.119273	2.07896	0.0376212	0.115759	chr16	22059008	22163299	-	Igf2bp2
MSTRG.20601	2499.97	0.367668	0.0817232	4.49894	6.82921e-06	7.04085e-05	chr7	109727464	109752875	-	Ascl3
MSTRG.17640	2846.21	0.269965	0.0805713	3.35063	0.000806282	0.0048133	chr5	137105643	137116209	-	Trim56
MSTRG.10147	299.212	0.741624	0.173637	4.27113	1.94487e-05	0.00018059	chr18	9212162	9218136	+	Fzd8
MSTRG.17324	1453.44	-0.610361	0.107256	-5.69071	1.26513e-08	2.18619e-07	chr5	121566026	121593824	-	Aldh2
MSTRG.783	18537.3	0.416609	0.0485918	8.57365	1.00258e-17	5.14295e-16	chr1	93015463	93101951	-	Kif1a
MSTRG.16833	259.055	0.630279	0.191474	3.29171	0.000995785	0.00576298	chr5	75932826	75978458	-	Kdr
MSTRG.5908	1186.1	-0.31178	0.126994	-2.45506	0.0140859	0.0530156	chr13	51846677	51848468	+	Gadd45g
MSTRG.12671	5865.34	-0.448563	0.0620377	-7.23049	4.8126e-13	1.49272e-11	chr2	122594466	122611484	-	Gatm
MSTRG.4776	1469.64	0.228448	0.112921	2.02308	0.0430649	0.128782	chr12	41451667	41486431	-	Lrrn3
MSTRG.23527	1287.43	-0.0632291	0.106897	-0.591495	0.554189	0.743122	chr9	106233454	106248654	-	Alas1
MSTRG.3625	545.644	0.813761	0.153768	5.29212	1.20906e-07	1.73394e-06	chr11	72451637	72489904	-	Spns2
MSTRG.1129	2886.52	-0.402191	0.0845636	-4.75608	1.97385e-06	2.24657e-05	chr1	151458003	151500955	-	Rnf2
MSTRG.5124	788.816	-0.266706	0.137006	-1.94667	0.0515745	0.147639	chr12	84773250	84775088	+	Isca2
MSTRG.22219	6883.11	0.495568	0.0614989	8.05815	7.74551e-16	3.19198e-14	chr8	118283732	119324921	+	Cdh13
MSTRG.10218	8029.15	0.42093	0.0577984	7.28273	3.27126e-13	1.04332e-11	chr18	16588876	16809246	-	Cdh2
MSTRG.6530	3955.32	-0.181541	0.0720723	-2.51888	0.0117729	0.0458753	chr14	8165995	8173025	-	Pdhb
MSTRG.876	255.364	-0.780699	0.184278	-4.23653	2.26997e-05	0.000207874	chr1	118834131	119053619	-	Gli2
MSTRG.17118	7477.6	0.104738	0.0608519	1.72119	0.0852156	0.214295	chr5	108692381	108707571	+	Fgfrl1
MSTRG.21676	642.693	0.0881136	0.138124	0.637932	0.523518	0.718722	chr8	71497764	71511752	-	Plvap
MSTRG.6365	1310.66	-0.12962	0.114706	-1.13002	0.258466	0.464132	chr13	99344785	99415562	+	Mrps27
MSTRG.15057	802.41	0.470178	0.123613	3.80363	0.000142591	0.00106786	chr4	56991971	57143739	-	Epb41l4b
MSTRG.6142	4882.54	-0.279837	0.067967	-4.11725	3.83418e-05	0.000331787	chr13	69533745	69635780	+	Nsun2
ENSMUSG00000021457.14	117.498	-0.196004	0.205243	-0.954985	0.339585	0.553393	chr13	52583172	52648792	+	Syk
MSTRG.6754	308.221	0.941767	0.176373	5.33963	9.31378e-08	1.37191e-06	chr14	33967069	33978764	-	Zfp488
MSTRG.6827	2520.7	0.491508	0.0814001	6.03817	1.55876e-09	3.16301e-08	chr14	46882853	47105815	+	Samd4
MSTRG.17326	3068.24	-0.315814	0.0826721	-3.82009	0.000133405	0.00100523	chr5	121397935	121444378	+	Naa25
MSTRG.3653	1798.98	0.307126	0.0962818	3.18987	0.00142339	0.00780948	chr11	74849260	74897061	-	Sgsm2
MSTRG.21962	8504.64	0.305586	0.0585428	5.21987	1.79052e-07	2.46655e-06	chr8	94666599	94674425	+	Arl2bp
MSTRG.23179	5023.42	0.62173	0.0803017	7.74243	9.75361e-15	3.67854e-13	chr9	70599013	70657174	-	Mindy2
MSTRG.9502	431.149	-0.36766	0.154957	-2.37266	0.0176603	0.0637536	chr17	31844249	31855804	-	Sik1
MSTRG.17893	1264.5	0.557922	0.107234	5.20284	1.96264e-07	2.686e-06	chr5	151037509	151428210	-	Stard13
MSTRG.7906	6747.85	0.255102	0.0659622	3.8674	0.000110002	0.000849836	chr15	81466295	81476369	+	Rbx1
MSTRG.4910	3582.64	-0.350099	0.0796879	-4.39338	1.11602e-05	0.000109009	chr12	69296680	69310687	+	Klhdc2
MSTRG.12405	10900.1	0.715253	0.0539451	13.2589	4.00707e-40	9.63733e-38	chr2	94032688	94157965	-	Hsd17b12
MSTRG.18501	234.669	0.352155	0.183901	1.91492	0.0555027	0.155783	chr6	80018876	80810143	+	Lrrtm4
MSTRG.11533	846.367	-0.693024	0.13541	-5.11795	3.08869e-07	4.11947e-06	chr2	3570487	3782142	+	Fam107b
MSTRG.9276	1471.59	0.140037	0.0977273	1.43293	0.151877	0.321899	chr17	24488600	24508671	+	Caskin1
MSTRG.15674	640.473	-0.311309	0.143418	-2.17065	0.0299578	0.0966809	chr4	132308622	132311024	+	Snhg12
MSTRG.21828	15052.3	0.0437527	0.0516229	0.847543	0.396692	0.609858	chr8	84841849	84846934	-	Calr
MSTRG.6889	1731.6	-0.16705	0.123401	-1.35372	0.175826	0.356354	chr14	50924967	50927139	+	Apex1
MSTRG.2849	10209.6	-0.0325516	0.0669723	-0.486046	0.626934	0.79648	chr10	128900988	128912822	+	Cd63
MSTRG.13728	14416.9	-0.262411	0.0539734	-4.86186	1.16287e-06	1.38142e-05	chr3	65379654	65392623	-	Ssr3
MSTRG.13611	519.93	0.00269322	0.168486	0.0159848	0.987246	0.993408	chr3	52612834	52613836	+	Gm10293
MSTRG.21999	9322.2	-0.165041	0.0543655	-3.03577	0.00239919	0.0121416	chr8	95864133	95888547	-	Got2
ENSMUSG00000090061.9	160.418	-0.601795	0.195507	-3.07812	0.00208314	0.0107385	chr5	63649101	63810546	+	Nwd2
MSTRG.18572	1631.82	-0.346793	0.0939307	-3.69201	0.00022249	0.001583	chr6	85431988	85446435	+	Smyd5
MSTRG.11492	4352.01	-0.384015	0.0756641	-5.07526	3.86971e-07	5.02856e-06	chr19	59322370	59322766	+	Rps12-ps3
MSTRG.22114	1502.54	0.511963	0.100449	5.09677	3.45492e-07	4.55001e-06	chr8	107436364	107558595	+	Wwp2
ENSMUSG00000024228.12	88.9877	-0.802995	0.205312	-3.9111	9.18762e-05	0.000726248	chr17	58999617	59013372	-	Nudt12
MSTRG.6219	1529.36	0.127468	0.100156	1.2727	0.203125	0.394641	chr13	80883383	80896042	+	Arrdc3
ENSMUSG00000071753.13	155.293	0.41065	0.197311	2.08123	0.0374127	0.115263	chrX	61116377	61203785	+	Cdr1os
MSTRG.19021	2241.02	-0.00269801	0.0847662	-0.0318289	0.974609	0.988372	chr6	125131908	125144753	+	Nop2
MSTRG.13135	664.98	-0.255386	0.134337	-1.90108	0.0572916	0.159311	chr2	164424246	164443887	-	Sdc4
MSTRG.1438	359.874	0.570351	0.166161	3.43252	0.000598006	0.00373811	chr1	175962305	176275312	-	Pld5
MSTRG.21806	1889.65	-0.224543	0.0893818	-2.51218	0.0119987	0.0466314	chr8	84097071	84104768	-	Dcaf15
MSTRG.10986	14229	-0.0225704	0.0508444	-0.443911	0.657107	0.814304	chr19	8820009	8848683	+	Hnrnpul2
MSTRG.1838	2295.34	-0.349375	0.0934244	-3.73965	0.000184275	0.00134636	chr10	26753420	26918885	+	Arhgap18
MSTRG.5450	15960	-0.236883	0.0513018	-4.61744	3.88495e-06	4.16334e-05	chr13	3538062	3567871	+	Gdi2
MSTRG.10383	1014.74	0.351875	0.126148	2.78937	0.00528108	0.0236865	chr18	37333920	37337674	+	Pcdhb6
MSTRG.6237	1671.25	-0.0417555	0.100969	-0.413548	0.679205	0.829485	chr13	83721380	83884194	+	C130071C03Rik
MSTRG.22240	268.377	0.373184	0.175056	2.1318	0.0330233	0.104353	chr8	124556533	124569706	-	Agt
MSTRG.9407	1462.12	-0.133546	0.104241	-1.28112	0.20015	0.390635	chr17	27909305	28062775	+	Anks1
MSTRG.23	2517.12	-0.0924842	0.0850073	-1.08795	0.276615	0.485782	chr1	9545407	9547455	+	Rrs1
MSTRG.23317	529.763	0.385636	0.146116	2.63924	0.00830927	0.0344365	chr9	85842379	85847040	+	Tpbg
MSTRG.20652	4226.78	-0.238777	0.0738621	-3.23275	0.00122607	0.0068655	chr7	114264605	114276118	-	Psma1
MSTRG.2783	1993.81	-0.367034	0.103168	-3.55763	0.000374218	0.00250349	chr10	127290773	127296288	+	Ddit3
MSTRG.18269	187.589	-0.718244	0.203613	-3.5275	0.0004195	0.0027698	chr6	49085222	49214957	-	Igf2bp3
MSTRG.21777	2752.92	0.461246	0.082734	5.57505	2.47462e-08	4.04775e-07	chr8	83165351	83272934	+	Tbc1d9
MSTRG.10689	28987.7	-0.0846076	0.0532697	-1.58829	0.112221	0.261167	chr18	77773728	77782869	+	Atp5a1
MSTRG.2577	3189.56	0.537896	0.0803858	6.69143	2.21001e-11	5.73859e-10	chr10	96617005	96622809	+	Btg1
MSTRG.22771	735.9	-0.445164	0.128832	-3.45538	0.000549515	0.00347797	chr9	37555697	37649655	+	Siae
MSTRG.2251	12150.2	-0.589648	0.0663932	-8.88114	6.61778e-19	3.73421e-17	chr10	77986946	78010083	-	Pfkl
MSTRG.2884	219.838	0.789519	0.186902	4.22424	2.39749e-05	0.000217523	chr11	3494374	3504821	-	Inpp5j
MSTRG.7568	3139.74	-0.370474	0.0857837	-4.3187	1.56954e-05	0.000147891	chr15	37943326	37943792	-	Gm3362
MSTRG.18107	1368.77	0.599417	0.101139	5.92665	3.0917e-09	5.88306e-08	chr6	34476206	34505613	+	Bpgm
MSTRG.2811	2248.93	0.103378	0.096958	1.06622	0.286325	0.496064	chr10	128322458	128327553	+	Cnpy2
MSTRG.2960	18560.5	0.322701	0.0631865	5.10711	3.27116e-07	4.33917e-06	chr11	6467598	6475917	-	Purb
MSTRG.23112	2488.32	0.264876	0.099345	2.66622	0.00767094	0.0322879	chr9	64811339	64919667	+	Dennd4a
MSTRG.12715	8903.65	-0.248967	0.0614544	-4.05125	5.09452e-05	0.00042881	chr2	127208385	127240451	+	Snrnp200
MSTRG.13993	964.881	0.843801	0.129494	6.51613	7.21423e-11	1.77286e-09	chr3	90511033	90514392	-	S100a1
MSTRG.8964	1499.85	0.502758	0.109071	4.60944	4.03762e-06	4.32063e-05	chr16	93711903	93810590	+	Dop1b
MSTRG.19930	1829.45	0.432345	0.0929293	4.65241	3.28081e-06	3.58665e-05	chr7	45783737	45804144	+	Lmtk3
MSTRG.19885	1406.05	-0.884004	0.106445	-8.30479	9.99958e-17	4.54785e-15	chr7	45082912	45092255	-	Rcn3
MSTRG.527	11190.3	-0.269093	0.0616925	-4.36185	1.28969e-05	0.000123505	chr1	72711289	72713813	+	Rpl37a
MSTRG.11016	22464.8	-0.176343	0.0489617	-3.60165	0.000316206	0.00215971	chr19	9980597	9985098	+	Fth1
MSTRG.4044	535.403	0.207789	0.142823	1.45487	0.145704	0.312885	chr11	98348403	98357796	+	Ppp1r1b
MSTRG.7979	1792.95	0.216499	0.0929965	2.32803	0.0199105	0.0697817	chr15	85028947	85117628	+	Fam118a
MSTRG.4012	1141.02	-0.438301	0.113658	-3.8563	0.000115117	0.000882848	chr11	97627388	97629702	-	Epop
MSTRG.16512	1424.68	-0.488613	0.100031	-4.8846	1.0364e-06	1.2392e-05	chr5	38220469	38234306	+	Lyar
MSTRG.23870	214588	0.540209	0.0469429	11.5078	1.20549e-30	1.55138e-28	chrM	14144	15288	+	mt-Cytb
MSTRG.24320	8871.88	0.149968	0.0569548	2.63311	0.00846079	0.0349657	chrX	101274029	101325963	+	Med12
MSTRG.11594	331.645	0.916677	0.169263	5.4157	6.10501e-08	9.33959e-07	chr2	11172107	11301222	+	Prkcq
MSTRG.21846	3369.28	-0.190862	0.0827311	-2.30702	0.0210539	0.072987	chr8	85017930	85025281	-	Asna1
MSTRG.22263	530.671	-0.0492416	0.158566	-0.310543	0.756148	0.876601	chr8	125995169	126030685	+	Kcnk1
MSTRG.14277	8772.11	-0.128552	0.0603597	-2.12976	0.0331911	0.104742	chr3	105942697	105960099	-	Atp5pb
MSTRG.9939	1433.27	0.163533	0.112869	1.44887	0.147373	0.315176	chr17	69969072	70821413	+	Dlgap1
MSTRG.1154	10786.5	-0.0869805	0.0592182	-1.46881	0.141883	0.30688	chr1	153218921	153332786	-	Lamc1
MSTRG.7748	3435.44	0.0116751	0.073157	0.15959	0.873204	0.940309	chr15	75616678	75629837	+	Zfp41
ENSMUSG00000079259.2	54.9118	-0.917418	0.202798	-4.52381	6.07372e-06	6.3152e-05	chr9	114507132	114564369	-	Trim71
MSTRG.17040	4834.96	0.451621	0.083009	5.44063	5.30925e-08	8.19916e-07	chr5	105415774	105490074	+	Lrrc8b
MSTRG.881	1109.38	-0.14161	0.116233	-1.21833	0.223097	0.421244	chr1	119526159	119528983	+	Tmem185b
MSTRG.11298	226.974	-0.77305	0.18549	-4.16761	3.07811e-05	0.000271388	chr19	41845971	41848132	-	Frat2
MSTRG.20362	340.956	-0.07707	0.172156	-0.447675	0.654388	0.812777	chr7	90476671	92449247	+	Dlg2
MSTRG.20313	622.881	0.954726	0.145933	6.54224	6.06039e-11	1.49684e-09	chr7	84528953	84583531	+	Gm2115
MSTRG.11692	261.903	0.487153	0.19591	2.48661	0.0128965	0.0493235	chr2	22587290	22587962	-	Gm13341
MSTRG.12472	8902.68	-0.0575703	0.063865	-0.901437	0.367356	0.582284	chr2	105386290	105399319	-	Rcn1
MSTRG.3874	2717.65	-0.329925	0.0888718	-3.71237	0.000205328	0.00147882	chr11	86210680	86257692	-	Ints2
MSTRG.12887	538.358	0.48781	0.1494	3.26514	0.00109412	0.00621681	chr2	145167753	145642166	+	Slc24a3
MSTRG.20921	449.449	0.355831	0.165562	2.14923	0.0316164	0.100923	chr7	135537480	135686293	+	Ptpre
MSTRG.5248	5099.22	-0.230755	0.066925	-3.44796	0.000564834	0.00355957	chr12	100110153	100123405	+	Psmc1
MSTRG.6876	6726.98	-0.121319	0.0650632	-1.86463	0.0622326	0.169453	chr14	49675951	49783383	-	Armh4
MSTRG.1340	1816.59	-0.322149	0.0968623	-3.32585	0.000881491	0.00518747	chr1	167349990	167368532	+	Aldh9a1
MSTRG.1192	2618.29	0.0250209	0.0805749	0.31053	0.756158	0.876601	chr1	156004598	156036480	-	Tor1aip1
MSTRG.13100	6471.89	-0.228744	0.0692846	-3.30151	0.000961643	0.00560296	chr2	160645887	160722764	+	Top1
MSTRG.16062	1238.02	-0.0415714	0.111012	-0.374478	0.708049	0.848467	chr4	155839679	155844088	+	Mxra8
MSTRG.6550	283.021	0.550533	0.175265	3.14114	0.00168291	0.00903402	chr14	12283975	12324473	+	Gm49355
MSTRG.11102	1520.19	-0.408222	0.10177	-4.01122	6.04069e-05	0.000500412	chr19	23141225	23168134	+	Klf9
MSTRG.2538	2325.7	0.372732	0.0833193	4.47353	7.69382e-06	7.83317e-05	chr10	93640680	93747207	+	Ntn4
MSTRG.9054	570.19	0.748379	0.138706	5.39545	6.83517e-08	1.04132e-06	chr17	6339603	6411834	-	Gm2792
MSTRG.24092	2358.05	0.487478	0.0924292	5.27408	1.33427e-07	1.88403e-06	chrX	53642487	53643682	-	Rtl8a
MSTRG.2015	1868.23	0.0950198	0.0921334	1.03133	0.302387	0.515192	chr10	52690532	53111622	+	Slc35f1
MSTRG.519	351.623	-0.885742	0.161435	-5.48669	4.09545e-08	6.46764e-07	chr1	72259166	72284314	-	Pecr
MSTRG.394	3483.37	-0.266823	0.0752498	-3.54584	0.000391367	0.00259573	chr1	59586557	59670834	-	Sumo1
MSTRG.4251	19246.6	-0.222359	0.0526874	-4.22035	2.43924e-05	0.000221038	chr11	106988628	106999541	-	Kpna2
MSTRG.22641	2029.69	0.437228	0.0950135	4.60174	4.18968e-06	4.46706e-05	chr9	22015004	22071427	-	Elavl3
MSTRG.22250	5975.37	0.153024	0.0701454	2.18153	0.0291442	0.0945754	chr8	124793091	124890057	+	Trim67
MSTRG.7229	1876.13	0.143364	0.0966647	1.4831	0.138047	0.301354	chr14	79288755	79301645	-	Rgcc
MSTRG.3054	12175	-0.296927	0.0535565	-5.54418	2.95335e-08	4.75095e-07	chr11	22990518	23003780	+	Cct4
MSTRG.6687	428.036	-0.561602	0.152951	-3.67179	0.00024086	0.00169724	chr14	28504749	28527448	+	Wnt5a
MSTRG.6232	714.774	0.476343	0.12811	3.71824	0.000200618	0.00144774	chr13	81095067	81633154	-	Adgrv1
ENSMUSG00000075592.10	176.547	-0.656017	0.194703	-3.36933	0.000753525	0.00456063	chr14	55854009	55874736	+	Nynrin
MSTRG.4818	2563.28	-0.328103	0.0840258	-3.90479	9.43084e-05	0.000741478	chr12	51875870	51971358	-	Heatr5a
MSTRG.8760	2973.26	0.391559	0.0836559	4.68059	2.86045e-06	3.15769e-05	chr16	52248995	52454074	-	Alcam
MSTRG.2740	525.241	0.455271	0.142607	3.1925	0.00141049	0.0077474	chr10	122678761	122945795	+	Ppm1h
MSTRG.15422	11429.6	0.206935	0.0568599	3.63939	0.000273289	0.00189302	chr4	116636509	116651680	-	Akr1a1
MSTRG.1790	1060.76	-0.315176	0.11761	-2.67984	0.00736576	0.0311421	chr10	20398003	20725078	-	Pde7b
ENSMUSG00000060924.15	135.369	0.776427	0.201991	3.84388	0.000121106	0.000922509	chr8	15892536	17535586	-	Csmd1
MSTRG.12935	2369.02	0.0961242	0.0942179	1.02023	0.307618	0.520692	chr2	151458955	151460309	+	Gm14150
MSTRG.15634	10564.1	0.106055	0.0544209	1.9488	0.0513193	0.147109	chr4	129811218	129850203	+	Ptp4a2
MSTRG.19876	221.18	-0.138732	0.182278	-0.761102	0.446596	0.655923	chr7	44991221	44998712	-	Bcl2l12
MSTRG.12504	3458.65	-0.430262	0.0720257	-5.97373	2.31885e-09	4.52995e-08	chr2	109280737	109341834	+	Kif18a
MSTRG.21532	1701.53	-0.206348	0.0970717	-2.12573	0.0335259	0.105572	chr8	57523827	57653032	-	Galnt7
MSTRG.24093	2468.66	0.485714	0.0821436	5.91299	3.35958e-09	6.35161e-08	chrX	53669176	53670408	-	Rtl8b
MSTRG.18422	18704.9	-0.277075	0.0487224	-5.6868	1.2944e-08	2.22889e-07	chr6	67238175	67297791	+	Serbp1
MSTRG.19005	681.006	0.543732	0.137552	3.95293	7.7199e-05	0.000621959	chr6	124760052	124769673	-	Eno2
MSTRG.480	545.702	0.598781	0.158314	3.78224	0.000155421	0.00115103	chr1	66468366	66699148	+	Unc80
MSTRG.3623	562.37	-0.208593	0.15949	-1.30787	0.190917	0.377842	chr11	72389163	72411713	-	Smtnl2
MSTRG.11892	334.236	-0.515065	0.17144	-3.00435	0.00266151	0.0132678	chr2	32050054	32084857	-	Fam78a
MSTRG.23492	2212.12	0.390414	0.0932997	4.18452	2.85773e-05	0.000254404	chr9	103482946	103761837	-	Tmem108
MSTRG.24185	3492.55	0.495187	0.0733705	6.74913	1.48737e-11	3.93884e-10	chrX	73673149	73682502	+	Slc6a8
MSTRG.6492	156.754	-0.245473	0.196525	-1.24906	0.211642	0.406679	chr13	114833080	114932100	-	Itga2
MSTRG.4738	2866.13	0.321762	0.0845622	3.80503	0.000141786	0.00106238	chr12	34047579	34917095	-	Hdac9
MSTRG.1270	1745.58	-0.601647	0.103251	-5.82705	5.64156e-09	1.02816e-07	chr1	161040600	161070658	-	Dars2
MSTRG.6870	1303.77	0.304492	0.109644	2.77708	0.00548494	0.0244706	chr14	48446123	48571888	+	Tmem260
MSTRG.23474	1521.72	0.0484894	0.10039	0.483008	0.62909	0.797532	chr9	102716671	102733418	+	Amotl2
MSTRG.18161	1059.37	0.575316	0.118097	4.87156	1.10721e-06	1.31957e-05	chr6	39397803	39420462	-	Mkrn1
MSTRG.11276	3069.83	-0.396019	0.078383	-5.05236	4.36381e-07	5.61592e-06	chr19	38930914	38971051	+	Hells
MSTRG.14526	523.421	-0.0712096	0.149994	-0.47475	0.634965	0.80134	chr3	134236483	134262161	+	Cxxc4
MSTRG.6297	2809.99	0.313144	0.0803072	3.89932	9.64626e-05	0.000756793	chr13	93771629	93943016	+	Arsb
MSTRG.4865	2001.1	-0.297665	0.0990443	-3.00537	0.00265259	0.0132323	chr12	57230411	57497199	+	Prps1l3
MSTRG.17041	2682.82	0.757316	0.0935052	8.09919	5.53283e-16	2.3192e-14	chr5	105519387	105613018	+	Lrrc8c
MSTRG.14481	626.501	0.857448	0.149298	5.74319	9.29078e-09	1.65419e-07	chr3	127869057	127896324	-	Fam241a
MSTRG.13235	1034.63	-0.303925	0.114584	-2.65242	0.00799171	0.0334003	chr2	173020497	173034734	+	Rbm38
MSTRG.18050	217.035	0.5813	0.187718	3.09667	0.0019571	0.0102144	chr6	29917011	29959681	+	Strip2
MSTRG.12229	578.494	0.719166	0.141159	5.09473	3.49234e-07	4.59105e-06	chr2	73341505	73386572	-	Gpr155
MSTRG.9209	121.136	-0.0632094	0.202094	-0.312773	0.754453	0.875845	chr17	21816884	21845772	-	Zfp820
MSTRG.16504	1272.18	-0.402171	0.102947	-3.9066	9.36047e-05	0.000736736	chr5	37338498	37425055	+	Evc2
MSTRG.2324	2731.82	0.574017	0.0795507	7.21573	5.36436e-13	1.65337e-11	chr10	80295976	80318263	+	Apc2
MSTRG.4123	6066.47	0.292128	0.0630489	4.63337	3.59769e-06	3.90263e-05	chr11	101285951	101302286	-	Becn1
MSTRG.20401	101.112	-0.379132	0.205444	-1.84543	0.0649756	0.175199	chr7	93052080	93081027	-	Gm9934
MSTRG.7830	4045.2	0.0867139	0.0706591	1.22721	0.219742	0.416678	chr15	78523345	78531416	-	C1qtnf6
MSTRG.15987	1216.75	0.677748	0.109407	6.19474	5.83824e-10	1.24677e-08	chr4	152008802	152017680	+	Klhl21
MSTRG.3942	15585.1	-0.0866764	0.0496049	-1.74734	0.080579	0.205753	chr11	94629766	94645216	+	Lrrc59
MSTRG.1	1987.83	-0.363798	0.0917585	-3.96473	7.34796e-05	0.000596249	chr1	4773205	4785739	-	Mrpl15
MSTRG.16639	7592.74	-0.0212319	0.0618563	-0.343245	0.731414	0.862727	chr5	52150202	52190514	-	Dhx15
MSTRG.16929	1294.83	-0.479959	0.110149	-4.35737	1.31633e-05	0.00012581	chr5	92415539	92435219	-	Nup54
MSTRG.7926	158.004	-0.407987	0.205749	-1.98293	0.047375	0.138344	chr15	81972389	81972845	+	Gm5805
MSTRG.4957	2107.96	-0.158256	0.0885879	-1.78643	0.0740302	0.193084	chr12	72085588	72101716	+	Jkamp
MSTRG.3906	14483.2	0.0838757	0.0502478	1.66924	0.0950694	0.231304	chr11	88047372	88053982	+	Srsf1
MSTRG.19696	432.024	0.286966	0.189469	1.51458	0.12988	0.289408	chr7	30458314	30487223	+	Nphs1
MSTRG.13125	5932.85	0.337436	0.0619379	5.44796	5.09494e-08	7.89312e-07	chr2	163623271	163645131	-	Serinc3
MSTRG.1690	561.775	0.695708	0.156022	4.45903	8.23301e-06	8.3129e-05	chr10	5825662	5922400	-	Rgs17
MSTRG.21679	3104.26	-0.207307	0.0775994	-2.6715	0.00755127	0.0318622	chr8	71592175	71607936	+	Pgls
MSTRG.2150	1284.39	0.481674	0.107182	4.49399	6.99012e-06	7.18152e-05	chr10	63928471	64090277	-	Lrrtm3
MSTRG.20747	4943.96	-0.187097	0.0666445	-2.80739	0.00499449	0.0225876	chr7	122159438	122169875	+	Plk1
MSTRG.3934	3128	-0.215255	0.074676	-2.88252	0.00394514	0.0185451	chr11	93859242	93886101	-	Utp18
MSTRG.3	8502.63	-0.310914	0.0553372	-5.61854	1.92582e-08	3.2125e-07	chr1	4807787	4899875	+	Lypla1
MSTRG.3236	1777.37	-0.47185	0.0907171	-5.20133	1.97868e-07	2.70543e-06	chr11	50255633	50292311	-	Maml1
MSTRG.1425	810.226	1.05992	0.130429	8.12642	4.42159e-16	1.87483e-14	chr1	173331885	173367695	-	Ackr1
MSTRG.8183	818.861	0.984011	0.122215	8.05147	8.18077e-16	3.35252e-14	chr15	100674420	100687921	-	Cela1
MSTRG.3979	3621.83	-0.146284	0.0723457	-2.02202	0.0431743	0.12903	chr11	96068851	96075670	-	Atp5g1
MSTRG.6910	3214.22	-0.382352	0.0755987	-5.05765	4.24459e-07	5.46729e-06	chr14	52311171	52328762	-	Sall2
MSTRG.21874	2707.52	-0.34554	0.0787868	-4.38576	1.1558e-05	0.000112445	chr8	86624042	86723873	+	Lonp2
MSTRG.5208	659.209	0.705783	0.136511	5.17017	2.33881e-07	3.16829e-06	chr12	98429436	98578310	-	Kcnk10
MSTRG.24586	895.498	0.405818	0.122006	3.32622	0.000880312	0.00518261	chrX	152343597	152368704	-	Gpr173
MSTRG.9985	1093.4	-0.312327	0.108784	-2.87108	0.00409068	0.0191372	chr17	74717731	74863570	+	Ttc27
MSTRG.8548	458.289	1.27562	0.154596	8.25132	1.56658e-16	6.98581e-15	chr16	25956474	25960342	+	Gm4524
MSTRG.13902	2713.03	0.668691	0.0923862	7.238	4.55346e-13	1.41534e-11	chr3	88480146	88509956	-	Lmna
MSTRG.22376	13882	0.165623	0.0502631	3.29513	0.000983771	0.0057002	chr9	20667689	20746349	-	Olfm2
MSTRG.2448	354.954	0.97987	0.193735	5.05779	4.24144e-07	5.46729e-06	chr10	84576625	84614359	+	Tcp11l2
MSTRG.806	3536.07	-0.538482	0.0818947	-6.57529	4.85574e-11	1.21448e-09	chr1	95498620	95499151	+	Gm15427
MSTRG.12569	4197.85	-0.251213	0.0721779	-3.48047	0.000500532	0.00321651	chr2	118598210	118641673	+	Bub1b
MSTRG.6952	103.744	-0.400269	0.207246	-1.93137	0.0534375	0.151465	chr14	55222006	55241435	+	Dhrs2
MSTRG.8471	2337.11	0.340387	0.0879896	3.86849	0.000109511	0.00084738	chr16	20331302	20426394	-	Abcc5
MSTRG.15058	5387.01	-0.381438	0.0739784	-5.15608	2.52173e-07	3.40666e-06	chr4	57370952	57371954	-	Gm12537
MSTRG.20441	892.12	0.579826	0.125401	4.62378	3.76816e-06	4.05298e-05	chr7	98121558	98178274	-	Capn5
MSTRG.14211	723.167	0.754241	0.13717	5.49858	3.82872e-08	6.07255e-07	chr3	103575230	103645569	+	Syt6
MSTRG.11380	4301.16	-0.0928261	0.0769997	-1.20554	0.227996	0.427194	chr19	46075862	46085530	+	Nolc1
MSTRG.7102	6674.45	0.165376	0.0604672	2.73497	0.00623867	0.0272403	chr14	65805836	65818331	+	Pbk
MSTRG.22970	5248.5	-0.103271	0.0638195	-1.61817	0.105625	0.25002	chr9	54586333	54604661	+	Idh3a
MSTRG.18876	3875.83	-0.245549	0.0696339	-3.52628	0.000421438	0.00278134	chr6	114860627	114969994	-	Vgll4
MSTRG.17318	23198.9	-0.38494	0.0492435	-7.81709	5.40599e-15	2.07079e-13	chr5	121204480	121209241	+	Rpl6
MSTRG.19592	223.269	-0.585442	0.188653	-3.10328	0.00191392	0.010039	chr7	28293552	28302238	-	Dll3
MSTRG.1793	3307.39	0.0394401	0.0814957	0.483953	0.62842	0.797222	chr10	20952546	21080429	+	Ahi1
MSTRG.21667	2334.18	-0.175784	0.114991	-1.52868	0.126345	0.283759	chr8	71374122	71382472	-	Nr2f6
MSTRG.23226	1961.17	0.510492	0.0913381	5.58904	2.2833e-08	3.76386e-07	chr9	72958784	73016340	+	Dnaaf4
MSTRG.8484	4283.96	-0.458306	0.0684746	-6.69308	2.18524e-11	5.68433e-10	chr16	20822144	20822640	-	Rps10-ps2
MSTRG.8752	3354.04	0.10421	0.0781735	1.33306	0.182512	0.366549	chr16	49800532	49915010	+	Cd47
MSTRG.14682	1878.56	-0.903159	0.098412	-9.17733	4.41925e-20	2.67913e-18	chr3	157894247	157925077	-	Cth
MSTRG.24210	7881.55	0.400262	0.0585511	6.83612	8.13677e-12	2.20848e-10	chrX	74297096	74304782	+	Atp6ap1
MSTRG.6852	347.922	0.101083	0.191041	0.529115	0.596726	0.775083	chr14	48408617	48409618	+	Gm3534
MSTRG.2869	1611.52	0.346718	0.108308	3.20123	0.00136843	0.00756165	chr11	3330400	3342971	+	Pik3ip1
MSTRG.10499	2348.63	-0.468126	0.0886746	-5.27914	1.29791e-07	1.83622e-06	chr18	53406331	53418115	-	Ppic
MSTRG.17663	4575.88	0.315242	0.0694537	4.53888	5.65543e-06	5.9096e-05	chr5	137745729	137768450	+	Tsc22d4
MSTRG.22885	2910.56	0.289561	0.0828094	3.49672	0.000471023	0.00304959	chr9	45838579	45864399	+	Bace1
MSTRG.7974	256.176	-0.670224	0.181148	-3.69987	0.000215712	0.00154075	chr15	84669619	84703673	+	Prr5
MSTRG.9727	819.269	-0.343216	0.129206	-2.65634	0.00789937	0.0330552	chr17	45506840	45520843	+	Aars2
MSTRG.14857	738.037	0.167954	0.127857	1.31361	0.188978	0.375349	chr4	40682381	40703194	-	Aptx
MSTRG.5816	644.121	0.450378	0.13666	3.29562	0.000982053	0.00569249	chr13	43195244	43304172	-	Gfod1
MSTRG.2590	1015.42	0.37782	0.124849	3.02621	0.00247642	0.0124679	chr10	102481755	102490486	-	Nts
MSTRG.18681	279.245	-0.634068	0.185558	-3.41708	0.000632967	0.0039282	chr6	90462575	90475238	+	Klf15
MSTRG.4380	3194.44	-0.0643332	0.0748579	-0.859404	0.390118	0.603227	chr11	116330703	116413348	-	Foxj1
MSTRG.9823	1602.54	-0.428734	0.100523	-4.26505	1.9986e-05	0.000184994	chr17	53674785	53689333	-	Sgo1
MSTRG.21438	2700.68	0.136675	0.0808148	1.69121	0.0907966	0.224029	chr8	40423814	40510268	+	Zdhhc2
MSTRG.6244	2049.36	0.257279	0.0912199	2.82043	0.00479593	0.0218853	chr13	83504033	83667080	+	Mef2c
MSTRG.5067	2910.3	-0.241977	0.0808988	-2.9911	0.00277973	0.0138008	chr12	81026807	81186414	+	Smoc1
MSTRG.12646	1164.46	-0.361308	0.107841	-3.35037	0.00080705	0.0048133	chr2	121506722	121544860	+	Wdr76
MSTRG.13224	245.269	-0.184359	0.177627	-1.0379	0.299318	0.511742	chr2	172345564	172355749	+	Fam210b
MSTRG.23435	2114.04	0.139902	0.100926	1.38619	0.16569	0.341609	chr9	99385419	99437381	-	Mras
MSTRG.7841	4204.01	-0.00510011	0.0690357	-0.0738765	0.941109	0.974144	chr15	78899666	78919517	+	Gm49510
MSTRG.12280	4568	0.339051	0.0685168	4.94844	7.48097e-07	9.21522e-06	chr2	79635351	79672966	+	Itprid2
MSTRG.565	259.24	-0.152759	0.176957	-0.863252	0.387999	0.601434	chr1	75247026	75264502	-	Ptprn
MSTRG.13872	13700	-0.15244	0.055247	-2.75925	0.00579337	0.0256162	chr3	87906320	87916132	+	Hdgf
MSTRG.23599	15461.3	0.320729	0.0530189	6.04934	1.45445e-09	2.98854e-08	chr9	108306128	108337934	+	Rhoa
MSTRG.4576	1429.06	-0.529903	0.107548	-4.92712	8.34505e-07	1.01771e-05	chr12	4917352	5047396	+	Atad2b
MSTRG.18484	3164.29	-0.120326	0.0745056	-1.615	0.106312	0.251229	chr6	73248381	73276911	+	Suclg1
MSTRG.12348	4306	-0.0497161	0.0723157	-0.687488	0.491775	0.694263	chr2	90847154	90866810	+	Mtch2
MSTRG.19124	3461.23	-0.211645	0.0713841	-2.96487	0.0030281	0.0148629	chr6	136813653	136828246	-	Wbp11
MSTRG.18956	120.112	-0.337845	0.2061	-1.63923	0.101166	0.24232	chr6	120666368	120771190	+	Cecr2
MSTRG.12739	8770.43	-0.19396	0.0632438	-3.06686	0.00216321	0.0111006	chr2	128601764	128687454	-	Gm39929
MSTRG.1317	3691.94	-0.253477	0.0710892	-3.56562	0.000363003	0.00243624	chr1	165592239	165634538	-	Mpzl1
MSTRG.22651	172.394	0.632618	0.200232	3.15942	0.00158082	0.00855799	chr9	22321104	22321377	-	Gm10182
MSTRG.12154	1330.87	0.841488	0.114488	7.34999	1.98218e-13	6.47675e-12	chr2	68861440	69114282	+	Cers6
MSTRG.13514	1874.77	-0.272175	0.0904222	-3.01005	0.00261205	0.013079	chr3	36065978	36092853	+	Acad9
MSTRG.14653	2122.68	-0.115349	0.0882178	-1.30755	0.191028	0.37801	chr3	153922356	153944632	-	Acadm
MSTRG.7567	1727.51	0.151143	0.100092	1.51004	0.131034	0.291058	chr15	37923951	37961318	-	Rrm2b
MSTRG.3306	2793.16	0.282982	0.0861017	3.2866	0.00101405	0.00584563	chr11	54438198	54518235	+	Fnip1
MSTRG.12577	1157.94	-0.355525	0.107873	-3.29578	0.000981496	0.00569249	chr2	118861953	118882909	+	Ivd
MSTRG.24049	2673.1	0.328789	0.0855472	3.84336	0.00012136	0.000923957	chrX	48171968	48208878	-	Zdhhc9
MSTRG.7436	9874.24	-0.0782749	0.0590687	-1.32515	0.185121	0.370217	chr15	11382300	11399679	-	Tars
MSTRG.22422	799.503	0.0379835	0.129638	0.292996	0.769525	0.883979	chr9	21766783	21798744	-	Kank2
MSTRG.21406	2110.92	-0.573918	0.0868628	-6.60718	3.91713e-11	9.89125e-10	chr8	33731832	33777761	+	Gtf2e2
MSTRG.6804	956.944	0.578253	0.120923	4.78201	1.73551e-06	1.99074e-05	chr14	45219716	45282725	+	Gpr137c
MSTRG.9952	5266.06	-0.337204	0.075315	-4.47725	7.56121e-06	7.71422e-05	chr17	71344488	71475540	-	Smchd1
MSTRG.20891	1935.09	0.827114	0.0985462	8.39316	4.73255e-17	2.2616e-15	chr7	128523615	128546981	+	Bag3
MSTRG.2296	10979.7	-0.0843342	0.0533324	-1.58129	0.113811	0.263398	chr10	79854426	79864771	+	Ptbp1
MSTRG.16330	16646.8	0.437385	0.0568843	7.68903	1.48251e-14	5.43749e-13	chr5	28071362	28078662	+	Insig1
MSTRG.23612	7766.3	0.484987	0.0578301	8.38642	5.0118e-17	2.37187e-15	chr9	108572310	108578739	-	Wdr6
MSTRG.8052	1892.49	0.527398	0.0885654	5.95489	2.60246e-09	5.0218e-08	chr15	92396880	92771819	+	Pdzrn4
MSTRG.17739	703.947	0.251446	0.135402	1.85703	0.0633067	0.171741	chr5	141241489	142215586	+	Sdk1
MSTRG.13996	201.983	1.87716	0.196203	9.56744	1.09584e-21	7.54791e-20	chr3	90560362	90606045	+	S100a2
MSTRG.2204	445.02	0.299961	0.15258	1.96592	0.0493077	0.142663	chr10	75550122	75560330	-	Lrrc75b
MSTRG.240	167.085	0.425299	0.194266	2.18926	0.0285782	0.0930884	chr1	39193730	39363236	+	Npas2
MSTRG.5164	417.519	-0.386561	0.15748	-2.45466	0.0141017	0.0530476	chr12	86700501	86726460	-	Angel1
MSTRG.14335	3988.88	0.112808	0.0742146	1.52002	0.128506	0.287224	chr3	108970996	109027771	-	Fam102b
ENSMUSG00000075028.12	138.373	-0.394916	0.202023	-1.95481	0.0506057	0.145576	chr2	92972017	93046167	-	Prdm11
MSTRG.9567	11701	-0.218833	0.0567683	-3.85485	0.000115798	0.000886679	chr17	34112022	34122634	-	Brd2
MSTRG.1172	406.666	-0.404495	0.156083	-2.59154	0.00955472	0.0386696	chr1	155127276	155146814	-	Mr1
MSTRG.15423	10759.2	-0.00378379	0.0553851	-0.0683178	0.945533	0.976084	chr4	116685543	116700822	+	Prdx1
MSTRG.15541	2795.39	-0.128091	0.088839	-1.44184	0.149348	0.317872	chr4	124741849	124801511	+	Inpp5b
MSTRG.23081	2954.14	-0.0238938	0.0842154	-0.283723	0.776623	0.887785	chr9	62419491	62537044	-	Coro2b
MSTRG.13655	1825.43	-0.306901	0.0959194	-3.19957	0.00137631	0.00759129	chr3	54728677	54735393	-	Exosc8
MSTRG.5069	1739.82	0.0739336	0.101599	0.727697	0.466799	0.672774	chr12	81631248	81667557	+	Ttc9
MSTRG.18411	9876.98	0.20392	0.0546322	3.7326	0.000189512	0.00137714	chr6	66896396	67021350	+	Gng12
MSTRG.15787	2185.39	0.393966	0.0839885	4.69072	2.72247e-06	3.02357e-05	chr4	137862236	137965229	+	Ece1
MSTRG.2474	5088.78	-0.493234	0.0649996	-7.58826	3.24219e-14	1.16015e-12	chr10	87490818	87493660	-	Ascl1
MSTRG.4810	1615.53	-0.362411	0.096349	-3.76143	0.000168941	0.00124362	chr12	51377509	51450101	+	Scfd1
MSTRG.541	3127.56	-0.336145	0.0851322	-3.94851	7.864e-05	0.000632179	chr1	74284929	74353694	+	Pnkd
MSTRG.451	16949.4	-0.381428	0.0600156	-6.35549	2.07767e-10	4.73315e-09	chr1	63176824	63180486	+	Eef1b2
MSTRG.18397	404.66	0.129825	0.158741	0.817841	0.413448	0.625762	chr6	63255875	64704323	+	Grid2
MSTRG.17697	1432.27	0.729913	0.0998371	7.31104	2.65076e-13	8.56591e-12	chr5	138976013	138997370	-	Pdgfa
MSTRG.22975	1380.23	-0.141232	0.0997505	-1.41585	0.156818	0.328716	chr9	54714734	54734519	-	Wdr61
MSTRG.7717	2613.53	0.448393	0.0804369	5.57446	2.48293e-08	4.05196e-07	chr15	72805599	72810324	-	Peg13
MSTRG.18076	1197.41	-0.435611	0.108439	-4.0171	5.89185e-05	0.000489368	chr6	31141978	31142663	-	Gm13835
MSTRG.382	3177.62	-0.203476	0.0803379	-2.53275	0.0113171	0.0445011	chr1	58462770	58505109	-	Orc2
MSTRG.23965	7578.23	0.00186	0.0694983	0.0267633	0.978649	0.990135	chrX	13517079	13851367	-	Cask
MSTRG.913	954.046	0.397308	0.119164	3.33414	0.000855645	0.00506381	chr1	125867621	125913101	-	Lypd1
MSTRG.16438	1853.97	-0.0155891	0.0971575	-0.160452	0.872525	0.939792	chr5	33739672	33782817	-	Letm1
MSTRG.1508	2793.19	-0.243458	0.0941685	-2.58535	0.0097281	0.0392954	chr1	181087137	181144204	-	Nvl
MSTRG.19824	1744.87	-0.0823335	0.096961	-0.84914	0.395803	0.609002	chr7	43440781	43472317	+	Cldnd2
MSTRG.11810	1490.66	-0.281686	0.102352	-2.75215	0.00592062	0.0260982	chr2	28468065	28471178	+	Mrps2
MSTRG.12199	114.141	-0.585062	0.203965	-2.86844	0.004125	0.0192487	chr2	71528112	71533981	+	Dlx1
MSTRG.16832	1920.04	0.650783	0.0909386	7.15629	8.28915e-13	2.47678e-11	chr5	75574915	75656722	+	Kit
ENSMUSG00000025017.10	92.2358	1.57629	0.207173	7.60859	2.77107e-14	9.98878e-13	chr19	41272376	41385102	-	Pik3ap1
MSTRG.2320	792.417	-0.25505	0.123377	-2.06724	0.0387113	0.118542	chr10	80258150	80261012	-	Gamt
MSTRG.13922	1422.71	-0.269354	0.102972	-2.61581	0.00890166	0.0363981	chr3	88905106	88913999	-	Msto1
MSTRG.4534	9176.18	-0.162226	0.0615453	-2.63588	0.00839185	0.0347297	chr12	3247427	3310016	-	Rab10
MSTRG.17277	4317.28	0.0596561	0.0728581	0.818798	0.412902	0.625212	chr5	117976729	118010201	+	Fbxo21
MSTRG.21577	473.799	0.393922	0.155752	2.52916	0.0114337	0.0448514	chr8	65617899	66472965	+	Marchf1
MSTRG.10989	3230.47	-0.188724	0.0786899	-2.39833	0.0164701	0.0601975	chr19	8883731	8897888	+	Lbhd1
MSTRG.1139	1407.35	-0.161839	0.103316	-1.56644	0.117246	0.269231	chr1	152516759	152766351	-	Rgl1
MSTRG.16011	347.981	-0.234163	0.169033	-1.38531	0.165957	0.341912	chr4	152338650	152390194	+	Chd5
MSTRG.3926	1467.76	0.050423	0.122671	0.411043	0.681041	0.830382	chr11	90336535	90390895	-	Hlf
MSTRG.18302	1451.73	-0.182397	0.105416	-1.73027	0.0835829	0.21164	chr6	52546227	52640389	-	Hibadh
MSTRG.8157	7870.95	0.69331	0.060597	11.4413	2.59921e-30	3.28733e-28	chr15	99778469	99875456	-	Lima1
MSTRG.21328	143.012	-1.08594	0.20174	-5.38286	7.33116e-08	1.10313e-06	chr8	24437179	24438984	-	Tcim
MSTRG.10730	1881.64	0.242443	0.0884866	2.73988	0.0061461	0.0269082	chr18	84011626	84087706	-	Tshz1
MSTRG.22303	3187.4	-0.130684	0.0752173	-1.73742	0.0823123	0.209275	chr9	7764040	7794333	+	Tmem123
MSTRG.5346	5145.09	-0.257643	0.0724324	-3.55701	0.000375095	0.00250707	chr12	110447119	110583062	+	Ppp2r5c
MSTRG.5704	763.475	0.477153	0.125346	3.80669	0.000140842	0.00105639	chr13	31819578	32338740	-	Gmds
MSTRG.11238	2629.99	-0.304845	0.0810707	-3.76024	0.000169754	0.00124772	chr19	36731730	36736653	-	Ppp1r3c
MSTRG.18274	321.503	0.712124	0.17959	3.96528	7.33108e-05	0.000595209	chr6	49822709	49829507	+	Npy
MSTRG.22325	1283.72	1.33253	0.113839	11.7054	1.19596e-31	1.65528e-29	chr9	14353989	14381507	-	Endod1
MSTRG.2358	569.109	0.404651	0.140202	2.8862	0.0038992	0.0183644	chr10	80948623	81014945	-	Gng7
MSTRG.8532	1928.79	0.575585	0.0955787	6.02211	1.72162e-09	3.45053e-08	chr16	23224739	23360350	+	St6gal1
MSTRG.24044	1533.99	-0.110922	0.102498	-1.08218	0.279171	0.487934	chrX	47900344	47900827	+	Gm14648
MSTRG.18414	632.981	-0.0235651	0.138762	-0.169823	0.865149	0.936171	chr6	67035095	67037457	-	Gadd45a
MSTRG.13865	507.789	-0.60727	0.143931	-4.21918	2.45193e-05	0.000222051	chr3	86995833	86999441	-	Cd1d1
MSTRG.7919	12865.3	0.0246624	0.0526253	0.468641	0.639326	0.803108	chr15	81745056	81796519	+	Zc3h7b
MSTRG.17421	1243.22	0.213904	0.104296	2.05092	0.0402743	0.122029	chr5	123973627	124006151	+	Hip1r
MSTRG.13900	2911.38	-0.366173	0.0791394	-4.62694	3.71116e-06	3.99613e-05	chr3	88532394	88541396	+	Mex3a
MSTRG.1889	2254.5	0.427571	0.0900734	4.74691	2.06547e-06	2.34539e-05	chr10	34282189	34285275	+	Tspyl1
MSTRG.22323	6550.1	0.0857077	0.0763941	1.12191	0.261899	0.468061	chr9	14275066	14333101	+	Sesn3
MSTRG.16013	773.119	0.338213	0.134687	2.5111	0.0120357	0.0467377	chr4	152390741	152477910	-	Kcnab2
MSTRG.5587	3022.89	-0.259695	0.0750157	-3.46188	0.000536423	0.00340982	chr13	21179444	21194724	+	Trim27
MSTRG.1782	208.891	0.525382	0.186444	2.81791	0.00483376	0.0220305	chr10	19934471	20142753	+	Map3k5
MSTRG.20640	5297.71	-0.318687	0.0833181	-3.82494	0.000130804	0.000986139	chr7	112679317	112906807	+	Tead1
MSTRG.18696	5782.33	-0.781522	0.0672752	-11.6168	3.38596e-31	4.51595e-29	chr6	91013067	91117236	-	Nup210
MSTRG.19144	3533.98	0.29905	0.0801034	3.7333	0.000188986	0.00137599	chr6	140622662	140678472	+	Aebp2
MSTRG.11584	9172.26	-0.256634	0.0582961	-4.40224	1.07137e-05	0.000105278	chr2	10056015	10080527	-	Atp5c1
MSTRG.7741	919.582	0.996274	0.123858	8.04367	8.71871e-16	3.56301e-14	chr15	74721203	74724639	+	Them6
MSTRG.22625	3489.7	-0.191664	0.0722961	-2.6511	0.00802292	0.03347	chr8	123897122	123949265	-	Nup133
MSTRG.13597	4798.45	-0.142703	0.0719781	-1.98258	0.047414	0.13843	chr3	51415147	51477998	+	Naa15
MSTRG.21421	8190.75	-0.273429	0.071056	-3.84808	0.000119049	0.000909194	chr8	34826459	34965690	-	Tnks
MSTRG.13059	3111.97	-0.0309752	0.0788972	-0.392602	0.694613	0.838532	chr2	156863127	156873563	+	Rab5if
MSTRG.1972	355.504	-0.200283	0.172812	-1.15896	0.246473	0.448818	chr10	43874187	43901745	-	Qrsl1
MSTRG.7669	35031.1	0.530538	0.0466956	11.3616	6.49241e-30	8.00421e-28	chr15	59315076	59331192	+	Sqle
MSTRG.5991	2290.15	-0.525757	0.0978774	-5.37158	7.80485e-08	1.16604e-06	chr13	60174404	60177365	-	Gas1
ENSMUSG00000000794.9	127.214	-0.741739	0.203523	-3.64449	0.000267918	0.00186347	chr3	89520163	89675132	+	Kcnn3
MSTRG.15931	974.159	0.687252	0.145604	4.72001	2.35832e-06	2.65126e-05	chr4	148160620	148166424	+	Fbxo2
MSTRG.5367	2209.28	-0.14261	0.0844424	-1.68884	0.0912503	0.224879	chr12	111166369	111267155	+	Traf3
MSTRG.6223	723.093	0.669528	0.131788	5.08033	3.76776e-07	4.92663e-06	chr13	81711340	81753275	+	Mblac2
MSTRG.7077	12580.8	0.287224	0.0553929	5.18521	2.15772e-07	2.93382e-06	chr14	63145149	63179578	-	Fdft1
MSTRG.19427	287.104	-0.549087	0.189544	-2.89689	0.00376887	0.017871	chr7	19094593	19098549	+	Six5
MSTRG.18948	585.708	0.134949	0.152207	0.886612	0.375288	0.589302	chr6	120463246	120487559	+	Il17ra
MSTRG.1040	2533.76	-0.0190456	0.0819405	-0.232432	0.816203	0.910332	chr1	135295212	135313778	-	Timm17a
MSTRG.24198	3340.3	0.120417	0.0834928	1.44225	0.149232	0.317717	chrX	74026591	74136187	-	Mecp2
MSTRG.24451	1442.75	0.397093	0.105226	3.77371	0.000160835	0.00118932	chrX	134295224	134305969	+	Tmem35a
MSTRG.6690	3378.93	0.458926	0.0817746	5.61209	1.99896e-08	3.3175e-07	chr14	29968307	29975662	+	Selenok
MSTRG.18316	299.956	-0.815883	0.175296	-4.65433	3.25042e-06	3.55607e-05	chr6	52214490	52221854	-	Hoxa7
MSTRG.9631	7647.81	-0.200392	0.0629	-3.18588	0.00144316	0.00790158	chr17	35241745	35253707	+	Ddx39b
MSTRG.1608	651.922	0.0245703	0.133088	0.184616	0.85353	0.93059	chr1	191005846	191026158	-	Flvcr1
MSTRG.11500	1786.14	0.305245	0.0920978	3.31435	0.000918553	0.00538828	chr19	60755986	60759914	+	Nanos1
MSTRG.14585	5345.76	-0.113697	0.0707931	-1.60604	0.108264	0.253973	chr3	142790901	142882004	-	Pkn2
MSTRG.15500	1157.91	-0.896241	0.119273	-7.51419	5.7266e-14	1.9956e-12	chr4	120854815	120896579	+	Rims3
MSTRG.745	2592.59	-0.0638724	0.0811572	-0.787022	0.431269	0.641618	chr1	90602980	90613341	+	Cops8
MSTRG.14417	2258	-0.162557	0.0894542	-1.81721	0.0691851	0.18368	chr3	122245556	122270732	+	Gclm
MSTRG.14413	4457.5	-0.2982	0.0724973	-4.11326	3.90119e-05	0.000336673	chr3	121758773	121815302	-	Abcd3
MSTRG.23425	2225.2	0.435371	0.0930038	4.68121	2.85181e-06	3.15289e-05	chr9	99036653	99140621	-	Pik3cb
MSTRG.19008	42990	-0.443367	0.0533903	-8.30427	1.00437e-16	4.54785e-15	chr6	124810585	124814296	-	Tpi1
MSTRG.17645	1665.52	0.280981	0.101057	2.78041	0.00542904	0.0242538	chr5	137287518	137295665	+	Ache
MSTRG.1402	17664	-0.214385	0.0533405	-4.01919	5.83994e-05	0.000485701	chr1	172082528	172122330	+	Copa
MSTRG.13112	5437.28	0.168171	0.0753597	2.23158	0.025643	0.0854826	chr2	162931527	162937121	+	Srsf6
MSTRG.14864	9137.22	0.0620948	0.0547801	1.13353	0.256993	0.462279	chr4	40722149	40737149	+	Dnaja1
MSTRG.21391	2086.16	-0.0914197	0.0945905	-0.966479	0.333804	0.548036	chr8	31159462	31168764	-	Mak16
MSTRG.19997	814.505	0.659328	0.155505	4.23991	2.23609e-05	0.000204907	chr7	54835497	55268885	+	Luzp2
MSTRG.10054	3100.68	-0.376519	0.0981397	-3.83656	0.000124771	0.000946648	chr17	84705246	84790789	-	Lrpprc
MSTRG.21108	112.34	-0.298582	0.204412	-1.46069	0.1441	0.310349	chr7	143458338	143461054	-	Cdkn1c
MSTRG.10778	2970.92	-0.323112	0.0871533	-3.7074	0.000209396	0.00150517	chr19	3908862	3912774	-	Ndufs8
MSTRG.17941	1972.88	0.621431	0.0899805	6.90628	4.97512e-12	1.38764e-10	chr6	7844841	7875687	+	C1galt1
MSTRG.9875	1957.57	0.335115	0.0892794	3.75356	0.000174343	0.00127825	chr17	57080065	57087782	-	Tubb4a
MSTRG.4843	3873.22	-0.333119	0.0769327	-4.33001	1.49104e-05	0.000140948	chr12	55384221	55418454	+	Psma6
MSTRG.6653	698.624	-0.352218	0.136434	-2.58159	0.00983451	0.0396053	chr14	25694153	25700468	+	Ppif
MSTRG.20669	10641.8	-0.274894	0.0625099	-4.39761	1.0945e-05	0.000107121	chr7	116331504	116334195	-	Rps13
MSTRG.18748	3309.58	-0.0975548	0.073961	-1.319	0.187168	0.372786	chr6	97183669	97205647	-	Uba3
MSTRG.335	720.197	0.293996	0.133766	2.19783	0.0279611	0.0914234	chr1	54645339	54926387	-	Ankrd44
MSTRG.7531	3398.72	-0.0353014	0.0734321	-0.480735	0.630705	0.798652	chr15	34875495	35178921	-	Stk3
MSTRG.8064	349.934	0.500486	0.168105	2.97723	0.00290867	0.0143439	chr15	94543642	94581815	+	Irak4
MSTRG.17231	281.248	-0.0994815	0.173343	-0.573901	0.566035	0.752014	chr5	115168688	115194381	-	Cabp1
MSTRG.172	960.544	-0.663226	0.117457	-5.64656	1.63689e-08	2.76987e-07	chr1	33745483	33757795	-	Bag2
MSTRG.22315	728.094	-0.433097	0.132362	-3.27207	0.00106763	0.00608381	chr9	13242606	13245829	-	Jrkl
MSTRG.13734	2357.12	-0.355382	0.0918472	-3.86927	0.00010916	0.000845559	chr3	65528409	65555578	+	Tiparp
MSTRG.12263	240.076	0.318663	0.185723	1.7158	0.0861992	0.21579	chr2	76353941	76360450	-	Cyct
MSTRG.127	61101.2	0.453716	0.0531917	8.52982	1.4658e-17	7.38997e-16	chr1	24611534	24612700	-	Gm28439
MSTRG.4911	2768.83	-0.199354	0.0801011	-2.48879	0.012818	0.0491384	chr12	69310521	69357165	-	Nemf
MSTRG.4915	752.312	-0.321226	0.131351	-2.44556	0.0144628	0.0541561	chr12	69690432	69724873	-	L2hgdh
MSTRG.9439	11664.4	-0.046828	0.0544887	-0.859408	0.390116	0.603227	chr17	29032627	29043485	+	Srsf3
MSTRG.7432	1511.45	0.909017	0.10244	8.87364	7.07906e-19	3.964e-17	chr15	10568968	10714711	-	Rai14
MSTRG.11472	2909.76	0.362733	0.081842	4.43211	9.33156e-06	9.29418e-05	chr19	56787480	56822190	-	Ccdc186
MSTRG.3684	2754.92	0.392233	0.089392	4.38779	1.14511e-05	0.000111479	chr11	75650503	75673910	+	Myo1c
MSTRG.7260	2938.71	0.19323	0.0848924	2.27618	0.0228355	0.0776767	chr14	93013409	93890679	-	Pcdh9
ENSMUSG00000025927.13	120.878	0.296362	0.20487	1.44658	0.148013	0.316085	chr1	19208913	19238576	+	Tfap2b
MSTRG.18704	3005.51	0.347631	0.0758083	4.58565	4.52574e-06	4.79056e-05	chr6	91473702	91488463	+	Tmem43
MSTRG.3873	7326.69	0.158922	0.0624285	2.54566	0.0109071	0.0431783	chr11	86201369	86304443	+	Brip1os
MSTRG.422	5490.53	-0.29456	0.0719667	-4.093	4.25819e-05	0.000363209	chr1	60409618	60482002	+	Abi2
MSTRG.1307	2318.99	-0.14638	0.0891455	-1.64204	0.100582	0.241284	chr1	165212285	165236996	-	Tiprl
MSTRG.8989	218.572	0.0775275	0.182951	0.423762	0.67174	0.823385	chr16	96361667	96525793	+	Igsf5
MSTRG.9745	3744.43	-0.336653	0.081768	-4.11717	3.83553e-05	0.000331787	chr17	46161031	46169370	+	Gtpbp2
MSTRG.9445	1201.98	-0.0407835	0.124783	-0.326836	0.743792	0.870428	chr17	29136971	29137304	-	Rpl35a-ps3
MSTRG.13477	5521.99	0.271987	0.0654242	4.15728	3.22059e-05	0.000282254	chr3	32580331	32616787	-	Gnb4
MSTRG.2848	4325.55	0.51031	0.0750123	6.80301	1.02453e-11	2.74849e-10	chr10	128882294	128891718	-	Gdf11
MSTRG.16452	323.381	1.00889	0.188984	5.33851	9.3712e-08	1.3776e-06	chr5	34194892	34288449	-	Zfyve28
MSTRG.3698	8692.54	0.278912	0.066659	4.18417	2.86212e-05	0.000254641	chr11	76778423	76847018	-	Cpd
MSTRG.8909	12419.6	-0.0966009	0.0536104	-1.8019	0.0715604	0.188451	chr16	87483325	87495873	-	Cct8
MSTRG.11189	932.076	0.0775206	0.117488	0.65982	0.509369	0.707743	chr19	30564488	31765033	-	Prkg1
MSTRG.14078	1709.57	-0.25457	0.102035	-2.49493	0.0125983	0.048428	chr3	95830123	95855885	-	Prpf3
MSTRG.10532	398.331	0.621334	0.168775	3.68143	0.000231929	0.00164617	chr18	59175400	59535999	+	Chsy3
MSTRG.17747	1042.19	0.406172	0.116238	3.4943	0.000475308	0.00307598	chr5	142463943	142478710	+	Ap5z1
MSTRG.20101	626.436	-0.233342	0.146755	-1.59001	0.111832	0.260427	chr7	66226911	66388350	-	Lrrk1
MSTRG.17374	725.98	0.509312	0.127743	3.98701	6.69106e-05	0.000550867	chr5	122707543	122729738	+	P2rx4
MSTRG.423	2706.02	0.449637	0.0951709	4.72452	2.30657e-06	2.60105e-05	chr1	60482291	60567104	-	Raph1
MSTRG.1099	2313.82	-0.204627	0.0859028	-2.38208	0.0172151	0.0624693	chr1	143598799	143702893	-	Cdc73
MSTRG.21366	4175.45	-0.129141	0.0735913	-1.75484	0.0792861	0.203571	chr8	26977324	26981461	+	Zfp703
MSTRG.10833	804.374	0.836195	0.128738	6.49531	8.28601e-11	2.02945e-09	chr19	5068077	5070682	+	Cd248
MSTRG.1163	46.7852	-0.193959	0.196229	-0.988429	0.322943	0.53745	chr1	153740348	153745468	+	Rgs16
MSTRG.9151	1106.14	-0.062283	0.109788	-0.567304	0.570507	0.755476	chr17	14943183	14959570	+	1600012H06Rik
MSTRG.3562	1382.43	0.341275	0.104742	3.25824	0.00112105	0.0063526	chr11	69846375	69852058	+	Plscr3
MSTRG.1801	1130.18	0.269083	0.107865	2.49464	0.0126085	0.0484366	chr10	21882183	21999903	+	Sgk1
MSTRG.5060	2773.94	0.0928324	0.0773211	1.20061	0.229903	0.429281	chr12	80790509	80880835	+	Susd6
MSTRG.23730	1314.63	0.220187	0.119724	1.83912	0.065898	0.176938	chr9	118926452	119044119	+	Ctdspl
MSTRG.7435	877.696	-0.623682	0.147354	-4.23255	2.3106e-05	0.000210813	chr15	11064789	11349231	+	Adamts12
MSTRG.929	1098.15	-0.521724	0.13006	-4.0114	6.03602e-05	0.000500307	chr1	127954183	128103047	-	Zranb3
MSTRG.5294	706.237	0.289696	0.151329	1.91435	0.0555761	0.155918	chr12	102948858	103184065	+	Unc79
MSTRG.4892	236.295	0.771178	0.202389	3.81038	0.000138756	0.00104394	chr12	69159294	69159596	+	Rn7s1
MSTRG.13897	2815.6	-0.102548	0.0790643	-1.29702	0.194626	0.382601	chr3	88336259	88362338	+	Smg5
MSTRG.887	1290.54	-0.125545	0.102578	-1.22389	0.220992	0.418238	chr1	119545036	119649000	-	Epb41l5
MSTRG.7350	3771.56	0.388083	0.0734606	5.28288	1.2717e-07	1.80368e-06	chr14	120478443	120507194	+	Rap2a
MSTRG.824	3834.68	0.410974	0.0786883	5.22281	1.76228e-07	2.42992e-06	chr1	97795113	98095769	-	Pam
MSTRG.741	182.423	0.314336	0.190039	1.65407	0.0981141	0.236749	chr1	89927955	89931179	-	Gbx2
MSTRG.19972	370.563	-0.106054	0.164529	-0.644589	0.519193	0.715421	chr7	47077794	47133684	-	Ptpn5
MSTRG.15964	9992.65	0.144456	0.0576315	2.50654	0.0121918	0.0471817	chr4	149586467	149648899	+	Clstn1
MSTRG.3807	752.081	-0.225248	0.130028	-1.7323	0.0832205	0.210941	chr11	82900767	82908411	-	Nle1
MSTRG.7782	3886.78	0.187908	0.0819709	2.29238	0.0218838	0.0751539	chr15	76351293	76354380	+	Maf1
MSTRG.24603	796.871	0.825993	0.12664	6.52237	6.92029e-11	1.70634e-09	chrX	155262442	155297654	+	Acot9
MSTRG.8593	3041.39	0.111746	0.0821737	1.35987	0.173871	0.354041	chr16	32277458	32301434	+	Rnf168
ENSMUSG00000045215.17	304.89	0.546311	0.175479	3.11326	0.00185035	0.00978253	chr18	22344245	22530227	+	Asxl3
MSTRG.766	3865.16	-0.484299	0.0912823	-5.30551	1.12358e-07	1.62774e-06	chr1	92439009	92473860	-	Ndufa10
MSTRG.21883	363.157	-0.0992243	0.162836	-0.609353	0.542291	0.734011	chr8	87468404	87472609	-	Cbln1
MSTRG.6472	4656.85	-0.243225	0.0751532	-3.23639	0.00121052	0.00678882	chr13	112867417	112927398	-	Mtrex
MSTRG.14680	3901.38	0.0150439	0.0785668	0.191479	0.84815	0.92733	chr3	157534159	157548410	+	Zranb2
MSTRG.7943	3171.98	0.0753503	0.102376	0.736018	0.46172	0.668564	chr15	82350139	82354322	-	Ndufa6
MSTRG.8222	2444.8	0.597064	0.087765	6.80298	1.02476e-11	2.74849e-10	chr15	102459027	102462806	+	Prr13
ENSMUSG00000045613.9	194.72	0.229178	0.191832	1.19468	0.232213	0.4325	chr6	36388083	36528414	+	Chrm2
MSTRG.7410	1761.05	0.264858	0.108877	2.43264	0.014989	0.0557215	chr15	6708378	6800401	+	Rictor
MSTRG.12397	279.748	0.125451	0.177565	0.70651	0.479871	0.684178	chr2	93419110	93463140	-	Cd82
MSTRG.17456	861.534	0.501613	0.125167	4.00755	6.13507e-05	0.000507657	chr5	124834417	124862424	-	Ccdc92
MSTRG.16700	3757.17	-0.0810091	0.0754144	-1.07419	0.282739	0.492294	chr5	64803387	64832901	+	Klf3
MSTRG.6740	2671.67	-0.176599	0.0808863	-2.1833	0.0290139	0.0942764	chr14	32180161	32201898	-	Timm23
MSTRG.16241	732.727	0.908669	0.134684	6.74666	1.51286e-11	3.98477e-10	chr5	21884453	22344702	-	Reln
MSTRG.13324	263.335	0.681777	0.184507	3.69512	0.000219782	0.00156525	chr2	178118974	178338492	+	Phactr3
MSTRG.3690	2395.01	-0.0247003	0.0854577	-0.289036	0.772554	0.885203	chr11	76257197	76399140	-	Nxn
MSTRG.4005	31386.2	-0.221993	0.0518501	-4.28143	1.85696e-05	0.000173084	chr11	97159713	97187881	-	Kpnb1
MSTRG.14613	3683.02	-0.220575	0.0914707	-2.41143	0.0158902	0.0584419	chr3	146499806	146505572	+	Gng5
MSTRG.5312	2224.61	-0.322638	0.0969105	-3.32924	0.00087084	0.00514129	chr12	105032687	105042906	+	Glrx5
MSTRG.16699	142.146	-0.0276382	0.199306	-0.138672	0.88971	0.948338	chr5	64708206	64804308	-	Gm20033
ENSMUSG00000048015.4	42.6416	-0.329704	0.191062	-1.72564	0.0844114	0.212879	chr10	130268151	130280240	-	Neurod4
MSTRG.10399	478.984	0.586856	0.152203	3.85574	0.000115382	0.000884413	chr18	37504263	37507822	+	Pcdhb20
MSTRG.9368	4126.5	0.44201	0.0819281	5.3951	6.84868e-08	1.04229e-06	chr17	26663230	26699647	+	Atp6v0e
MSTRG.1623	3924.2	-0.238209	0.0747513	-3.18668	0.00143916	0.0078842	chr1	191575635	191623688	+	Ints7
MSTRG.13468	3018.45	-0.0316341	0.0822073	-0.384809	0.700379	0.842766	chr3	30995746	31052959	+	Prkci
MSTRG.21815	1161.39	-0.155819	0.111832	-1.39333	0.163519	0.338601	chr8	84210677	84237055	-	Zswim4
MSTRG.20238	249.137	-0.0605608	0.179438	-0.337502	0.735739	0.865539	chr7	80507786	80508254	+	Ndufab1-ps
MSTRG.2086	398.942	-0.803848	0.160181	-5.01839	5.2107e-07	6.59587e-06	chr10	61197111	61273438	-	Adamts14
MSTRG.1006	5076.03	0.268253	0.0775437	3.45938	0.000541429	0.00343866	chr1	133699456	133801041	-	Atp2b4
MSTRG.9809	214.736	0.769702	0.194579	3.95573	7.63017e-05	0.000615743	chr17	49456021	49564343	-	Daam2
MSTRG.4762	4109.93	-0.135867	0.0690782	-1.96686	0.0491999	0.142425	chr12	40201566	40248504	-	Ifrd1
ENSMUSG00000008206.16	170.499	0.733458	0.197303	3.71743	0.000201261	0.00145167	chr8	4493025	4531680	+	Cers4
MSTRG.6364	1273.65	-0.273208	0.104158	-2.62301	0.00871579	0.0357576	chr13	99319646	99344705	-	Ptcd2
MSTRG.1297	827.413	-0.310422	0.12318	-2.52007	0.0117333	0.0457696	chr1	164304120	164437725	+	Nme7
MSTRG.4134	2565.28	0.385927	0.0860669	4.48403	7.32447e-06	7.48832e-05	chr11	101464998	101471853	+	Rnd2
MSTRG.13354	879.066	-0.363014	0.143078	-2.53717	0.0111753	0.0440142	chr2	181251448	181288035	-	Gmeb2
MSTRG.680	1058.54	-0.359621	0.110376	-3.25813	0.00112149	0.00635268	chr1	86582903	86609375	+	Cops7b
MSTRG.17698	589.755	0.746333	0.152254	4.90191	9.49111e-07	1.14049e-05	chr5	138995055	139000577	+	6330403L08Rik
MSTRG.7835	1019.21	-0.645415	0.127611	-5.05768	4.2439e-07	5.46729e-06	chr15	78755881	78773475	-	Mfng
MSTRG.11093	309.926	0.429155	0.174034	2.46593	0.0136657	0.0516883	chr19	20373427	20390944	-	Anxa1
MSTRG.21946	4229.66	-0.86735	0.0695333	-12.4739	1.03646e-35	1.78894e-33	chr8	94179081	94180958	+	Mt1
MSTRG.14165	206.438	-0.32581	0.186719	-1.74492	0.0809987	0.206594	chr3	99240380	99354259	+	Tbx15
MSTRG.6406	1961.58	-0.216812	0.0885878	-2.44743	0.014388	0.0539862	chr13	104023056	104109614	-	Nln
MSTRG.4309	3532.3	0.0695827	0.0792016	0.878552	0.379644	0.593285	chr11	113726849	113751881	-	Cdc42ep4
MSTRG.19977	23082.2	-0.617504	0.0684499	-9.02124	1.85966e-19	1.09849e-17	chr7	51746646	51747878	+	Gm7336
MSTRG.4094	2308.82	0.0540866	0.0832083	0.650015	0.515683	0.712792	chr11	100780730	100850724	-	Stat5b
MSTRG.9344	350.195	-0.79832	0.181304	-4.40322	1.06656e-05	0.000104876	chr17	26091733	26095602	-	Nme4
MSTRG.10413	4473.89	0.141068	0.0812341	1.73656	0.0824642	0.209567	chr18	39410544	39519421	-	Nr3c1
MSTRG.2335	6700.32	-0.330563	0.0653043	-5.06189	4.15121e-07	5.37059e-06	chr10	80409513	80433969	-	Tcf3
MSTRG.20636	448.99	-0.426115	0.15511	-2.74718	0.00601096	0.026419	chr7	112225855	112413106	+	Mical2
MSTRG.15846	106.471	0.0271159	0.206299	0.13144	0.895427	0.951622	chr4	143267430	143299564	-	Pdpn
MSTRG.601	3785.98	-0.109887	0.079594	-1.38059	0.167406	0.343979	chr1	82233100	82291416	-	Irs1
MSTRG.14810	387.909	0.565964	0.161253	3.5098	0.000448447	0.00292148	chr4	28813130	28967499	+	Epha7
MSTRG.24220	2551.34	-0.183005	0.0821385	-2.22801	0.0258799	0.0861275	chrX	75095853	75109777	+	Dkc1
MSTRG.15737	1525.71	0.464312	0.0976854	4.75313	2.00289e-06	2.2761e-05	chr4	134561689	134704290	-	Man1c1
MSTRG.12018	3038.16	0.235164	0.175418	1.3406	0.180052	0.362948	chr2	40555751	40557116	+	Gm13456
MSTRG.1640	488.334	0.39886	0.149742	2.66365	0.00772982	0.0324847	chr1	192844487	192856933	-	Sertad4
MSTRG.1866	381.374	0.207776	0.164281	1.26476	0.205959	0.398841	chr10	31332375	31445958	-	Tpd52l1
MSTRG.5391	187.216	0.614062	0.19052	3.22308	0.00126821	0.00707452	chr12	112500188	112516747	-	Tmem179
MSTRG.878	2611.26	-0.225477	0.081395	-2.77016	0.00560281	0.024871	chr1	119470304	119504794	-	Ralb
MSTRG.12221	4449.52	-0.219014	0.0666379	-3.28663	0.00101395	0.00584563	chr2	73092800	73218924	-	Ola1
MSTRG.3002	2130.71	0.00225115	0.0953631	0.0236061	0.981167	0.991425	chr11	17203197	17211568	-	Pno1
MSTRG.22388	1866.26	0.47669	0.0909549	5.24095	1.59754e-07	2.22157e-06	chr9	20962360	20976781	-	S1pr2
MSTRG.8729	551.198	-0.374241	0.142785	-2.62101	0.0087669	0.0359171	chr16	44724300	44737284	+	Nepro
MSTRG.3470	595.306	0.478683	0.143391	3.3383	0.000842924	0.00500467	chr11	64079483	64083259	+	2810001G20Rik
MSTRG.22126	2849.26	-0.165155	0.0807065	-2.04636	0.0407207	0.123102	chr8	109548010	109565966	-	Dhx38
MSTRG.13737	3156.01	-0.309536	0.081269	-3.80878	0.000139655	0.00104909	chr3	63976105	64460095	+	Gmps
MSTRG.12346	1983.32	-0.253986	0.102533	-2.47711	0.013245	0.0503411	chr2	90745369	90781021	+	Fnbp4
MSTRG.20420	635.379	-0.440208	0.132234	-3.32902	0.000871531	0.0051433	chr7	96951504	97064758	+	Nars2
MSTRG.12727	2555.47	-0.292712	0.0818326	-3.57697	0.000347605	0.00234793	chr2	127587221	127606829	+	Mrps5
MSTRG.17229	2315.07	-0.0315077	0.0816809	-0.385741	0.699689	0.842302	chr5	115122549	115134975	-	Unc119b
MSTRG.7124	922.105	-0.613477	0.116562	-5.2631	1.41646e-07	1.99051e-06	chr14	69029237	69041804	+	Stc1
MSTRG.22128	897.198	-0.490923	0.121869	-4.02827	5.61893e-05	0.00046957	chr8	109591342	109608673	-	Dhodh
ENSMUSG00000043463.6	156.775	0.526412	0.1966	2.67758	0.00741568	0.0313261	chrX	136858146	136868755	-	Rab9b
MSTRG.5133	1399.12	-0.330423	0.107779	-3.06576	0.00217119	0.0111298	chr12	85219480	85226628	+	Eif2b2
MSTRG.5287	2755.24	-0.46705	0.0774426	-6.03092	1.63026e-09	3.29443e-08	chr12	102757966	102777707	+	Ubr7
MSTRG.19623	3212.89	0.279987	0.0802637	3.48833	0.00048604	0.00313299	chr7	28766734	28788661	+	Sirt2
MSTRG.5321	1499.01	-0.481611	0.0982087	-4.90395	9.39274e-07	1.13148e-05	chr12	106010227	106077426	+	Vrk1
MSTRG.10482	4215.77	-0.153438	0.0717942	-2.1372	0.032582	0.10351	chr18	48045334	48048412	+	Eno1b
MSTRG.21310	1833.81	-0.298336	0.0953881	-3.1276	0.00176239	0.00939195	chr8	22476787	22569612	+	Slc20a2
MSTRG.3416	2651.55	0.130218	0.0842299	1.54598	0.12211	0.276633	chr11	60902245	60914750	-	Natd1
MSTRG.1818	4599.07	0.13916	0.0685051	2.03138	0.0422168	0.126763	chr10	24149301	24190222	+	Stx7
MSTRG.21138	98647.1	0.28308	0.0436685	6.48247	9.02325e-11	2.18978e-09	chr7	144929930	144939925	-	Ccnd1
MSTRG.4907	183.502	0.754496	0.204966	3.68107	0.000232253	0.00164767	chr12	69361178	69361481	-	Gm47299
MSTRG.9608	6885.52	-0.246902	0.077645	-3.17989	0.00147333	0.00803542	chr17	35059034	35062095	+	Ddah2
MSTRG.10928	1517.08	-0.275795	0.112746	-2.44617	0.0144383	0.054092	chr19	6910976	6921840	-	Esrra
MSTRG.14253	3477.2	-0.302902	0.0778366	-3.89151	9.96219e-05	0.000778664	chr3	104638667	104658462	+	Slc16a1
MSTRG.22098	519.524	-0.531065	0.149086	-3.56214	0.000367843	0.00246421	chr8	106683067	106851439	+	Tango6
MSTRG.15940	9246.44	0.0384416	0.0550165	0.698728	0.484722	0.688818	chr4	148612381	148627019	-	Tardbp
MSTRG.6696	116.533	0.365455	0.206145	1.77281	0.0762602	0.197624	chr14	30039938	30491455	-	Cacna1d
MSTRG.2381	1668.81	-0.210102	0.0956154	-2.19736	0.0279944	0.0915064	chr10	81346047	81350480	-	Hmg20b
MSTRG.11578	2070.7	-0.0881157	0.0851732	-1.03455	0.300881	0.513862	chr2	6322666	6446390	+	Usp6nl
MSTRG.5778	2022.87	-0.156926	0.0972352	-1.61388	0.106554	0.25168	chr13	38644206	38659058	-	Eef1e1
MSTRG.4980	10163.4	-0.233721	0.0609957	-3.83176	0.000127229	0.000962614	chr12	73901374	73988966	+	Hif1a
MSTRG.15070	617.5	0.0155979	0.1417	0.110077	0.912348	0.960968	chr4	58965438	58987119	-	Ptgr1
MSTRG.5914	850.107	0.0357222	0.121217	0.294695	0.768227	0.883349	chr13	53109311	53286124	-	Ror2
MSTRG.11213	1535.64	-0.0275275	0.0966689	-0.28476	0.775828	0.887346	chr19	34550693	34576419	+	Ifit2
MSTRG.21303	2431.3	-0.103768	0.0904376	-1.1474	0.251217	0.455345	chr8	22192808	22220843	+	Vps36
MSTRG.22560	3101.45	-0.284304	0.0747084	-3.80551	0.000141513	0.00106088	chr8	123477902	123503916	+	Afg3l1
ENSMUSG00000050967.5	190.476	0.121668	0.193054	0.630232	0.528543	0.722983	chr1	39618405	39651474	-	Creg2
MSTRG.19283	10165.9	0.0910516	0.0687366	1.32465	0.185289	0.370401	chr7	4794545	4812590	-	Ube2s
MSTRG.3063	1356.64	-0.352316	0.106456	-3.30951	0.000934592	0.00547143	chr11	23665673	23732933	+	Pus10
MSTRG.14831	446.847	-0.112508	0.152917	-0.735745	0.461886	0.668672	chr4	33208990	33233869	+	Srsf12
MSTRG.13575	7540.71	0.11217	0.0608545	1.84325	0.065292	0.175826	chr3	45378397	45435623	+	Pcdh10
MSTRG.5887	1136.64	0.0580561	0.125569	0.462344	0.643835	0.805604	chr13	49653077	49679016	+	Nol8
MSTRG.24533	1446.15	0.284089	0.105	2.7056	0.00681812	0.029214	chrX	143855841	143933311	-	Dcx
MSTRG.9606	1122.85	-0.641277	0.109288	-5.86778	4.41677e-09	8.17131e-08	chr17	34879482	34896916	+	Zbtb12
MSTRG.16476	3151.12	0.178016	0.0774393	2.29879	0.021517	0.0741545	chr5	35091500	35105766	-	Lrpap1
MSTRG.23163	1472.44	0.0260931	0.109594	0.238088	0.811813	0.907411	chr9	68653785	69388246	+	Rora
MSTRG.22423	952.233	0.513103	0.119858	4.28093	1.86115e-05	0.000173277	chr9	21907490	21918192	-	Rab3d
MSTRG.9908	1524.84	0.309386	0.10222	3.02668	0.00247255	0.012457	chr17	65965697	66077089	-	Ankrd12
MSTRG.7733	3989.66	-0.186527	0.0715422	-2.60723	0.00912789	0.0371884	chr15	74093685	74094333	-	Gm15387
MSTRG.8370	182.672	0.348253	0.195223	1.78387	0.0744453	0.193994	chr16	14906605	14981371	+	Efcab1
MSTRG.15503	2744.46	0.00559937	0.07988	0.0700973	0.944116	0.9755	chr4	120968316	121017247	-	Smap2
MSTRG.5386	818.41	0.840876	0.125704	6.68931	2.24222e-11	5.81195e-10	chr12	112146207	112181747	+	Kif26a
MSTRG.5846	918.952	-0.436399	0.134188	-3.25214	0.00114538	0.00647051	chr13	46501847	46650281	+	Cap2
MSTRG.7932	1224.27	0.559298	0.104196	5.36775	7.97261e-08	1.18627e-06	chr15	82127921	82142203	+	Ccdc134
MSTRG.4715	649.092	-0.703936	0.132933	-5.29543	1.18737e-07	1.70449e-06	chr12	31590966	31634658	-	Bcap29
MSTRG.16908	299.133	0.338854	0.176357	1.92141	0.0546801	0.154035	chr5	91517614	91626894	+	Parm1
MSTRG.19727	140.496	1.6779	0.201412	8.33066	8.03915e-17	3.69726e-15	chr7	31032721	31042481	-	Fxyd5
MSTRG.4302	633.557	-0.623648	0.142258	-4.38393	1.16557e-05	0.000113246	chr11	110399121	110525522	+	Map2k6
MSTRG.11900	6048.29	0.163978	0.0791808	2.07093	0.0383656	0.11763	chr2	32278815	32288075	-	Swi5
MSTRG.16237	3072.27	-0.36231	0.0789549	-4.58882	4.4575e-06	4.72856e-05	chr5	21737140	21757152	+	Pmpcb
MSTRG.827	192.283	0.271344	0.190859	1.4217	0.155113	0.326261	chr1	97948900	97949389	-	Gm3531
MSTRG.13447	5503.78	-0.181999	0.0690165	-2.63704	0.00836341	0.0346316	chr3	27097221	27153878	-	Ect2
MSTRG.18299	228.71	0.542865	0.206363	2.63064	0.00852253	0.0351417	chr6	52346729	52346942	-	Gm8129
MSTRG.4509	47170.4	0.230471	0.0511815	4.50301	6.69969e-06	6.92192e-05	chr11	120805845	120824547	-	Fasn
MSTRG.13011	777.443	0.478543	0.136602	3.50319	0.000459727	0.002987	chr2	155817729	155819426	-	BC029722
MSTRG.20286	535.437	0.490521	0.141931	3.45604	0.000548175	0.00347178	chr7	82173839	82307419	+	Sh3gl3
MSTRG.17151	2690.84	-0.0725316	0.0788733	-0.919597	0.357784	0.57229	chr5	110879802	111289780	+	Ttc28
MSTRG.24489	80.4657	-0.556916	0.207272	-2.68689	0.00721213	0.0305984	chrX	137115396	137122083	-	Esx1
MSTRG.21616	5504.34	-0.128294	0.067502	-1.90059	0.0573555	0.159459	chr8	69907075	69996409	-	Gatad2a
MSTRG.11358	1312.82	-0.160002	0.102319	-1.56376	0.117873	0.270242	chr19	45005662	45012762	+	Twnk
MSTRG.15932	2848.95	-0.354043	0.0862741	-4.1037	4.06591e-05	0.000348836	chr4	148448610	148557683	+	Mtor
MSTRG.24187	1408.35	0.260921	0.103947	2.51014	0.0120684	0.0468155	chrX	73793358	73824969	-	Pdzd4
MSTRG.14270	1074.17	-0.11859	0.111459	-1.06397	0.287342	0.497086	chr3	105678269	105687574	-	Ddx20
MSTRG.1975	822.871	0.339727	0.135388	2.50929	0.0120975	0.0469035	chr10	43950635	44148853	-	Crybg1
MSTRG.1606	1684.81	-0.0441641	0.093953	-0.470066	0.638308	0.803055	chr1	190925111	190947078	+	Angel2
MSTRG.10712	3446.36	0.486611	0.175443	2.77361	0.00554375	0.0246761	chr18	82336249	82361600	-	B020010K11Rik
MSTRG.21576	1080.36	-0.461446	0.109896	-4.19892	2.68188e-05	0.000240207	chr8	66860216	66890564	+	Naf1
MSTRG.2117	4841.82	0.0172786	0.0806834	0.214153	0.830428	0.917272	chr10	62580250	62602281	-	Ddx21
MSTRG.590	3377.28	-0.17858	0.0766278	-2.33049	0.0197803	0.0695076	chr1	78417974	78488897	-	Farsb
ENSMUSG00000031558.15	112.45	0.495815	0.206521	2.4008	0.0163593	0.0598969	chr5	47983137	48307733	+	Slit2
MSTRG.24239	5151.76	0.183115	0.0704305	2.59993	0.00932419	0.0378829	chrX	75785653	75875182	-	Pls3
MSTRG.5964	283.806	0.869494	0.177578	4.8964	9.76071e-07	1.17184e-05	chr13	56288642	56296551	-	Cxcl14
MSTRG.22484	1595.68	-0.197445	0.0958895	-2.05909	0.0394857	0.120056	chr8	121796312	121829696	-	Klhdc4
MSTRG.12897	813.086	-0.422991	0.12808	-3.30255	0.000958083	0.00559111	chr2	146221920	146225020	+	Insm1
MSTRG.18364	6809.42	-0.384767	0.0594111	-6.47634	9.3972e-11	2.27502e-09	chr6	56832058	56879358	+	Fkbp9
MSTRG.15293	2714.65	-0.386284	0.0783485	-4.93034	8.20886e-07	1.00559e-05	chr4	105157346	105232764	+	Plpp3
MSTRG.14618	2322.05	0.497681	0.0845542	5.88594	3.9579e-09	7.3707e-08	chr3	146852366	146984009	+	Ttll7
MSTRG.11389	1326.23	-0.244085	0.106842	-2.28454	0.0223396	0.0763974	chr19	46396895	46488804	+	Sufu
MSTRG.801	757.561	-0.385884	0.125056	-3.08568	0.00203087	0.0105096	chr1	93803964	93822101	+	Ing5
MSTRG.23272	2549.23	0.328553	0.086499	3.79835	0.000145662	0.00108754	chr9	78615545	78716253	+	Cd109
MSTRG.3566	32514.5	-0.0728619	0.0565307	-1.28889	0.197436	0.386572	chr11	69881566	69921958	-	Acap1
MSTRG.3231	11526.7	0.434008	0.0596296	7.27839	3.37838e-13	1.07515e-11	chr11	50199365	50211449	-	Sqstm1
MSTRG.18743	665.757	0.370132	0.132404	2.79547	0.00518247	0.0233084	chr6	97110023	97149182	-	Eogt
MSTRG.15924	291.826	0.959976	0.178203	5.38699	7.16465e-08	1.08363e-06	chr4	148240263	148287965	-	Disp3
ENSMUSG00000061578.8	106.949	0.182232	0.205159	0.88825	0.374406	0.588422	chr5	117413999	117775003	+	Ksr2
MSTRG.10309	5997.19	-0.84399	0.0664294	-12.7051	5.54187e-37	1.01631e-34	chr18	34859822	34864984	+	Egr1
MSTRG.8027	1941.18	0.0593212	0.0915592	0.6479	0.517049	0.713673	chr15	89472475	89477425	-	Arsa
MSTRG.1379	1484.69	-0.350178	0.096307	-3.63606	0.000276842	0.00191312	chr1	171270327	171276896	+	B4galt3
MSTRG.5403	547.2	0.174147	0.151674	1.14816	0.250901	0.454834	chr12	112720454	112746592	+	Cep170b
ENSMUSG00000051043.16	92.7456	-0.00122494	0.206514	-0.00593153	0.995267	0.997756	chr11	114851151	114872617	+	Gprc5c
MSTRG.5201	1361.64	0.559672	0.108672	5.15011	2.60339e-07	3.50407e-06	chr12	95692225	95785215	+	Flrt2
MSTRG.1196	2395.8	-0.652084	0.0832951	-7.8286	4.93324e-15	1.89465e-13	chr1	156424524	156474331	-	Soat1
MSTRG.7507	2140.41	-0.105593	0.0889655	-1.1869	0.235267	0.436157	chr15	32244809	32796006	+	Sema5a
MSTRG.10487	4832.09	0.28371	0.0654379	4.33556	1.45389e-05	0.000137791	chr18	49979426	50107173	+	Tnfaip8
MSTRG.11820	9184.76	-0.422336	0.0637267	-6.62729	3.41904e-11	8.70846e-10	chr2	28933609	28934609	-	Gm13394
MSTRG.22102	5351.02	-0.13854	0.0672844	-2.05902	0.0394923	0.120056	chr8	106883862	106893601	-	Chtf8
MSTRG.8937	994.474	0.294273	0.121312	2.42574	0.0152771	0.0565987	chr16	91547071	91565623	+	Ifngr2
MSTRG.4593	8482.19	-0.202651	0.0676413	-2.99597	0.00273573	0.0136008	chr12	8674133	8752700	+	Pum2
MSTRG.5412	1174.88	-0.105714	0.108336	-0.975794	0.329167	0.543279	chr12	113014507	113074401	+	Pacs2
MSTRG.13065	1395.97	-0.112519	0.102591	-1.09677	0.272741	0.48111	chr2	157097532	157135265	-	Samhd1
MSTRG.14940	9418.66	0.240065	0.0554291	4.33102	1.48417e-05	0.000140439	chr4	43531518	43562691	-	Tln1
MSTRG.3422	316.675	0.127126	0.171886	0.739595	0.459546	0.66693	chr11	61448441	61454131	-	Rnf112
MSTRG.1039	2168.89	-0.306698	0.0844526	-3.6316	0.000281666	0.00194188	chr1	135262711	135284084	-	Rnpep
MSTRG.19934	1206.95	0.048698	0.109505	0.444712	0.656528	0.814024	chr7	45825222	45830944	-	Grwd1
MSTRG.7122	481.118	0.872279	0.155253	5.61844	1.92693e-08	3.2125e-07	chr14	67752134	67933527	-	Dock5
MSTRG.23880	369.122	0.186944	0.168986	1.10627	0.268609	0.476513	chrX	6168695	6173015	-	Nudt10
MSTRG.15260	7281.84	-0.515475	0.0653257	-7.89084	3.00149e-15	1.17846e-13	chr4	99929413	99987294	+	Pgm1
MSTRG.1515	2868.64	-0.0174091	0.0826092	-0.21074	0.83309	0.918945	chr1	182275771	182282804	-	Degs1
MSTRG.696	2923.61	-0.126745	0.0793285	-1.59773	0.110104	0.257177	chr1	87213913	87240488	+	Eif4e2
MSTRG.21650	924.616	-0.053007	0.132457	-0.400184	0.689021	0.835306	chr8	70758648	70760946	-	Mpv17l2
MSTRG.1820	257.854	-0.35818	0.178465	-2.00701	0.044749	0.132442	chr10	24223516	24302790	+	Moxd1
MSTRG.21159	2202.92	-0.355511	0.0898422	-3.95705	7.58797e-05	0.000612675	chr8	3608420	3621316	-	Xab2
MSTRG.15650	152.275	1.52731	0.203929	7.4894	6.91876e-14	2.38275e-12	chr4	130308594	130315463	+	Fabp3
MSTRG.7613	611.237	0.221326	0.139705	1.58424	0.11314	0.262403	chr15	47580636	48792063	-	Csmd3
MSTRG.4109	3909.29	0.251511	0.0698937	3.59848	0.000320082	0.00218415	chr11	101096321	101119893	-	Retreg3
MSTRG.7198	513.039	0.100385	0.145251	0.691112	0.489495	0.692782	chr14	74754674	74947876	-	Lrch1
MSTRG.9051	2213.5	0.27664	0.0920927	3.00393	0.00266521	0.0132772	chr17	6256859	6308314	+	Tmem181a
MSTRG.17849	5253.22	0.22439	0.0674134	3.32857	0.000872924	0.00514945	chr5	148504634	148552789	-	Ubl3
MSTRG.18240	5405.04	-0.0504868	0.0657717	-0.767606	0.442721	0.65278	chr6	47796140	47813507	-	Pdia4
MSTRG.12505	458.233	-0.383706	0.1639	-2.34109	0.0192274	0.0679281	chr2	109917646	110014257	+	Lgr4
MSTRG.24504	1884.58	-0.459479	0.105338	-4.36195	1.28906e-05	0.000123505	chrX	140456612	140476140	+	Prps1
MSTRG.7702	1507.99	0.37682	0.102981	3.65914	0.000253067	0.00177219	chr15	66929317	66969640	-	Ndrg1
MSTRG.20628	2450.45	0.219	0.0856105	2.5581	0.0105247	0.0419129	chr7	110800431	110844457	-	Rnf141
MSTRG.11599	1672.21	-0.530212	0.0943659	-5.61868	1.92423e-08	3.2125e-07	chr2	11471432	11554077	-	Pfkfb3
MSTRG.69	1260.91	-0.55443	0.106321	-5.21469	1.84125e-07	2.52694e-06	chr1	13623329	13660546	-	Lactb2
ENSMUSG00000027314.6	74.4046	-0.202166	0.20468	-0.987715	0.323292	0.537636	chr2	119325783	119335962	+	Dll4
MSTRG.16846	2238.13	-0.264458	0.0906208	-2.91829	0.00351958	0.0168579	chr5	76913248	76951578	-	Ppat
MSTRG.12044	1716.68	-0.160135	0.0932998	-1.71635	0.0860986	0.215716	chr2	48902823	48950277	-	Orc4
MSTRG.8432	685.207	-0.68304	0.133532	-5.11519	3.13425e-07	4.17644e-06	chr16	17797281	17808293	+	Scarf2
MSTRG.8375	5819.22	-0.209329	0.0614533	-3.40631	0.000658483	0.00406079	chr16	15623896	15637400	-	Mcm4
MSTRG.3322	1988.79	0.755987	0.101583	7.44207	9.91187e-14	3.36613e-12	chr11	55204349	55236330	+	Slc36a1
MSTRG.18418	532.914	-0.506786	0.149771	-3.38375	0.000715041	0.00435646	chr6	71124609	71124963	+	Rpl34-ps1
MSTRG.21595	772.324	-1.04796	0.138199	-7.58299	3.37678e-14	1.20537e-12	chr8	68880490	68907448	+	Lpl
MSTRG.11243	2275.4	-0.1607	0.086247	-1.86326	0.0624259	0.169853	chr19	36926078	37012752	+	Btaf1
MSTRG.8600	13164.5	0.236637	0.064859	3.64849	0.00026379	0.00183764	chr16	32608919	32632794	+	Tfrc
MSTRG.10683	837.231	-0.181433	0.127196	-1.4264	0.153754	0.324517	chr18	77456109	77565161	-	Rnf165
MSTRG.969	2361.18	-0.458765	0.0823165	-5.57318	2.50138e-08	4.07299e-07	chr1	131827492	131848865	+	Slc41a1
MSTRG.22759	135.853	-0.462264	0.202403	-2.28389	0.0223782	0.0764938	chr9	37227584	37255738	-	Slc37a2
MSTRG.24581	646.351	0.345859	0.141775	2.4395	0.0147075	0.0548485	chrX	152294827	152327495	-	Kantr
MSTRG.9161	685.3	0.298648	0.130107	2.29541	0.0217098	0.0747311	chr17	15367353	15376872	-	Dll1
MSTRG.6582	1551.89	0.33466	0.100579	3.32734	0.000876778	0.00516595	chr14	18204053	18239127	-	Nr1d2
MSTRG.8032	464.183	0.62847	0.148423	4.23431	2.29255e-05	0.000209558	chr15	89582532	89591923	-	Rabl2
MSTRG.7622	1771.17	0.0845245	0.11042	0.765484	0.443983	0.653657	chr15	52712407	52730564	+	Med30
MSTRG.2291	2780.01	0.142838	0.0837557	1.70541	0.0881177	0.218929	chr10	79793571	79820896	+	Palm
MSTRG.3420	9548.3	-0.0418384	0.0619925	-0.674894	0.499743	0.700001	chr11	61151784	61175055	-	Usp22
ENSMUSG00000042631.7	42.1509	-0.224802	0.182678	-1.23059	0.218476	0.415104	chr2	153031851	153055775	+	Xkr7
MSTRG.16389	2391.02	-0.176257	0.0939014	-1.87704	0.060512	0.166253	chr5	31240863	31251566	+	Nrbp1
MSTRG.3841	905.678	0.136959	0.122488	1.11814	0.263506	0.470263	chr11	84048040	84069261	-	Dusp14
MSTRG.9702	1429.73	0.0145101	0.0987493	0.146939	0.88318	0.944756	chr17	40934684	40961988	+	Mmut
MSTRG.14381	90.143	-0.0566356	0.207062	-0.27352	0.784453	0.89244	chr3	116918257	116968987	-	Palmd
MSTRG.2660	1978.46	0.140978	0.0963971	1.46247	0.143612	0.309524	chr10	115368403	115384443	-	Thap2
MSTRG.7839	3074.15	0.174641	0.0776369	2.24946	0.0244833	0.0823653	chr15	78877189	78894585	+	Gga1
MSTRG.22790	75304.2	0.135209	0.0534398	2.53011	0.0114026	0.0447534	chr9	40800983	40810087	+	Hspa8
MSTRG.5720	415.956	0.635539	0.163881	3.87804	0.000105302	0.000818263	chr13	33917917	34002794	-	Serpinb6a
MSTRG.9499	189.756	-0.476789	0.192443	-2.47755	0.0132286	0.0502994	chr17	31643897	31644779	-	Rps2-ps8
MSTRG.16633	1392.46	0.287803	0.103935	2.76907	0.0056216	0.0249469	chr5	52363790	52371418	+	Sod3
MSTRG.2710	351.05	0.656432	0.164378	3.99343	6.5124e-05	0.000537062	chr10	120781095	120899101	-	Msrb3
MSTRG.15206	5154.74	-0.256575	0.0874009	-2.93561	0.00332892	0.0161638	chr4	89274470	89294653	-	Cdkn2a
MSTRG.3824	639.067	-0.343886	0.137166	-2.50708	0.0121732	0.0471289	chr11	83409136	83421039	+	Rasl10b
MSTRG.2503	2245.65	-0.157578	0.102999	-1.52991	0.126039	0.283471	chr10	88746606	88826804	-	Utp20
MSTRG.293	136.751	-0.488656	0.207052	-2.36006	0.0182719	0.0653824	chr1	51289125	51302960	+	Cavin2
MSTRG.14589	5194.98	0.137105	0.0639091	2.14531	0.0319278	0.101762	chr3	144188529	144205220	-	Lmo4
MSTRG.6532	214.459	-0.991559	0.189285	-5.23845	1.6193e-07	2.24969e-06	chr14	8431191	8666264	-	4930452B06Rik
MSTRG.3203	2384.65	-0.167779	0.0868535	-1.93174	0.0533913	0.151392	chr11	48825345	48826655	-	Gm12184
MSTRG.8006	2956.47	0.492502	0.0836461	5.88793	3.91064e-09	7.29937e-08	chr15	88862185	88865726	+	Pim3
MSTRG.22969	1308.54	0.291936	0.119006	2.45312	0.0141622	0.0532479	chr9	54365157	54501626	-	Dmxl2
MSTRG.13099	985.152	-0.318334	0.113139	-2.81365	0.00489821	0.0222519	chr2	158794806	158858214	+	Dhx35
MSTRG.22728	264.4	-0.0331765	0.183168	-0.181126	0.856269	0.931094	chr9	35421127	35507652	+	Cdon
MSTRG.10018	125.166	0.394666	0.206076	1.91515	0.0554729	0.15573	chr17	79933511	79934572	-	Gm6552
MSTRG.4274	283.125	-0.0401763	0.180034	-0.22316	0.823411	0.913375	chr11	107874604	107915055	-	Cacng5
MSTRG.23337	294.781	0.0216324	0.173003	0.12504	0.900492	0.954353	chr9	88327196	88372092	+	Nt5e
MSTRG.21886	649.089	-0.292895	0.135568	-2.16051	0.0307334	0.0987493	chr8	87661809	87959595	-	Zfp423
MSTRG.20886	629.685	0.2307	0.141924	1.62552	0.104052	0.247213	chr7	128373620	128418758	-	Rgs10
MSTRG.18604	11766.3	0.0443854	0.0640509	0.692971	0.488328	0.69181	chr6	86524491	86526321	-	Pcbp1
MSTRG.4529	843.101	-0.207873	0.12122	-1.71484	0.086375	0.2161	chr11	121421400	121431288	+	Fn3krp
MSTRG.11241	348.222	-0.205225	0.161829	-1.26816	0.204741	0.396902	chr19	36917549	36919615	-	Fgfbp3
MSTRG.17055	1214.81	-0.397712	0.111884	-3.55468	0.000378442	0.00252484	chr5	106964321	106984432	+	Cdc7
MSTRG.10594	4346.7	0.348445	0.0819857	4.25007	2.13706e-05	0.000196569	chr18	65800514	65817684	+	Sec11c
MSTRG.23864	129711	0.436263	0.0520687	8.3786	5.3561e-17	2.51857e-15	chrM	9876	11544	+	mt-Nd4l
MSTRG.12605	2836.47	0.0725082	0.0792642	0.914766	0.360315	0.574522	chr2	119797732	119818104	+	Tyro3
MSTRG.16442	1477.72	-0.290605	0.10133	-2.86789	0.00413213	0.0192697	chr5	33897915	33936413	-	Nelfa
MSTRG.1823	1698.31	-0.130753	0.0937405	-1.39484	0.163064	0.33804	chr10	24869985	24913681	+	Med23
MSTRG.4925	1925.84	-0.0870111	0.0981015	-0.88695	0.375106	0.589095	chr12	69965011	69987357	-	Sav1
MSTRG.11696	474.665	-0.187106	0.153525	-1.21873	0.222946	0.421153	chr2	22895521	22940266	+	Pdss1
MSTRG.4672	2304.95	-0.489464	0.091713	-5.33692	9.45409e-08	1.38562e-06	chr12	21285390	21315056	+	Cpsf3
MSTRG.7617	2075.82	0.226904	0.0972642	2.33286	0.0196554	0.069119	chr15	52040106	52045722	+	Aard
MSTRG.689	4692.14	-0.244579	0.0706328	-3.46268	0.000534826	0.00340409	chr1	86908792	86909683	-	Gm6136
MSTRG.8591	878.932	-0.311254	0.118526	-2.62603	0.0086387	0.0355009	chr16	32084415	32099740	-	Pigx
MSTRG.4662	3994.52	-0.321887	0.0776869	-4.14339	3.42212e-05	0.000298667	chr12	21323508	21373632	-	Adam17
MSTRG.12861	856.365	0.155678	0.127547	1.22056	0.222253	0.419974	chr2	140650913	140671469	-	Flrt3
MSTRG.12456	402.627	-0.401619	0.170494	-2.35562	0.018492	0.0660248	chr2	104143072	104411013	-	D430041D05Rik
MSTRG.14204	11498.3	-0.224383	0.060619	-3.70152	0.000214308	0.00153297	chr3	103020425	103058186	+	Csde1
MSTRG.5087	5194.34	0.400854	0.0716813	5.59217	2.24247e-08	3.70161e-07	chr12	82169319	82451786	+	Sipa1l1
MSTRG.5070	602.443	-0.49637	0.150475	-3.29868	0.000971393	0.00564695	chr12	81573556	81595008	-	Med6
MSTRG.23034	104.829	1.0345	0.207153	4.99386	5.91832e-07	7.42539e-06	chr9	58156267	58204319	-	Islr
MSTRG.16475	603.951	0.751596	0.145148	5.17813	2.2412e-07	3.0445e-06	chr5	35056765	35087839	+	Dok7
MSTRG.7757	911.512	0.201327	0.118238	1.70273	0.0886183	0.219912	chr15	75940951	75949402	+	Zfp623
MSTRG.14310	463.141	-0.527012	0.149753	-3.5192	0.000432853	0.00283753	chr3	108202221	108210934	-	Atxn7l2
MSTRG.18936	1358.8	-0.359805	0.102712	-3.50306	0.000459951	0.00298713	chr6	118501307	118562261	-	Ankrd26
MSTRG.23561	1317.79	-0.119124	0.116389	-1.02349	0.306074	0.518943	chr9	107567944	107572779	+	Hyal2
MSTRG.14647	62.3254	-0.0135116	0.205406	-0.0657801	0.947553	0.977193	chr3	152817080	152982246	-	St6galnac5
MSTRG.19079	3042.18	0.172225	0.0829537	2.07616	0.0378793	0.116383	chr6	129533159	129542346	+	Gabarapl1
MSTRG.2583	1639.96	-0.195055	0.0944727	-2.06467	0.0389543	0.119054	chr10	99107035	99198074	+	Poc1b
MSTRG.4528	917.013	-0.396861	0.124183	-3.19578	0.00139455	0.00766847	chr11	121701543	121716306	+	Metrnl
MSTRG.1011	611.568	0.842794	0.139768	6.02996	1.63998e-09	3.30951e-08	chr1	133910303	133921414	-	Prelp
MSTRG.24475	373.94	-0.0555245	0.161971	-0.342806	0.731745	0.862907	chrX	136072098	136085255	-	Nxf3
MSTRG.9331	7388.17	-0.105554	0.0570875	-1.84899	0.0644588	0.174254	chr17	25830504	25861501	-	Stub1
MSTRG.23572	540.029	-0.259268	0.147124	-1.76225	0.0780276	0.200903	chr9	107681499	107710475	-	Sema3f
MSTRG.2439	2388.89	0.414093	0.0976107	4.24229	2.21247e-05	0.000202997	chr10	83360220	83488505	+	D10Wsu102e
MSTRG.8985	3053.82	0.161282	0.080266	2.00934	0.0445008	0.131866	chr16	95992091	96082643	-	Brwd1
MSTRG.8022	5533.24	0.162847	0.062411	2.60927	0.00907362	0.0369878	chr15	89351003	89355659	-	Lmf2
MSTRG.21889	1674.16	0.215959	0.100736	2.14381	0.0320483	0.10208	chr8	88137854	88172027	+	Heatr3
MSTRG.13877	1829	-0.175838	0.0913336	-1.92523	0.0542004	0.153154	chr3	87930313	87940686	+	Isg20l2
MSTRG.21416	7256.41	0.257054	0.0707119	3.63523	0.000277735	0.00191838	chr8	34154562	34170845	+	Saraf
ENSMUSG00000048572.5	113.511	-0.518495	0.204926	-2.53016	0.011401	0.0447534	chr19	24674007	24682233	+	Tmem252
MSTRG.2954	9189.2	0.0207495	0.0642422	0.322988	0.746704	0.872066	chr11	6291632	6359419	+	Ogdh
MSTRG.1704	935.041	-0.352642	0.118791	-2.9686	0.00299161	0.0146985	chr10	7667502	7678881	+	Nup43
MSTRG.6906	873.514	0.326145	0.122485	2.66274	0.00775071	0.0325445	chr14	52261758	52279545	-	Rab2b
MSTRG.979	181.763	-0.334585	0.191111	-1.75073	0.0799919	0.204917	chr1	131867223	131872887	+	Rab29
MSTRG.328	611.845	0.410624	0.149025	2.7554	0.00586212	0.0258734	chr1	53806875	54195168	-	Hecw2
MSTRG.12559	177.126	0.559498	0.19332	2.89415	0.00380188	0.0179985	chr2	118130423	118373419	-	Fsip1
MSTRG.23278	11608.3	0.225012	0.0534817	4.20726	2.5848e-05	0.000232791	chr9	79768942	79793507	-	Tmem30a
MSTRG.1126	675.231	-0.431404	0.134247	-3.2135	0.00131128	0.00728417	chr1	151367698	151428455	-	Swt1
MSTRG.11704	4997.88	-0.0946039	0.0686502	-1.37806	0.168186	0.345023	chr2	23156368	23199260	+	Yme1l1
MSTRG.456	2578.48	-0.0833036	0.0980454	-0.849643	0.395524	0.608699	chr1	64029446	64122282	-	Klf7
MSTRG.11733	380.77	-0.34372	0.177361	-1.93797	0.0526264	0.14979	chr2	25255438	25256292	+	Tmem203
MSTRG.8643	3363.56	-0.179792	0.0744528	-2.41484	0.015742	0.0579901	chr16	35541144	35664732	+	Sema5b
MSTRG.17306	1842.96	0.0563011	0.103991	0.541405	0.588228	0.768331	chr5	120680201	120711927	-	Dtx1
MSTRG.7925	3391.84	0.319809	0.0775134	4.12586	3.69356e-05	0.000320641	chr15	81888227	81926240	-	Polr3h
MSTRG.426	343.689	-0.431892	0.173389	-2.49089	0.0127423	0.0489123	chr1	61638823	62642284	+	Pard3b
MSTRG.13515	44.2625	-0.678271	0.19349	-3.50545	0.000455829	0.00296299	chr3	36515056	36532384	-	Gm11549
ENSMUSG00000027971.16	210.75	-0.0951367	0.188864	-0.503732	0.614449	0.786957	chr3	125404075	125728899	+	Ndst4
MSTRG.22416	4598.43	0.0223099	0.0657563	0.339281	0.734398	0.864619	chr9	21546893	21595970	+	Carm1
MSTRG.21426	47.5799	-0.650905	0.197403	-3.29734	0.000976037	0.00566882	chr8	36156009	36161588	+	Gm38414
MSTRG.23119	3894.36	-0.122855	0.0779371	-1.57634	0.114948	0.265367	chr9	65101485	65137940	+	Igdcc4
MSTRG.5817	217.28	0.634851	0.190238	3.33714	0.000846467	0.00501961	chr13	42680622	43138526	+	Phactr1
MSTRG.3747	32727.1	-0.229045	0.0540658	-4.2364	2.27129e-05	0.000207874	chr11	78322967	78327781	+	Aldoc
MSTRG.21336	11325.5	-0.0796198	0.0563026	-1.41414	0.15732	0.329407	chr8	24949610	25016930	-	Adam9
MSTRG.19409	6719.98	0.208973	0.0601062	3.47673	0.000507572	0.00325321	chr7	16815888	16840931	+	Strn4
MSTRG.2110	10927	0.0663904	0.0612021	1.08477	0.278022	0.486679	chr10	62268854	62379908	-	Hk1
MSTRG.9664	1045.16	-0.194085	0.11245	-1.72597	0.0843521	0.212853	chr17	35910378	35916389	-	Mrps18b
MSTRG.10015	4177.59	-0.28931	0.0786857	-3.67678	0.0002362	0.00167163	chr17	78949404	79020816	-	Prkd3
MSTRG.11835	2720	0.411483	0.0890685	4.61984	3.84032e-06	4.12455e-05	chr2	29802633	29817522	+	Slc27a4
MSTRG.454	869.015	-0.161599	0.127036	-1.27207	0.203347	0.394878	chr1	63730613	63754655	+	Fastkd2
MSTRG.8525	3950.27	0.360173	0.0723923	4.9753	6.51471e-07	8.11353e-06	chr16	22857844	22879634	+	Dnajb11
MSTRG.9314	2674.43	-0.456606	0.0813399	-5.61355	1.98212e-08	3.29328e-07	chr17	25374284	25433783	-	Cacna1h
MSTRG.14368	1216.43	-0.271352	0.115578	-2.34778	0.0188857	0.0670773	chr3	116513069	116549981	+	Dbt
MSTRG.10758	6812.81	0.0238815	0.0583656	0.409171	0.682414	0.831447	chr18	90510153	90543267	+	Tmx3
MSTRG.848	1203.93	0.333603	0.112577	2.96333	0.00304332	0.0149326	chr1	106538177	106714274	-	Bcl2
MSTRG.5931	230.324	-0.53414	0.184259	-2.89885	0.00374531	0.0177881	chr13	54758859	54766595	-	Sncb
ENSMUSG00000028036.6	122.008	-0.683872	0.204657	-3.34156	0.0008331	0.00495235	chr3	151796501	151837630	-	Ptgfr
MSTRG.11619	3104.58	0.485135	0.0762714	6.36064	2.00918e-10	4.59138e-09	chr2	13076820	13271415	-	Rsu1
MSTRG.12963	104.711	-0.289397	0.207234	-1.39647	0.162572	0.337498	chr2	152940996	152951698	-	Dusp15
MSTRG.17730	10740.3	-0.166263	0.0584328	-2.84537	0.00443593	0.0204653	chr5	140419327	140443360	+	Eif3b
MSTRG.5460	151.136	0.322665	0.206282	1.56419	0.117773	0.27006	chr13	6662564	6662894	-	Gm10029
MSTRG.15212	6671.7	-0.410879	0.0687733	-5.97439	2.30952e-09	4.51773e-08	chr4	91851667	91852669	-	Gm12671
MSTRG.1521	855.094	-0.337254	0.126861	-2.65846	0.00784998	0.0328767	chr1	182409171	182462432	+	Trp53bp2
MSTRG.8978	1008.59	0.45957	0.119788	3.83652	0.000124792	0.000946648	chr16	95702074	95721051	+	Ets2
MSTRG.23588	1583.67	0.275714	0.0976577	2.82327	0.0047537	0.0217061	chr9	108051533	108083346	-	Rnf123
MSTRG.10456	145.729	-0.157816	0.199165	-0.792386	0.428136	0.638816	chr18	45268859	45686024	+	Kcnn2
MSTRG.8571	928.377	0.610798	0.127866	4.77688	1.78039e-06	2.03904e-05	chr16	31422279	31458901	+	Bdh1
MSTRG.16887	2670.46	0.35167	0.0856072	4.10796	3.99174e-05	0.000343679	chr5	88565039	88651522	+	Rufy3
MSTRG.16205	2353.19	0.294871	0.0918897	3.20897	0.00133211	0.00738366	chr5	18265134	18360355	-	Gnai1
MSTRG.24154	2146.69	0.503849	0.0885972	5.68696	1.2932e-08	2.22889e-07	chrX	71420059	71492849	-	Cd99l2
MSTRG.10228	3481.42	0.443401	0.0739765	5.9938	2.0499e-09	4.05312e-08	chr18	23752332	23893861	+	Mapre2
MSTRG.14560	7193.71	-0.195077	0.0654033	-2.98268	0.00285737	0.0141432	chr3	138526178	138559696	+	Eif4e
MSTRG.24521	1184.72	0.24397	0.11085	2.20091	0.0277425	0.0909115	chrX	142226769	142239692	+	Nxt2
MSTRG.20957	38.1944	0.324019	0.187764	1.72567	0.0844073	0.212879	chr7	140150627	140154877	-	Sprn
MSTRG.4902	1697.3	-0.112999	0.0925077	-1.22151	0.221892	0.419722	chr12	69184156	69186770	+	Mgat2
MSTRG.17830	2809.64	-0.102609	0.0857462	-1.19666	0.231439	0.431551	chr5	146734808	146795006	-	Usp12
MSTRG.19941	566.472	0.941393	0.142278	6.61655	3.6767e-11	9.31621e-10	chr7	45918022	45921404	-	Emp3
MSTRG.8481	322.64	-0.643486	0.166754	-3.85888	0.000113907	0.000876314	chr16	20611592	20646485	+	Eef1akmt4
MSTRG.9753	1284.45	-0.125183	0.108201	-1.15695	0.247293	0.450016	chr17	46257850	46283033	-	Tjap1
MSTRG.20106	1078.8	0.453943	0.112276	4.04311	5.2747e-05	0.000442706	chr7	66390889	66427697	-	Aldh1a3
MSTRG.18571	1588.49	-0.118415	0.0971757	-1.21857	0.223008	0.421183	chr6	85130175	85137766	-	Spr
MSTRG.8383	62.1591	-0.485074	0.201498	-2.40733	0.0160695	0.0589094	chr16	16213317	16272712	+	Pkp2
MSTRG.23264	1811.19	0.246792	0.0951594	2.59346	0.00950169	0.0384762	chr9	78109191	78172107	+	Cilk1
MSTRG.4808	3317.75	-0.533851	0.0833323	-6.40629	1.49105e-10	3.45035e-09	chr12	51348060	51376986	+	G2e3
MSTRG.13907	18552.6	-0.380648	0.0552435	-6.89037	5.56471e-12	1.54329e-10	chr3	88605965	88651683	+	Arhgef2
MSTRG.3551	10498.9	0.0255962	0.0651072	0.393139	0.694217	0.838328	chr11	69733996	69758637	-	Polr2a
MSTRG.4046	1959.17	-0.040806	0.094523	-0.431704	0.665956	0.820409	chr11	98358367	98381112	+	Stard3
MSTRG.13526	1908.15	-0.22907	0.0923886	-2.47942	0.0131596	0.0501208	chr3	36552605	36565727	+	Exosc9
MSTRG.4730	1506.29	0.0952992	0.0974898	0.977529	0.328307	0.54266	chr12	32953890	32979860	+	Sypl
MSTRG.22026	217.597	-0.163956	0.187193	-0.875867	0.381102	0.594677	chr8	104628069	104631327	-	Rrad
MSTRG.132	100487	-0.0468345	0.0476369	-0.983155	0.325531	0.540134	chr1	24615705	24616197	-	Gm29216
MSTRG.22962	163.382	0.24334	0.204196	1.19169	0.233381	0.433849	chr9	53689533	53690283	-	Rps6-ps3
MSTRG.24007	5651.3	0.273572	0.0623373	4.38857	1.14098e-05	0.00011115	chrX	36598205	36606079	+	Pgrmc1
ENSMUSG00000021700.10	123.46	-0.0214014	0.207196	-0.103291	0.917732	0.963137	chr13	110054186	110280996	-	Rab3c
MSTRG.10915	3795.88	0.281829	0.073432	3.83796	0.000124061	0.000942569	chr19	6227764	6236235	-	Ppp2r5b
MSTRG.24438	958.265	0.0843626	0.12581	0.670556	0.502504	0.702117	chrX	120290258	120910619	+	Pcdh11x
MSTRG.17977	54.4914	0.298718	0.199639	1.49629	0.134578	0.296812	chr6	17065148	17105828	+	Tes
MSTRG.23752	48448.3	-0.28308	0.0486714	-5.81614	6.02219e-09	1.09346e-07	chr9	120127688	120132369	+	Rpsa
MSTRG.23869	1698.06	0.262174	0.0968876	2.70596	0.00681078	0.029191	chrM	14070	14139	-	mt-Te
MSTRG.10498	371.421	0.257186	0.160108	1.60633	0.108202	0.253959	chr18	53245661	53390920	+	Snx24
MSTRG.15370	2452.82	-0.358504	0.0894607	-4.00739	6.13934e-05	0.000507724	chr4	109676587	109963960	+	Faf1
MSTRG.19870	2712.17	-0.105812	0.0809373	-1.30733	0.191101	0.378105	chr7	44876764	44892712	-	Med25
MSTRG.14214	3467.56	0.0551603	0.0720001	0.766114	0.443608	0.653497	chr3	103722221	103738001	-	Olfml3
MSTRG.1499	21544.6	-0.078657	0.0578687	-1.35923	0.174073	0.354255	chr1	180800831	180813943	-	H3f3a
MSTRG.9381	37.0646	-0.269675	0.192148	-1.40348	0.160475	0.334185	chr17	27057303	27122223	+	Itpr3
MSTRG.15654	26068.8	0.0331389	0.0495793	0.668402	0.503877	0.70339	chr4	130792536	130826319	+	Sdc3
MSTRG.8126	4190.17	-0.151586	0.0688621	-2.2013	0.0277149	0.0908448	chr15	99125915	99213215	+	Spats2
MSTRG.19337	3665.66	0.521129	0.0707658	7.36413	1.783e-13	5.86511e-12	chr7	7282308	7300851	-	Clcn4
MSTRG.494	3560.79	-0.309775	0.0845269	-3.6648	0.000247528	0.00174088	chr1	67000516	67038872	-	Lancl1
MSTRG.14511	1463.68	-0.488948	0.0986069	-4.95855	7.10201e-07	8.76313e-06	chr3	132981751	133092033	-	Gstcd
MSTRG.18144	318.704	-0.227317	0.171586	-1.3248	0.185238	0.370401	chr6	38381468	38427647	+	Ttc26
MSTRG.21302	3704.86	-0.365212	0.0820316	-4.45209	8.5037e-06	8.56265e-05	chr8	22168159	22186199	-	Ckap2
MSTRG.4833	2886.29	-0.166771	0.0867671	-1.92205	0.0545996	0.153903	chr12	54746348	54795703	-	Snx6
MSTRG.79	1185.05	-0.539759	0.119574	-4.51402	6.3609e-06	6.58491e-05	chr1	15805645	15845496	+	Terf1
ENSMUSG00000030209.14	95.6031	-0.133079	0.207224	-0.642195	0.520746	0.716484	chr6	135713232	136173511	-	Grin2b
MSTRG.1105	132.607	-0.267702	0.201698	-1.32724	0.184428	0.369183	chr1	143777641	143781307	+	Gm29170
MSTRG.11462	474.14	-0.305203	0.148179	-2.05969	0.0394286	0.119964	chr19	55741819	55933654	+	Tcf7l2
MSTRG.13653	1844.13	-0.12142	0.0978714	-1.2406	0.214753	0.410935	chr3	54692806	54728766	+	Supt20
MSTRG.7666	1113.93	0.0754741	0.11358	0.664501	0.50637	0.705235	chr15	58890154	58933738	-	Tatdn1
MSTRG.9983	636.469	-0.171084	0.153057	-1.11778	0.26366	0.470349	chr17	74395607	74424221	+	Slc30a6
MSTRG.7565	2952.13	-0.341801	0.0781548	-4.37338	1.22338e-05	0.00011777	chr15	38291462	38301033	-	Klf10
MSTRG.24133	2596.02	0.00983418	0.0917019	0.107241	0.914598	0.962044	chrX	66649317	66661757	+	Slitrk2
MSTRG.2532	1865.9	0.0178904	0.0903077	0.198105	0.842963	0.924367	chr10	93247413	93311135	-	Elk3
MSTRG.18350	102.767	1.25123	0.207138	6.04057	1.53568e-09	3.12871e-08	chr6	55336431	55348555	+	Aqp1
MSTRG.2134	600.653	-0.342146	0.141373	-2.42016	0.0155138	0.0573162	chr10	62947025	62974185	+	Dna2
MSTRG.15251	4839.31	-0.378612	0.0760083	-4.9812	6.31926e-07	7.89163e-06	chr4	98936670	99120915	-	Dock7
MSTRG.4893	1183.64	0.28615	0.109718	2.60805	0.00910587	0.0371089	chr12	66466059	67222549	-	Mdga2
MSTRG.8004	2446.03	0.347174	0.0869219	3.99409	6.49439e-05	0.000535878	chr15	88751659	88784516	+	Zbed4
MSTRG.19210	1580.15	0.340144	0.0947589	3.58958	0.000331217	0.0022528	chr6	147475827	147632612	+	Ccdc91
MSTRG.23368	1140.21	-0.315788	0.108852	-2.90109	0.00371869	0.0176788	chr9	91358057	91365810	-	Zic1
MSTRG.7959	58.2723	0.0454851	0.198333	0.229336	0.818607	0.91149	chr15	83353846	83367282	-	1700001L05Rik
MSTRG.19789	476.19	-0.505411	0.14623	-3.45628	0.000547689	0.00347091	chr7	38097983	38107534	-	Ccne1
MSTRG.10087	3720.99	-0.381791	0.0784216	-4.86844	1.12482e-06	1.33848e-05	chr17	87975061	87990892	+	Msh6
MSTRG.8007	581.167	0.408902	0.14385	2.84256	0.00447522	0.0206271	chr15	88805243	88819329	-	Alg12
MSTRG.17401	1375.06	0.153259	0.114263	1.34129	0.179826	0.362693	chr5	123394797	123457932	+	Mlxip
MSTRG.14294	8003.71	-0.458177	0.0609646	-7.51546	5.67125e-14	1.98102e-12	chr3	107663117	107696560	-	Ahcyl1
MSTRG.13428	544.282	0.727293	0.142808	5.09281	3.52794e-07	4.6337e-06	chr3	19957053	20009145	+	Cp
MSTRG.13579	636.934	-0.200791	0.1334	-1.50518	0.132278	0.29306	chr3	49743295	49757325	-	Pcdh18
MSTRG.13250	2284.53	-0.20679	0.0835952	-2.47371	0.0133718	0.0507181	chr2	174415803	174427502	+	Nelfcd
MSTRG.11083	1920.46	0.310975	0.0895628	3.47215	0.00051631	0.003302	chr19	18516136	18631823	-	Ostf1
MSTRG.16159	225.572	0.406145	0.186342	2.17957	0.0292895	0.0949444	chr5	8893716	8959231	+	Abcb4
MSTRG.24303	2055.74	0.247474	0.0906717	2.72934	0.00634612	0.0275863	chrX	98936315	98949017	+	Yipf6
MSTRG.23400	1486.93	-0.14312	0.115381	-1.24041	0.214823	0.410963	chr9	96196274	96323646	+	Tfdp2
MSTRG.10676	841.638	0.360305	0.119483	3.01553	0.00256528	0.0128711	chr18	75820177	76148564	+	Zbtb7c
MSTRG.16835	2829.89	-0.0631022	0.0777681	-0.811415	0.417128	0.628239	chr5	76183879	76209245	+	Tmem165
MSTRG.17824	1388.2	0.470125	0.106019	4.43436	9.23459e-06	9.21637e-05	chr5	146209191	146221555	-	Rnf6
MSTRG.6444	835.478	0.199069	0.125863	1.58163	0.113734	0.26331	chr13	108449947	109953461	+	Pde4d
MSTRG.4882	1465.65	-0.208909	0.113178	-1.84585	0.0649143	0.175066	chr12	65036332	65063386	+	Prpf39
MSTRG.8907	2127.44	0.374118	0.0884006	4.23207	2.3155e-05	0.000211129	chr16	87698944	87733346	+	Bach1
MSTRG.19769	305.998	-0.56082	0.169729	-3.30421	0.000952439	0.00556259	chr7	36118273	36118828	+	Rpl17-ps9
MSTRG.11849	432.606	-0.586816	0.159707	-3.67433	0.000238474	0.00168528	chr2	30171492	30174069	+	Endog
MSTRG.13763	3923.51	-0.249654	0.0725322	-3.44198	0.000577476	0.00362833	chr3	67892219	68626481	+	Iqcj
MSTRG.7510	1181.99	0.161462	0.113386	1.424	0.154445	0.325368	chr15	33083128	33594552	+	Cpq
MSTRG.16234	1120.98	-0.285339	0.111385	-2.56174	0.0104149	0.0415209	chr5	21645812	21662694	+	Armc10
MSTRG.24272	2135.02	0.151906	0.090012	1.68762	0.0914839	0.225232	chrX	93654862	93749951	+	Pcyt1b
MSTRG.19896	581.789	0.46062	0.140373	3.2814	0.00103294	0.0059312	chr7	45339121	45367019	-	Ppfia3
MSTRG.19127	4337.84	0.121195	0.0757772	1.59936	0.109742	0.256823	chr6	137252318	137463233	+	Ptpro
MSTRG.6354	9999.81	-0.216847	0.0548453	-3.95381	7.6918e-05	0.000620035	chr13	98309895	98317006	-	Btf3
MSTRG.7606	3467.58	0.314842	0.0845286	3.72468	0.000195565	0.00141476	chr15	44428041	44438256	+	Eny2
MSTRG.12383	85.354	0.421066	0.206327	2.04077	0.0412737	0.124441	chr2	92599706	92615250	+	Chst1
MSTRG.20495	14104.7	-0.0670185	0.0518631	-1.29222	0.196281	0.384979	chr7	100607409	100641268	+	Rab6a
MSTRG.20045	109.85	0.362072	0.205828	1.7591	0.0785606	0.202037	chr7	61704518	61928690	-	A230057D06Rik
MSTRG.8694	568.848	0.475631	0.139383	3.4124	0.000643935	0.00397776	chr16	38892670	39027159	+	Igsf11
MSTRG.19624	14693.8	-0.074042	0.051523	-1.43707	0.150699	0.319911	chr7	28808540	28822266	+	Hnrnpl
MSTRG.20228	1118.97	0.307681	0.11909	2.5836	0.00977746	0.0394188	chr7	80261214	80265374	+	Ngrn
MSTRG.20831	1239.08	-0.384788	0.110257	-3.48991	0.000483181	0.00311593	chr7	127271878	127274055	-	Sephs2
MSTRG.9296	435.516	-0.0901168	0.156312	-0.576518	0.564265	0.750869	chr17	24848891	24850364	-	Fahd1
MSTRG.22329	3971.59	-0.220502	0.0806502	-2.73406	0.00625586	0.0272906	chr9	13748409	13808759	+	Mtmr2
MSTRG.381	1566.8	-0.209137	0.104231	-2.00648	0.0448055	0.132582	chr1	58445150	58481816	+	Nif3l1
MSTRG.18892	442.719	0.712859	0.163687	4.35501	1.33061e-05	0.000126927	chr6	115729130	115762410	-	Tmem40
MSTRG.264	1357.04	-0.398602	0.107512	-3.7075	0.000209312	0.00150517	chr1	42851232	42905683	+	Mrps9
MSTRG.18575	14778.2	-0.190307	0.0592723	-3.21073	0.00132399	0.00734656	chr6	85451513	85468475	+	Cct7
MSTRG.16395	2434.34	0.291742	0.0848511	3.43829	0.00058541	0.00367403	chr5	32135800	32157842	+	Fosl2
MSTRG.16364	809.687	0.424908	0.136032	3.1236	0.00178655	0.00949991	chr5	30814640	30866106	+	Mapre3
MSTRG.8197	1560.42	0.386548	0.110979	3.48306	0.000495709	0.00318971	chr15	101284271	101290945	+	Atg101
MSTRG.15966	205.53	0.170508	0.190975	0.892829	0.371949	0.586135	chr4	149649167	149702571	-	Pik3cd
MSTRG.18979	213.175	-0.808756	0.185704	-4.35509	1.33012e-05	0.000126927	chr6	122577791	122602444	-	Apobec1
MSTRG.11153	11587.7	-0.184753	0.0574228	-3.21742	0.00129347	0.00719899	chr19	27216483	27254407	+	Vldlr
MSTRG.22074	3545.14	-0.0641913	0.0740163	-0.86726	0.3858	0.599012	chr8	105880880	105895023	+	Edc4
MSTRG.5344	436.674	0.210584	0.174815	1.20461	0.228354	0.427482	chr12	109894451	109895093	-	Gm3379
MSTRG.15749	4486.93	-0.244695	0.0797637	-3.06775	0.00215676	0.0110752	chr4	135320483	135353321	-	Srrm1
MSTRG.24211	6124.92	0.327173	0.0602826	5.42732	5.72056e-08	8.7789e-07	chrX	74304997	74311862	+	Gdi1
MSTRG.9757	129.301	-0.461915	0.204915	-2.25418	0.0241851	0.081549	chr17	46297420	46303271	+	Dlk2
MSTRG.8676	7497.8	0.0694487	0.0692337	1.00311	0.315809	0.530422	chr16	38089000	38246084	+	Gsk3b
MSTRG.13414	2880.36	-0.16315	0.0791703	-2.06074	0.0393275	0.119729	chr3	16183211	16217037	+	Ythdf3
MSTRG.6999	242.658	0.420979	0.185699	2.267	0.0233905	0.0792888	chr14	57424061	57517936	+	Ift88
MSTRG.18669	9908.87	-0.31682	0.0566306	-5.5945	2.21254e-08	3.66368e-07	chr6	88883473	88898780	-	Mcm2
ENSMUSG00000051401.7	56.3516	0.174006	0.199413	0.872591	0.382886	0.596192	chr18	40256961	40531630	+	Kctd16
MSTRG.11793	6054.18	-0.112309	0.0668433	-1.68019	0.0929213	0.227873	chr2	26920039	26933928	-	Surf4
MSTRG.17210	114.016	0.82872	0.206503	4.01311	5.9924e-05	0.000496973	chr5	114622151	114658421	-	Trpv4
MSTRG.21428	1538.21	-0.436102	0.113275	-3.84993	0.000118149	0.000903738	chr8	36216063	36249516	-	Lonrf1
MSTRG.5507	1203.52	-0.341019	0.117484	-2.90269	0.00369972	0.0175944	chr13	12182711	12258113	-	Mtr
MSTRG.23990	1619.61	0.575958	0.107156	5.37493	7.66131e-08	1.1481e-06	chrX	20860510	20921004	-	Syn1
MSTRG.12770	874.6	-0.900358	0.141625	-6.35734	2.05279e-10	4.68375e-09	chr2	130390774	130397574	-	Cpxm1
MSTRG.5492	1230.57	-0.576178	0.105636	-5.45439	4.9141e-08	7.63716e-07	chr13	9875485	10360938	-	Chrm3
MSTRG.21123	580.862	-0.0221282	0.143855	-0.153823	0.877749	0.94223	chr7	144001927	144424634	+	Shank2
MSTRG.4965	1647.54	-0.124704	0.0944776	-1.31993	0.186858	0.372458	chr12	72650352	72664909	-	Dhrs7
MSTRG.2544	1284.34	0.0694427	0.104332	0.665594	0.50567	0.704547	chr10	93939164	94035817	-	Vezt
MSTRG.13751	2138.58	0.175386	0.0889478	1.97178	0.0486345	0.141206	chr3	65946150	65958249	-	Ccnl1
MSTRG.15621	9136.4	-0.322061	0.0580482	-5.54817	2.88668e-08	4.6539e-07	chr4	129189759	129219607	+	Yars
MSTRG.4735	170.803	-0.146614	0.193535	-0.757556	0.448717	0.657984	chr12	33147692	33373185	+	Atxn7l1
MSTRG.15121	376.966	0.426885	0.159085	2.68338	0.00728828	0.0308947	chr4	74013441	74202214	+	Frmd3
MSTRG.18471	4615.73	0.391234	0.0662774	5.90297	3.57007e-09	6.70633e-08	chr6	72608431	72617000	-	Tgoln1
MSTRG.749	863.444	-0.413009	0.132039	-3.12792	0.00176046	0.00938506	chr1	91179821	91225196	+	Ramp1
MSTRG.14763	1743.14	0.418685	0.0965133	4.33811	1.43712e-05	0.000136466	chr4	15265830	15286753	+	Tmem64
MSTRG.7928	4668.77	0.139944	0.0939565	1.48945	0.136368	0.299204	chr15	81951107	81960930	-	Pmm1
MSTRG.22089	417.688	-0.48485	0.159241	-3.04475	0.00232871	0.0118462	chr8	106150398	106164715	+	Pla2g15
MSTRG.8482	387.73	0.270287	0.164081	1.64728	0.0995015	0.239001	chr16	20619214	20621287	-	Camk2n2
MSTRG.15204	399.567	0.390241	0.161868	2.41085	0.0159152	0.0584754	chr4	89679435	89694772	+	Dmrta1
MSTRG.12651	15954	0.0393405	0.0555828	0.707781	0.479082	0.683862	chr2	121413774	121439117	+	Pdia3
MSTRG.93	435.233	0.125268	0.154172	0.812522	0.416492	0.627845	chr1	16964559	17097889	-	Jph1
MSTRG.10366	15250.6	0.283976	0.0494729	5.74002	9.46634e-09	1.68136e-07	chr18	38410395	38465303	+	Ndfip1
MSTRG.23510	1964.5	-0.166899	0.0953455	-1.75047	0.0800372	0.204926	chr9	105053238	105079888	+	Mrpl3
MSTRG.3223	1152.79	-0.729522	0.106756	-6.83357	8.28262e-12	2.24196e-10	chr11	49794177	49838613	+	Gfpt2
MSTRG.15708	206.681	1.09225	0.192337	5.67882	1.35628e-08	2.32998e-07	chr4	133491099	133498550	-	Trnp1
MSTRG.9747	4749.27	-0.252633	0.070834	-3.56656	0.000361705	0.00242864	chr17	46202781	46243598	+	Xpo5
MSTRG.11587	6342.5	-0.0372427	0.0742194	-0.501792	0.615814	0.787858	chr2	6539693	7509563	-	Celf2
MSTRG.13911	2415.52	0.0139067	0.090815	0.153132	0.878294	0.942547	chr3	88685802	88712924	+	Khdc4
MSTRG.8653	4969.09	-0.614469	0.0821321	-7.48147	7.34931e-14	2.5192e-12	chr16	36043760	36071594	-	Fam162a
MSTRG.14824	2169.63	0.134575	0.101006	1.33234	0.182748	0.366871	chr4	32983036	33022180	+	Rragd
MSTRG.21491	9015.7	0.152371	0.0680788	2.23816	0.0252105	0.084294	chr8	47180047	47446362	-	Stox2
MSTRG.6293	3281.94	0.0547251	0.0883065	0.619717	0.535444	0.729252	chr13	93430100	93499808	-	Jmy
MSTRG.4720	1162.66	-0.456468	0.107795	-4.23461	2.2895e-05	0.000209409	chr12	31654868	31937630	+	Cog5
MSTRG.2982	3662.01	-0.165803	0.0767654	-2.15987	0.0307831	0.0988874	chr11	11787430	11808962	-	Fignl1
MSTRG.20504	229.809	-0.247829	0.183724	-1.34892	0.177362	0.358857	chr7	100869751	100932107	-	Arhgef17
MSTRG.18180	978.816	-0.215146	0.113926	-1.88848	0.0589613	0.163027	chr6	40401374	40436135	-	Dennd11
MSTRG.23335	1140.29	-0.0733314	0.114305	-0.641544	0.521169	0.716663	chr9	87189576	87255536	-	Cep162
MSTRG.554	708.457	-0.21191	0.134973	-1.57002	0.11641	0.267983	chr1	74593747	74601397	-	Rnf25
MSTRG.20178	5336.06	-0.20162	0.081118	-2.48552	0.0129362	0.0494357	chr7	78175958	78738012	-	Ntrk3
MSTRG.13832	33879.5	-0.285275	0.0535604	-5.32624	1.00267e-07	1.46661e-06	chr3	86137939	86142702	-	Rps3a1
MSTRG.17476	149.769	0.272044	0.197981	1.3741	0.169412	0.346951	chr5	127632261	127709374	+	Glt1d1
MSTRG.16444	2207.51	0.181357	0.0842114	2.15359	0.0312721	0.100011	chr5	33995983	34005916	+	Nat8l
MSTRG.332	1502.59	-0.443397	0.122941	-3.60658	0.000310256	0.00212303	chr1	54396003	54438971	-	Gtf3c3
MSTRG.7125	866.729	-0.306335	0.127707	-2.39873	0.016452	0.0601615	chr14	69241847	69285112	-	Slc25a37
MSTRG.9061	570.797	0.691703	0.138928	4.97884	6.39657e-07	7.97993e-06	chr17	6511790	6528713	-	Gm2808
MSTRG.9916	1035.66	-0.477638	0.120529	-3.96285	7.40588e-05	0.000600294	chr17	66123519	66152174	+	Ddx11
MSTRG.124	219.373	-0.0555687	0.188559	-0.294701	0.768222	0.883349	chr1	24261889	24587472	-	Col19a1
ENSMUSG00000015484.3	86.3997	0.15715	0.207239	0.758302	0.44827	0.657526	chr1	156075965	156205026	-	Fam163a
MSTRG.21839	223.519	0.706938	0.1833	3.85672	0.000114917	0.000882233	chr8	84911902	84937359	-	Mast1
MSTRG.22107	1621.55	-0.238464	0.11696	-2.03885	0.0414648	0.124837	chr8	107056876	107060931	+	Nip7
MSTRG.23900	2913.87	0.177801	0.0804146	2.21105	0.0270324	0.0891174	chrX	7714332	7731064	+	Wdr45
MSTRG.5699	903.907	0.587466	0.132034	4.44934	8.61337e-06	8.64933e-05	chr13	31806632	31812476	+	Foxc1
MSTRG.223	1633.22	0.0390535	0.0935471	0.417475	0.676331	0.827285	chr1	37430138	37439124	+	Unc50
MSTRG.3145	22773.9	0.108574	0.0538622	2.01577	0.0438238	0.13044	chr11	35769483	35791285	+	Pank3
MSTRG.18448	2029.93	0.245334	0.0905222	2.71021	0.00672413	0.0288703	chr6	72097591	72154571	+	St3gal5
MSTRG.4640	760.02	-0.313262	0.128931	-2.42969	0.0151118	0.0560996	chr12	17348457	17430095	+	Nol10
ENSMUSG00000030351.5	95.8298	-0.0820946	0.207001	-0.396591	0.691669	0.836698	chr6	127887588	127953977	+	Tspan11
MSTRG.17646	4595.7	0.01741	0.0680377	0.255888	0.798037	0.899341	chr5	137295703	137307674	-	Srrt
MSTRG.1503	2068.86	-0.246786	0.0884162	-2.79119	0.00525143	0.0235824	chr1	180904292	180908088	+	Pycr2
MSTRG.13403	167.252	0.432618	0.203837	2.12238	0.0338062	0.106317	chr3	13669508	13670145	-	Gm37164
MSTRG.8091	2385.94	-0.105177	0.0823494	-1.2772	0.201531	0.392494	chr15	97792663	97844502	-	Hdac7
MSTRG.24301	356.871	-0.431023	0.20219	-2.13177	0.033026	0.104353	chrX	96484858	96485479	+	Rpl17-ps8
MSTRG.8952	3614.87	-0.154439	0.0755772	-2.04346	0.0410067	0.123839	chr16	91621185	91646952	-	Gart
MSTRG.4448	812.83	0.167556	0.125223	1.33805	0.180879	0.364116	chr11	119343424	119355536	-	Sgsh
MSTRG.7761	335.259	0.133534	0.165871	0.805044	0.420794	0.631428	chr15	75979871	75982455	-	Ccdc166
MSTRG.15834	92.4281	-0.00104084	0.206963	-0.00502913	0.995987	0.997756	chr4	141301239	141329384	+	Epha2
MSTRG.5394	616.284	-0.234908	0.135716	-1.73089	0.0834721	0.211396	chr12	111814169	111832192	+	Zfyve21
MSTRG.1737	151	-0.265952	0.196133	-1.35597	0.175107	0.35567	chr10	12938208	12964298	-	Stx11
MSTRG.7845	18018.6	0.0191671	0.0590855	0.324395	0.745639	0.871327	chr15	79028449	79030504	+	H1f0
MSTRG.283	1299.44	-0.24295	0.105971	-2.29262	0.0218701	0.0751418	chr1	44118956	44145054	+	Bivm
MSTRG.13943	107.661	-0.296993	0.206017	-1.44159	0.149417	0.31793	chr3	89333389	89338028	-	Efna4
MSTRG.22108	13901.6	0.294688	0.0543177	5.42528	5.78652e-08	8.8616e-07	chr8	107150639	107187471	+	Cyb5b
MSTRG.5474	2896.1	-0.154604	0.0848759	-1.82153	0.0685258	0.182193	chr13	8966330	8996083	-	Gtpbp4
MSTRG.16306	748.796	0.380538	0.146832	2.59166	0.00955152	0.0386673	chr5	24581553	24581862	-	Gm10221
MSTRG.3735	406.17	-0.258472	0.158163	-1.63422	0.102214	0.244081	chr11	78166105	78176675	-	Nek8
MSTRG.11330	2037.41	-0.237878	0.0935852	-2.54184	0.0110271	0.0435102	chr19	43499751	43524605	-	Got1
MSTRG.12930	661.486	-0.685233	0.137282	-4.99143	5.99331e-07	7.50879e-06	chr2	150749041	150771675	+	Entpd6
MSTRG.15611	1048.8	0.197534	0.119706	1.65015	0.0989113	0.237909	chr4	128930232	128962442	-	Azin2
MSTRG.20704	318.162	-0.708569	0.172505	-4.10753	3.99907e-05	0.000344108	chr7	119794005	119848943	+	Rexo5
MSTRG.7426	2119.24	-0.330162	0.09249	-3.5697	0.000357388	0.00240626	chr15	9111984	9155425	-	Skp2
MSTRG.8015	1573.68	0.14049	0.0975478	1.44021	0.149807	0.318524	chr15	89089083	89100340	+	Selenoo
MSTRG.16081	806.681	-0.474917	0.131153	-3.62108	0.000293376	0.00201787	chr5	3236430	3236868	+	Gm15772
MSTRG.5263	44.6757	-0.560161	0.193567	-2.89389	0.00380497	0.0180048	chr12	100876681	100908198	-	Gpr68
MSTRG.2786	3716.35	-0.0574553	0.075043	-0.765631	0.443896	0.653657	chr10	127380326	127499417	+	R3hdm2
MSTRG.3674	22599.2	-0.224399	0.0546126	-4.10893	3.975e-05	0.000342639	chr11	75486815	75509449	+	Prpf8
MSTRG.355	392.909	0.082749	0.170053	0.486608	0.626536	0.796112	chr1	55405920	55754285	+	Plcl1
MSTRG.22910	678.857	0.36798	0.135653	2.71264	0.00667488	0.0287092	chr9	48654296	48836222	-	Zbtb16
MSTRG.7208	47405.2	-0.0795041	0.0601058	-1.32274	0.185923	0.371163	chr14	75845092	75848525	+	Tpt1
MSTRG.1768	1305.21	0.199181	0.11855	1.68014	0.0929293	0.227873	chr10	18011259	18023288	-	Abracl
MSTRG.21166	2168.1	-0.398085	0.0844415	-4.71433	2.42509e-06	2.71799e-05	chr8	4253079	4256220	+	Snapc2
MSTRG.4446	6607.23	-0.223514	0.0636596	-3.51109	0.000446275	0.0029125	chr11	119288362	119300089	-	Eif4a3
ENSMUSG00000034324.16	118.214	-0.707744	0.206899	-3.42072	0.000624564	0.00388262	chr5	127241807	127565793	+	Tmem132c
MSTRG.16432	2522.09	-0.194356	0.0829858	-2.34204	0.0191787	0.0678491	chr5	33634951	33652574	-	Slbp
MSTRG.21339	1994.71	-0.682056	0.0931355	-7.32326	2.42013e-13	7.85524e-12	chr8	25039143	25102376	-	Plekha2
MSTRG.23569	347.461	0.503849	0.16545	3.04532	0.00232435	0.0118282	chr9	107597673	107609229	-	Sema3b
MSTRG.24	97.2065	0.690439	0.206458	3.3442	0.000825195	0.00491133	chr1	8361474	9299878	-	Sntg1
MSTRG.22175	211.625	0.607411	0.189016	3.21355	0.00131106	0.00728417	chr8	111345134	111393824	-	Fa2h
MSTRG.3754	3862.02	-0.341617	0.0734644	-4.6501	3.31766e-06	3.61347e-05	chr11	78512192	78522810	+	Poldip2
MSTRG.2927	1259.88	-0.0716729	0.108187	-0.662491	0.507657	0.706491	chr11	5276323	5444871	-	Znrf3
MSTRG.10876	2007.1	-0.0722816	0.0938235	-0.7704	0.441063	0.651185	chr19	5728086	5731732	-	Fam89b
MSTRG.13179	14270.7	0.153003	0.0540296	2.83184	0.00462803	0.0212048	chr2	166566341	166713832	-	Prex1
MSTRG.5158	725.873	-0.248332	0.132809	-1.86984	0.0615057	0.16794	chr12	85824658	86061893	+	Ttll5
MSTRG.12262	2599.34	-0.137265	0.0909699	-1.50891	0.131322	0.291519	chr2	75832176	75931350	+	Agps
MSTRG.7743	168.644	1.49147	0.196172	7.60287	2.89633e-14	1.04147e-12	chr15	74747851	74753046	-	Lynx1
MSTRG.10719	442.054	0.192884	0.170335	1.13238	0.257474	0.462859	chr18	82475145	82585637	+	Mbp
MSTRG.10488	258.793	-0.457177	0.178037	-2.56787	0.0102325	0.0409146	chr18	50042729	50053844	-	C030005K06Rik
MSTRG.12166	557.903	-0.306927	0.147123	-2.08619	0.0369617	0.114137	chr2	69686814	69713516	-	Fastkd1
MSTRG.23937	3933.54	-0.0122531	0.0698316	-0.175466	0.860713	0.933436	chrX	9654266	9663003	-	Dynlt3
MSTRG.9654	67672.5	-0.313478	0.0432975	-7.24008	4.48421e-13	1.39974e-11	chr17	35833920	35838306	-	Tubb5
MSTRG.1436	1899.95	-0.045408	0.0985125	-0.460937	0.644844	0.806257	chr1	175880580	175913489	+	Exo1
MSTRG.14532	9701.11	-0.00803122	0.0536565	-0.149679	0.881018	0.943513	chr3	135438148	135468198	+	Ube2d3
MSTRG.18294	10548.5	-0.175272	0.0548476	-3.19563	0.00139528	0.00766961	chr6	51470359	51483713	+	Cbx3
MSTRG.11505	3105.07	-0.200396	0.0752043	-2.66469	0.00770588	0.0323934	chr19	60864050	60874556	-	Prdx3
MSTRG.21224	2638.73	-0.15114	0.0830264	-1.82039	0.0687001	0.18259	chr8	12614276	12672248	-	Tubgcp3
MSTRG.12859	606.579	0.216994	0.145901	1.48727	0.136943	0.29991	chr2	140395308	142392966	+	Macrod2
MSTRG.18677	586.85	-0.0793599	0.142044	-0.558701	0.576366	0.760282	chr6	89383145	89595652	-	Chchd6
MSTRG.4901	6155.56	-0.241048	0.0794667	-3.03332	0.00241878	0.0122218	chr12	69182730	69228195	-	Rpl36al
MSTRG.5424	2899.1	0.273237	0.0767425	3.56045	0.000370226	0.00247904	chr12	116281195	116391050	+	Esyt2
MSTRG.15172	127.521	0.546701	0.202944	2.69385	0.00706313	0.0301405	chr4	85514171	86428385	+	Adamtsl1
MSTRG.24337	409.265	-0.195789	0.159016	-1.23125	0.218229	0.414882	chrX	103013697	103014387	+	Pabpc1l2b-ps
MSTRG.6621	1816.31	0.0531224	0.0958473	0.55424	0.579415	0.76245	chr14	21052573	21448569	+	Adk
MSTRG.4610	3988.97	-0.325051	0.0747969	-4.34578	1.38782e-05	0.000132041	chr12	11265885	11319785	+	Smc6
MSTRG.9600	1662.26	-0.16657	0.0921716	-1.80717	0.0707356	0.186648	chr17	34981861	34985891	+	Lsm2
MSTRG.7769	247.24	0.336508	0.182118	1.84775	0.0646391	0.174612	chr15	76085517	76091627	-	Nrbp2
MSTRG.3921	119.215	0.467787	0.204776	2.28439	0.0223487	0.0764107	chr11	89300637	89302332	-	Nog
MSTRG.12960	3171.98	0.0654185	0.0803425	0.814245	0.415505	0.627476	chr2	152736250	152737410	+	Id1
MSTRG.12638	1202.48	-0.0411113	0.109437	-0.375661	0.707169	0.847967	chr2	121170653	121198770	+	Tubgcp4
MSTRG.408	3207.56	-0.507893	0.0772935	-6.57096	4.99919e-11	1.24733e-09	chr1	59913005	59985346	+	Fam117b
MSTRG.24207	57.0695	-0.224182	0.204947	-1.09385	0.274019	0.482493	chrX	74273216	74282337	-	Dnase1l1
MSTRG.12732	206.681	-0.00319189	0.190484	-0.0167567	0.986631	0.993272	chr2	128698955	128802894	+	Mertk
MSTRG.14948	668.741	-0.194197	0.143393	-1.35431	0.175639	0.356104	chr4	43668970	43692668	+	Tmem8b
MSTRG.657	554.855	-1.20976	0.148134	-8.16669	3.16959e-16	1.37577e-14	chr1	86045862	86055456	+	2810459M11Rik
MSTRG.10323	2137.81	0.131	0.0891789	1.46896	0.141844	0.306849	chr18	35671102	35708414	-	Dnajc18
MSTRG.6924	3317.97	-0.153442	0.0725799	-2.11412	0.0345052	0.108052	chr14	54507186	54517525	-	Prmt5
MSTRG.9663	47.7789	-0.217263	0.1998	-1.0874	0.276859	0.485942	chr17	35896945	35912215	+	Gm16279
ENSMUSG00000034156.16	144.171	0.423802	0.204192	2.07551	0.0379394	0.116515	chr11	87760540	87785928	+	Tspoap1
MSTRG.17216	4322.75	0.346063	0.0685426	5.04887	4.44427e-07	5.71445e-06	chr5	114774676	114806200	+	Ankrd13a
MSTRG.13452	1637.75	0.313079	0.0940007	3.3306	0.000866588	0.00512031	chr3	27938694	28133362	+	Pld1
MSTRG.15456	4261.55	-0.230119	0.0767453	-2.99848	0.00271333	0.0134986	chr4	117834505	117875198	+	Slc6a9
MSTRG.7545	243.907	-0.347783	0.194824	-1.78511	0.074243	0.19357	chr15	36308148	36308944	-	Rpl7a-ps3
MSTRG.20454	601.938	0.109974	0.142231	0.773212	0.439397	0.649618	chr7	99153657	99182719	-	Dgat2
MSTRG.4950	735.207	-0.295313	0.126942	-2.32636	0.0199991	0.0700423	chr12	71123172	71136684	-	Timm9
MSTRG.12852	1734.74	-0.118324	0.098908	-1.1963	0.231578	0.431646	chr2	140119882	140170564	-	Esf1
MSTRG.12905	3500.64	-0.257679	0.0862705	-2.98687	0.00281848	0.0139648	chr2	147012995	147078000	+	Xrn2
MSTRG.710	4734.16	-0.224006	0.0719347	-3.11401	0.00184561	0.00976449	chr1	87853286	87945180	+	Dgkd
MSTRG.9024	409.159	-0.0875393	0.163718	-0.534696	0.59286	0.772113	chr17	3326572	3531344	+	Tiam2
MSTRG.6266	122.417	0.384644	0.205235	1.87416	0.0609082	0.166753	chr13	91261448	91262418	-	Gm4130
MSTRG.23135	3910.19	0.278156	0.0924563	3.00851	0.00262534	0.0131344	chr9	65668000	65710279	+	Oaz2
MSTRG.5352	502.118	-0.296133	0.151615	-1.95319	0.0507971	0.146026	chr12	110737943	110804238	+	Wdr20
MSTRG.15613	3881.79	-0.103176	0.0725634	-1.42187	0.155064	0.326204	chr4	128991957	129011529	+	Ak2
MSTRG.10469	603.947	-0.126416	0.145419	-0.86932	0.384672	0.597894	chr18	46713192	46728395	-	Cdo1
MSTRG.22932	791.173	0.593393	0.128452	4.61958	3.84523e-06	4.1268e-05	chr9	50662751	50739517	-	Dixdc1
MSTRG.5594	1676.34	-0.171699	0.1003	-1.71186	0.086922	0.217024	chr13	21387002	21402755	-	Zkscan3
MSTRG.10896	136.95	-0.0536591	0.201406	-0.266423	0.789914	0.895235	chr19	5988544	6015897	-	Capn1
MSTRG.18932	2097.02	-0.0757844	0.0933398	-0.81192	0.416838	0.628096	chr6	118383380	118419474	-	Bms1
MSTRG.15811	4163.73	0.12776	0.0712003	1.79437	0.0727539	0.190483	chr4	139530547	139670280	+	Iffo2
MSTRG.19260	2723.51	0.0240095	0.0903792	0.265652	0.790507	0.89547	chr7	4119407	4136708	+	Ttyh1
MSTRG.13599	4868.74	0.406392	0.0768162	5.29045	1.22016e-07	1.74604e-06	chr3	51515318	51560879	-	Setd7
MSTRG.12936	713.014	-0.459297	0.131278	-3.49865	0.000467625	0.00303027	chr2	150934518	151039398	-	Ninl
MSTRG.5123	5067.05	-0.0221626	0.0793555	-0.279282	0.780028	0.88914	chr12	84754561	84773152	-	Npc2
MSTRG.5250	21543.4	0.180796	0.0497636	3.6331	0.000280036	0.00193246	chr12	100199434	100209814	+	Calm1
MSTRG.6401	804.314	-0.757992	0.122757	-6.17473	6.62758e-10	1.40511e-08	chr13	102732485	103334497	-	Mast4
MSTRG.11471	3758.29	-0.122857	0.08263	-1.48683	0.13706	0.300054	chr19	56548260	56603503	+	Nhlrc2
ENSMUSG00000028528.17	40.9526	0.525536	0.193681	2.7134	0.00665957	0.0286686	chr4	101496630	101642799	+	Dnajc6
MSTRG.4966	262.469	-0.335468	0.179236	-1.87165	0.0612546	0.167412	chr12	73040014	73053887	-	Six1
MSTRG.19912	689.61	0.0714325	0.135241	0.528186	0.597371	0.77537	chr7	45621810	45639093	+	Izumo1
MSTRG.22432	11540.4	0.0592057	0.0533094	1.11061	0.266738	0.474169	chr8	119910359	124345724	+	Usp10
MSTRG.10696	781.055	0.00146478	0.141433	0.0103566	0.991737	0.995723	chr18	78750379	79109391	-	Setbp1
MSTRG.13252	2752.13	-0.152248	0.0825096	-1.84521	0.0650066	0.175218	chr2	174465066	174473081	-	Prelid3b
MSTRG.22259	5805.09	0.0484602	0.0657029	0.737566	0.460778	0.667992	chr8	125418062	125569851	-	Sipa1l2
MSTRG.935	3888.44	-0.123757	0.0696677	-1.77639	0.0756686	0.196588	chr1	128243963	128279378	+	Ubxn4
MSTRG.5659	306.026	-0.0431143	0.173894	-0.247935	0.804185	0.902831	chr13	23702033	23710854	-	Hfe
MSTRG.18796	1928.18	0.12823	0.10279	1.2475	0.212213	0.407431	chr6	107529767	107570214	+	Lrrn1
MSTRG.5763	5700	-0.225446	0.0664661	-3.39188	0.000694136	0.00424319	chr13	36725360	36735131	-	Nrn1
MSTRG.22146	2859.64	-0.205299	0.0913113	-2.24834	0.0245546	0.0825292	chr8	110618584	110720398	+	Vac14
MSTRG.9250	14526.1	-0.166944	0.0745748	-2.23861	0.0251815	0.0842312	chr17	23790531	23824741	+	Srrm2
MSTRG.11148	4347.06	-0.0975855	0.0821334	-1.18813	0.23478	0.435732	chr19	26605049	26778322	+	Smarca2
MSTRG.12452	383.455	0.078634	0.160045	0.491323	0.623198	0.793795	chr2	103957985	103981878	+	Lmo2
MSTRG.2112	1007.26	-0.370239	0.117084	-3.16217	0.00156599	0.0084881	chr10	62429208	62449738	-	Supv3l1
MSTRG.23473	1283.74	0.152586	0.11583	1.31733	0.187728	0.373648	chr9	102626295	102634425	+	Anapc13
MSTRG.5139	10820.3	0.0322042	0.0546593	0.589181	0.55574	0.744182	chr12	85340613	85374847	-	Tmed10
MSTRG.13113	1044.65	0.0488745	0.125457	0.38957	0.696854	0.83998	chr2	163017353	163050160	+	Ift52
[truncated: 9,287 more rows]
