# Supplementary material for: Repurposing Clemastine to Target Glioblastoma Cell Stemness
Source: Cancers (Basel). 2023 Sep 18;15(18):4619. doi: 10.3390/cancers15184619 (PMC10526458; doi:10.3390/cancers15184619)
Supplement: Supplementary file 1 [file cancers-15-04619-s001.zip › cancers-2582619-supplementary/Table_S6.xlsx]

## Sheet: BTIC#102 clemastine vs vehicle
Table S6. Differentially expressed genes of clemastine-treated patient-derived BTIC cultures. Human BTIC cultures BTIC#102 and BTIC#148 were treated with clemastine (4 µM for 15 days and 17 days, respectively), and mRNA-seq was performed to assess differential gene expression in response to clemastine.
row	GeneID	BaseMean	Log2FoldChange	Error	WaldStat	Pvalue	Padj	Chromosome	Chr	start	end	strand	Symbol	ENTREZ	ENTREZID	GeneName
30180	MSTRG.4620	486.767	-3.34226	0.212321	-15.7415	7.86e-56	2.62e-53	11	Chr11	61508748	61511018	+	LRRC10B	390205	hsa:390205	leucine rich repeat containing 10B [Source:HGNC Symbol;Acc:HGNC:37215]
20574	MSTRG.25687	1056.94	-3.01472	0.162169	-18.59	3.87e-77	2.64e-74	7	Chr7	8433608	8752961	+	NXPH1	30010	hsa:30010	neurexophilin 1 [Source:HGNC Symbol;Acc:HGNC:20693]
52070	MSTRG.18579	2777.71	-2.9118	0.117653	-24.7492	3.17e-135	6.78e-132	21	Chr21	33025934	33029196	+	OLIG2	10215	hsa:10215	oligodendrocyte transcription factor 2 [Source:HGNC Symbol;Acc:HGNC:9398]
52071	MSTRG.18581	3748.64	-2.77141	0.12245	-22.6331	2.05e-113	3.41e-110	21	Chr21	33070140	33072413	+	OLIG1	116448	hsa:116448	oligodendrocyte transcription factor 1 [Source:HGNC Symbol;Acc:HGNC:16983]
30235	MSTRG.4332	132.497	-2.52573	0.290809	-8.68519	3.78e-18	2.03e-16	11	Chr11	18727927	18792721	-	PTPN5	84867	hsa:84867	protein tyrosine phosphatase non-receptor type 5 [Source:HGNC Symbol;Acc:HGNC:9657]
23353	MSTRG.27231	840.94	-2.50892	0.180357	-13.9109	5.44e-44	9.95e-42	8	Chr8	20144854	20183206	-	SLC18A1	6570	hsa:6570	solute carrier family 18 member A1 [Source:HGNC Symbol;Acc:HGNC:10934]
30178	MSTRG.4502	5410.45	-2.5005	0.0947809	-26.3819	2.21e-153	5.53e-150	11	Chr11	44885902	44951306	-	TP53I11	9537	hsa:9537	tumor protein p53 inducible protein 11 [Source:HGNC Symbol;Acc:HGNC:16842]
27982	MSTRG.3660	5308.64	-2.49371	0.0931679	-26.7658	8.08e-158	2.42e-154	10	Chr10	96998037	97292673	-	SLIT1	6585	hsa:6585	slit guidance ligand 1 [Source:HGNC Symbol;Acc:HGNC:11085]
12103	MSTRG.21662	2204.72	-2.45115	0.1292	-18.9717	2.92e-80	2.19e-77	4	Chr4	54099522	54102498	+	GSX2	170825	hsa:170825	GS homeobox 2 [Source:HGNC Symbol;Acc:HGNC:24959]
54224	ENSG00000185985.11	136.862	-2.44037	0.291019	-8.38561	5.05e-17	2.44e-15	X	ChrX	145817828	145829856	+	SLITRK2	84631	hsa:84631	SLIT and NTRK like family member 2 [Source:HGNC Symbol;Acc:HGNC:13449]
52074	MSTRG.18687	441.59	-2.40722	0.208321	-11.5553	6.94e-31	8.26e-29	21	Chr21	40010998	40847158	-	DSCAM	1826	hsa:1826	DS cell adhesion molecule [Source:HGNC Symbol;Acc:HGNC:3039]
23363	MSTRG.28079	204.866	-2.29478	0.265996	-8.62714	6.29e-18	3.31e-16	8	Chr8	133191038	133231690	+	CCN4	8840	hsa:8840	cellular communication network factor 4 [Source:HGNC Symbol;Acc:HGNC:12769]
30186	MSTRG.4087	693.481	-2.17057	0.171504	-12.6561	1.04e-36	1.58e-34	11	Chr11	1995175	2001470	-	H19	102724852	hsa:102724852	H19 imprinted maternally expressed transcript [Source:HGNC Symbol;Acc:HGNC:4713]
25765	MSTRG.28790	338.698	-2.15751	0.223317	-9.6612	4.41e-22	3.26e-20	9	Chr9	84668550	85027054	+	NTRK2	4915	hsa:4915	neurotrophic receptor tyrosine kinase 2 [Source:HGNC Symbol;Acc:HGNC:8032]
12123	MSTRG.21854	146.882	-2.12357	0.296461	-7.16306	7.89e-13	2.71e-11	4	Chr4	87473334	87531061	-	SPARCL1	8404	hsa:8404	SPARC like 1 [Source:HGNC Symbol;Acc:HGNC:11220]
12105	MSTRG.21466	1387.4	-2.12333	0.138957	-15.2804	1.03e-52	2.77e-50	4	Chr4	15960244	16084378	-	FGFBP2	83888	hsa:83888	fibroblast growth factor binding protein 2 [Source:HGNC Symbol;Acc:HGNC:29451]
52077	MSTRG.18545	224.25	-2.09755	0.251491	-8.34047	7.4e-17	3.56e-15	21	Chr21	29536932	29940033	-	GRIK1	2897	hsa:2897	glutamate ionotropic receptor kainate type subunit 1 [Source:HGNC Symbol;Acc:HGNC:4579]
44041	MSTRG.12783	2907.92	-2.03213	0.118903	-17.0906	1.74e-65	8.17e-63	17	Chr17	55719626	55732121	-	TMEM100	55273	hsa:55273	transmembrane protein 100 [Source:HGNC Symbol;Acc:HGNC:25607]
52959	MSTRG.19442	2769.46	-2.03168	0.108782	-18.6767	7.66e-78	5.47e-75	22	Chr22	50059390	50085930	-	MLC1	23209	hsa:23209	modulator of VRAC current 1 [Source:HGNC Symbol;Acc:HGNC:17082]
54229	MSTRG.29633	178.87	-2.00367	0.267321	-7.49539	6.61e-14	2.5e-12	X	ChrX	30304205	30309390	-	NR0B1	190	hsa:190	nuclear receptor subfamily 0 group B member 1 [Source:HGNC Symbol;Acc:HGNC:7960]
25769	MSTRG.28732	275.363	-2.0023	0.233992	-8.55715	1.16e-17	5.9e-16	9	Chr9	70529059	71446904	-	TRPM3	80036	hsa:80036	transient receptor potential cation channel subfamily M member 3 [Source:HGNC Symbol;Acc:HGNC:17992]
50710	MSTRG.18258	3549.27	-1.98285	0.116083	-17.0813	2.05e-65	9.3e-63	20	Chr20	53936776	54070594	-	BCAS1	8537	hsa:8537	brain enriched myelin associated protein 1 [Source:HGNC Symbol;Acc:HGNC:974]
9145	MSTRG.20405	7000.01	-1.89894	0.0930861	-20.3998	1.68e-92	1.94e-89	3	Chr3	112596796	112649530	-	CCDC80	151887	hsa:151887	coiled-coil domain containing 80 [Source:HGNC Symbol;Acc:HGNC:30649]
9147	MSTRG.21150	1806.23	-1.89856	0.138349	-13.723	7.4e-43	1.34e-40	3	Chr3	186930324	187078553	+	ST6GAL1	6480	hsa:6480	ST6 beta-galactoside alpha-2,6-sialyltransferase 1 [Source:HGNC Symbol;Acc:HGNC:10860]
5169	MSTRG.17511	1216.26	-1.86379	0.141235	-13.1963	9.21e-40	1.53e-37	2	Chr2	229357628	229714558	-	DNER	92737	hsa:92737	delta/notch like EGF repeat containing [Source:HGNC Symbol;Acc:HGNC:24456]
23379	MSTRG.27914	119.28	-1.85467	0.308398	-6.01388	1.81e-09	4.36e-08	8	Chr8	103132962	103141475	-	BAALC-AS2	157556	hsa:157556	BAALC antisense RNA 2 [Source:HGNC Symbol;Acc:HGNC:28595]
20	MSTRG.929	482.205	-1.84531	0.199662	-9.24217	2.42e-20	1.61e-18	1	Chr1	50024028	50203948	+	ELAVL4	1996	hsa:1996	ELAV like RNA binding protein 4 [Source:HGNC Symbol;Acc:HGNC:3315]
25784	MSTRG.28856	57.9678	-1.83815	0.319581	-5.75176	8.83e-09	1.95e-07	9	Chr9	93951626	93955355	-	BARX1	56033	hsa:56033	BARX homeobox 1 [Source:HGNC Symbol;Acc:HGNC:955]
23369	MSTRG.27289	219.056	-1.8262	0.24833	-7.35393	1.92e-13	7e-12	8	Chr8	25841724	26045413	-	EBF2	64641	hsa:64641	EBF transcription factor 2 [Source:HGNC Symbol;Acc:HGNC:19090]
17520	MSTRG.25015	1159.48	-1.82031	0.139344	-13.0635	5.32e-39	8.68e-37	6	Chr6	125747663	125761269	+	HEY2	23493	hsa:23493	hes related family bHLH transcription factor with YRPW motif 2 [Source:HGNC Symbol;Acc:HGNC:4881]
12104	MSTRG.22269	4416.61	-1.81981	0.107085	-16.9941	9.08e-65	3.89e-62	4	Chr4	153780590	153789083	-	SFRP2	6423	hsa:6423	secreted frizzled related protein 2 [Source:HGNC Symbol;Acc:HGNC:10777]
12109	MSTRG.21747	503.861	-1.81269	0.197315	-9.18678	4.05e-20	2.64e-18	4	Chr4	71062666	71572087	+	SLC4A4	8671	hsa:8671	solute carrier family 4 member 4 [Source:HGNC Symbol;Acc:HGNC:11030]
33344	MSTRG.6447	7659.08	-1.73758	0.104911	-16.5624	1.3e-61	4.88e-59	12	Chr12	57623408	57633239	-	B4GALNT1	2583	hsa:2583	beta-1,4-N-acetyl-galactosaminyltransferase 1 [Source:HGNC Symbol;Acc:HGNC:4117]
37508	MSTRG.8307	2796.98	-1.71827	0.108863	-15.7837	4.03e-56	1.37e-53	14	Chr14	50975261	51096173	-	TRIM9	114088	hsa:114088	tripartite motif containing 9 [Source:HGNC Symbol;Acc:HGNC:16288]
48033	MSTRG.14977	7796.1	-1.70716	0.0887221	-19.2416	1.66e-82	1.38e-79	19	Chr19	39498894	39508481	+	DLL3	10683	hsa:10683	delta like canonical Notch ligand 3 [Source:HGNC Symbol;Acc:HGNC:2909]
46839	MSTRG.13782	6648.78	-1.70348	0.0984135	-17.3094	4e-67	2e-64	18	Chr18	46667820	46759257	-	ST8SIA5	29906	hsa:29906	ST8 alpha-N-acetyl-neuraminide alpha-2,8-sialyltransferase 5 [Source:HGNC Symbol;Acc:HGNC:17827]
30204	MSTRG.4208	412.217	-1.69705	0.207828	-8.16566	3.2e-16	1.45e-14	11	Chr11	7513297	7657127	+	PPFIBP2	8495	hsa:8495	PPFIA binding protein 2 [Source:HGNC Symbol;Acc:HGNC:9250]
3	MSTRG.2039	3751.1	-1.69037	0.127598	-13.2476	4.66e-40	7.85e-38	1	Chr1	161505429	161615485	+	FCGR2A	2212	hsa:2212	Fc fragment of IgG receptor IIa [Source:HGNC Symbol;Acc:HGNC:3616]
23354	MSTRG.28109	2508.77	-1.65838	0.122299	-13.5601	6.91e-42	1.2e-39	8	Chr8	142611048	142614479	-	ARC	23237	hsa:23237	activity regulated cytoskeleton associated protein [Source:HGNC Symbol;Acc:HGNC:648]
54220	MSTRG.30170	925.748	-1.65523	0.153227	-10.8025	3.35e-27	3.18e-25	X	ChrX	111293778	111412429	-	DCX	1641	hsa:1641	doublecortin [Source:HGNC Symbol;Acc:HGNC:2714]
14692	MSTRG.23667	644.73	-1.65357	0.1799	-9.19158	3.87e-20	2.53e-18	5	Chr5	149271858	149343637	+	AFAP1L1	134265	hsa:134265	actin filament associated protein 1 like 1 [Source:HGNC Symbol;Acc:HGNC:26714]
23359	MSTRG.27650	582.907	-1.6454	0.181214	-9.0799	1.09e-19	6.73e-18	8	Chr8	74984504	75034558	+	CRISPLD1	83690	hsa:83690	cysteine rich secretory protein LCCL domain containing 1 [Source:HGNC Symbol;Acc:HGNC:18206]
20596	MSTRG.26925	431.588	-1.64454	0.197299	-8.33526	7.73e-17	3.7e-15	7	Chr7	150338316	150341662	-	RARRES2	5919	hsa:5919	retinoic acid receptor responder 2 [Source:HGNC Symbol;Acc:HGNC:9868]
28	MSTRG.2733	456.324	-1.63531	0.194645	-8.4015	4.41e-17	2.15e-15	1	Chr1	233904675	234324958	+	SLC35F3	148641	hsa:148641	solute carrier family 35 member F3 [Source:HGNC Symbol;Acc:HGNC:23616]
27972	MSTRG.3394	645.921	-1.62904	0.171617	-9.49228	2.26e-21	1.61e-19	10	Chr10	70478766	70568450	+	PALD1	27143	hsa:27143	phosphatase domain containing paladin 1 [Source:HGNC Symbol;Acc:HGNC:23530]
17516	MSTRG.24187	6176.4	-1.61881	0.0994381	-16.2795	1.38e-59	5.04e-57	6	Chr6	19837369	19842197	+	ID4	3400	hsa:3400	inhibitor of DNA binding 4, HLH protein [Source:HGNC Symbol;Acc:HGNC:5363]
44021	MSTRG.13135	2570.97	-1.61256	0.110133	-14.6419	1.52e-48	3.16e-46	17	Chr17	76142464	76240493	-	RNF157	114804	hsa:114804	ring finger protein 157 [Source:HGNC Symbol;Acc:HGNC:29402]
17531	MSTRG.25092	463.963	-1.61014	0.191848	-8.39283	4.75e-17	2.31e-15	6	Chr6	135851700	136195574	+	PDE7B	27115	hsa:27115	phosphodiesterase 7B [Source:HGNC Symbol;Acc:HGNC:8792]
54221	MSTRG.29941	905.444	-1.61003	0.167922	-9.58796	8.98e-22	6.6e-20	X	ChrX	72127109	72131901	-	RTL5	340526	hsa:340526	retrotransposon Gag like 5 [Source:HGNC Symbol;Acc:HGNC:29430]
50713	MSTRG.17929	1947.25	-1.57101	0.133895	-11.7332	8.62e-32	1.08e-29	20	Chr20	25006229	25058980	-	ACSS1	84532	hsa:84532	acyl-CoA synthetase short chain family member 1 [Source:HGNC Symbol;Acc:HGNC:16091]
10	MSTRG.1952	4939.52	-1.5679	0.132489	-11.8342	2.6e-32	3.33e-30	1	Chr1	156404249	156456763	-	MIR9-1HG	10485	hsa:10485	MIR9-1 host gene [Source:HGNC Symbol;Acc:HGNC:30780]
12118	MSTRG.22356	469.225	-1.54293	0.198462	-7.77443	7.58e-15	3.13e-13	4	Chr4	173384700	173406380	-	SCRG1	11341	hsa:11341	stimulator of chondrogenesis 1 [Source:HGNC Symbol;Acc:HGNC:17036]
23391	MSTRG.27657	75.0432	-1.53617	0.312907	-4.90936	9.14e-07	1.46e-05	8	Chr8	75407913	75566834	+	HNF4G	3174	hsa:3174	hepatocyte nuclear factor 4 gamma [Source:HGNC Symbol;Acc:HGNC:5026]
5265	MSTRG.15717	1738.93	-1.51283	0.135122	-11.1961	4.26e-29	4.47e-27	2	Chr2	14632699	14651573	+	LRATD1	151354	hsa:151354	LRAT domain containing 1 [Source:HGNC Symbol;Acc:HGNC:20743]
36154	MSTRG.7403	10300.8	-1.51222	0.089481	-16.8999	4.5e-64	1.83e-61	13	Chr13	38687076	38887131	+	FREM2	341640	hsa:341640	FRAS1 related extracellular matrix 2 [Source:HGNC Symbol;Acc:HGNC:25396]
25798	MSTRG.29106	73.6251	-1.50967	0.314278	-4.80362	1.56e-06	2.35e-05	9	Chr9	122370529	122395703	+	PTGS1	5742	hsa:5742	prostaglandin-endoperoxide synthase 1 [Source:HGNC Symbol;Acc:HGNC:9604]
12126	MSTRG.21510	327.669	-1.49812	0.222189	-6.74257	1.56e-11	4.8e-10	4	Chr4	24998846	25030946	-	LGI2	55203	hsa:55203	leucine rich repeat LGI family member 2 [Source:HGNC Symbol;Acc:HGNC:18710]
46840	MSTRG.13761	1794.58	-1.48971	0.12941	-11.5116	1.15e-30	1.33e-28	18	Chr18	46326808	46463140	+	RNF165	494470	hsa:494470	ring finger protein 165 [Source:HGNC Symbol;Acc:HGNC:31696]
17547	MSTRG.24564	204.623	-1.48589	0.250358	-5.93507	2.94e-09	6.9e-08	6	Chr6	46220735	46491972	-	RCAN2	10231	hsa:10231	regulator of calcineurin 2 [Source:HGNC Symbol;Acc:HGNC:3041]
5187	MSTRG.16359	569.088	-1.46899	0.181021	-8.11504	4.86e-16	2.18e-14	2	Chr2	85133391	85310387	+	TCF7L1	83439	hsa:83439	transcription factor 7 like 1 [Source:HGNC Symbol;Acc:HGNC:11640]
41686	MSTRG.10186	92.8946	-1.46306	0.313762	-4.66297	3.12e-06	4.44e-05	16	Chr16	283163	287215	+	PDIA2	64714	hsa:64714	protein disulfide isomerase family A member 2 [Source:HGNC Symbol;Acc:HGNC:14180]
52944	MSTRG.19359	136.541	-1.45317	0.284052	-5.11587	3.12e-07	5.43e-06	22	Chr22	42364389	42369284	-	LINC01315	102723775	hsa:102723775	long intergenic non-protein coding RNA 1315 [Source:HGNC Symbol;Acc:HGNC:50513]
19	MSTRG.1961	1463.41	-1.44378	0.147162	-9.81083	1.01e-22	7.94e-21	1	Chr1	156641389	156659532	+	BCAN	63827	hsa:63827	brevican [Source:HGNC Symbol;Acc:HGNC:23059]
39640	MSTRG.9851	1286.72	-1.4418	0.136327	-10.5761	3.85e-26	3.58e-24	15	Chr15	80679683	80755621	+	ABHD17C	58489	hsa:58489	abhydrolase domain containing 17C, depalmitoylase [Source:HGNC Symbol;Acc:HGNC:26925]
37525	MSTRG.8578	202.595	-1.42233	0.253389	-5.61324	1.99e-08	4.24e-07	14	Chr14	71932428	72566530	+	RGS6	9628	hsa:9628	regulator of G protein signaling 6 [Source:HGNC Symbol;Acc:HGNC:10002]
41666	MSTRG.11054	1380.94	-1.41487	0.130859	-10.8121	3.02e-27	2.88e-25	16	Chr16	57372476	57385044	+	CX3CL1	6376	hsa:6376	C-X3-C motif chemokine ligand 1 [Source:HGNC Symbol;Acc:HGNC:10647]
12115	MSTRG.22230	1002.6	-1.39557	0.168826	-8.26637	1.38e-16	6.51e-15	4	Chr4	150078444	150257438	+	DCLK2	166614	hsa:166614	doublecortin like kinase 2 [Source:HGNC Symbol;Acc:HGNC:19002]
17569	ENSG00000146352.13	79.6854	-1.38608	0.311144	-4.45477	8.4e-06	0.000111744	6	Chr6	122996234	123072925	+	CLVS2	134829	hsa:134829	clavesin 2 [Source:HGNC Symbol;Acc:HGNC:23046]
54253	ENSG00000160219.12	96.1589	-1.38563	0.309539	-4.47644	7.59e-06	0.000102345	X	ChrX	154675248	154751583	-	GAB3	139716	hsa:139716	GRB2 associated binding protein 3 [Source:HGNC Symbol;Acc:HGNC:17515]
39638	MSTRG.9757	8444.47	-1.3749	0.087955	-15.6318	4.42e-55	1.39e-52	15	Chr15	75674321	75712848	-	CSPG4	1464	hsa:1464	chondroitin sulfate proteoglycan 4 [Source:HGNC Symbol;Acc:HGNC:2466]
20595	MSTRG.26522	995.929	-1.37098	0.1622	-8.45238	2.85e-17	1.41e-15	7	Chr7	104328699	104907232	+	LHFPL3	375612	hsa:375612	LHFPL tetraspan subfamily member 3 [Source:HGNC Symbol;Acc:HGNC:6589]
37517	MSTRG.8692	535	-1.36737	0.185845	-7.35759	1.87e-13	6.87e-12	14	Chr14	77131269	77142734	-	ZDHHC22	283576	hsa:283576	zinc finger DHHC-type palmitoyltransferase 22 [Source:HGNC Symbol;Acc:HGNC:20106]
44027	MSTRG.12133	1227.17	-1.35732	0.145316	-9.34048	9.59e-21	6.6e-19	17	Chr17	27756765	27894752	-	NOS2	4843	hsa:4843	nitric oxide synthase 2 [Source:HGNC Symbol;Acc:HGNC:7873]
54	MSTRG.2347	480.385	-1.35135	0.203975	-6.62508	3.47e-11	1.03e-09	1	Chr1	197268203	197478455	+	CRB1	23418	hsa:23418	crumbs cell polarity complex component 1 [Source:HGNC Symbol;Acc:HGNC:2343]
30183	MSTRG.5081	7417.48	-1.3398	0.0933363	-14.3546	9.98e-47	1.92e-44	11	Chr11	82729939	82733864	-	FAM181B	220382	hsa:220382	family with sequence similarity 181 member B [Source:HGNC Symbol;Acc:HGNC:28512]
41698	MSTRG.11531	69.3511	-1.33619	0.316062	-4.22763	2.36e-05	0.000287445	16	Chr16	89171747	89195492	+	CDH15	1013	hsa:1013	cadherin 15 [Source:HGNC Symbol;Acc:HGNC:1754]
12130	MSTRG.21713	391.706	-1.32382	0.212344	-6.23434	4.54e-10	1.17e-08	4	Chr4	65319562	65670495	-	EPHA5	2044	hsa:2044	EPH receptor A5 [Source:HGNC Symbol;Acc:HGNC:3389]
5	MSTRG.1505	3218.22	-1.32036	0.104436	-12.6428	1.23e-36	1.86e-34	1	Chr1	111680629	111755824	-	INKA2	55924	hsa:55924	inka box actin regulator 2 [Source:HGNC Symbol;Acc:HGNC:28045]
30189	MSTRG.5454	2923.86	-1.31724	0.116126	-11.3432	8.02e-30	8.71e-28	11	Chr11	122655721	122814473	+	UBASH3B	84959	hsa:84959	ubiquitin associated and SH3 domain containing B [Source:HGNC Symbol;Acc:HGNC:29884]
5202	MSTRG.15685	507.76	-1.31418	0.195876	-6.70926	1.96e-11	5.9e-10	2	Chr2	10911933	10914225	+	KCNF1	3754	hsa:3754	potassium voltage-gated channel modifier subfamily F member 1 [Source:HGNC Symbol;Acc:HGNC:6246]
39678	MSTRG.9712	46.1987	-1.31254	0.319846	-4.10364	4.07e-05	0.000465171	15	Chr15	73735457	73753351	-	INSYN1	388135	hsa:388135	inhibitory synaptic factor 1 [Source:HGNC Symbol;Acc:HGNC:33753]
5233	MSTRG.17561	207.96	-1.30787	0.264661	-4.94169	7.74e-07	1.25e-05	2	Chr2	232606056	232682780	+	EFHD1	80303	hsa:80303	EF-hand domain family member D1 [Source:HGNC Symbol;Acc:HGNC:29556]
44046	MSTRG.12451	569.907	-1.30692	0.192941	-6.7737	1.26e-11	3.91e-10	17	Chr17	40443449	40457725	+	IGFBP4	3487	hsa:3487	insulin like growth factor binding protein 4 [Source:HGNC Symbol;Acc:HGNC:5473]
20600	MSTRG.26631	580.697	-1.29436	0.176576	-7.33033	2.3e-13	8.32e-12	7	Chr7	120273174	120750337	+	KCND2	3751	hsa:3751	potassium voltage-gated channel subfamily D member 2 [Source:HGNC Symbol;Acc:HGNC:6238]
14680	MSTRG.22785	3059.04	-1.28003	0.103588	-12.3569	4.47e-35	6.26e-33	5	Chr5	56815548	56896152	+	MAP3K1	4214	hsa:4214	mitogen-activated protein kinase kinase kinase 1 [Source:HGNC Symbol;Acc:HGNC:6848]
20640	MSTRG.26478	100.045	-1.27869	0.30125	-4.24461	2.19e-05	0.000268043	7	Chr7	101362874	101559024	+	COL26A1	136227	hsa:136227	collagen type XXVI alpha 1 chain [Source:HGNC Symbol;Acc:HGNC:18038]
41703	MSTRG.11380	56.9111	-1.27408	0.318474	-4.00057	6.32e-05	0.000683151	16	Chr16	77247812	77435034	-	ADAMTS18	170692	hsa:170692	ADAM metallopeptidase with thrombospondin type 1 motif 18 [Source:HGNC Symbol;Acc:HGNC:17110]
52928	MSTRG.19077	731.589	-1.27362	0.164983	-7.7197	1.17e-14	4.78e-13	22	Chr22	29205895	29259597	+	EMID1	129080	hsa:129080	EMI domain containing 1 [Source:HGNC Symbol;Acc:HGNC:18036]
33419	MSTRG.7170	63.1606	-1.27266	0.317132	-4.01302	5.99e-05	0.000652804	12	Chr12	128267402	128707915	+	TMEM132C	92293	hsa:92293	transmembrane protein 132C [Source:HGNC Symbol;Acc:HGNC:25436]
2	MSTRG.562	9212.54	-1.26058	0.0833455	-15.1248	1.11e-51	2.83e-49	1	Chr1	30869465	30908758	-	SDC3	9672	hsa:9672	syndecan 3 [Source:HGNC Symbol;Acc:HGNC:10660]
5204	MSTRG.17507	502.429	-1.25876	0.194481	-6.47238	9.65e-11	2.73e-09	2	Chr2	228850525	229271287	-	PID1	55022	hsa:55022	phosphotyrosine interaction domain containing 1 [Source:HGNC Symbol;Acc:HGNC:26084]
39639	MSTRG.9546	8536.32	-1.24642	0.0873459	-14.27	3.37e-46	6.31e-44	15	Chr15	63321377	63381846	-	CA12	771	hsa:771	carbonic anhydrase 12 [Source:HGNC Symbol;Acc:HGNC:1371]
36160	MSTRG.7504	1545	-1.2413	0.132743	-9.35116	8.67e-21	5.99e-19	13	Chr13	46334680	46438190	-	RUBCNL	80183	hsa:80183	rubicon like autophagy enhancer [Source:HGNC Symbol;Acc:HGNC:20420]
20604	MSTRG.26676	463.356	-1.24031	0.190865	-6.49837	8.12e-11	2.32e-09	7	Chr7	128027070	128032107	-	LRRC4	64101	hsa:64101	leucine rich repeat containing 4 [Source:HGNC Symbol;Acc:HGNC:15586]
33363	MSTRG.6583	813.383	-1.23849	0.156797	-7.89867	2.82e-15	1.2e-13	12	Chr12	69643359	69699476	-	BEST3	144453	hsa:144453	bestrophin 3 [Source:HGNC Symbol;Acc:HGNC:17105]
17527	MSTRG.24476	1772.75	-1.23298	0.133071	-9.26558	1.94e-20	1.31e-18	6	Chr6	41636881	41654244	+	MDFI	4188	hsa:4188	MyoD family inhibitor [Source:HGNC Symbol;Acc:HGNC:6967]
23355	MSTRG.27741	5582.97	-1.22596	0.0922939	-13.2832	2.9e-40	4.94e-38	8	Chr8	88032010	88328025	-	MMP16	4325	hsa:4325	matrix metallopeptidase 16 [Source:HGNC Symbol;Acc:HGNC:7162]
156	MSTRG.2199	56.034	-1.21908	0.319163	-3.81961	0.000133663	0.00133976	1	Chr1	175067832	175148075	+	TNN	63923	hsa:63923	tenascin N [Source:HGNC Symbol;Acc:HGNC:22942]
54264	ENSG00000004848.8	62.7727	-1.21823	0.315903	-3.85635	0.000115094	0.00117484	X	ChrX	25003693	25016420	-	ARX	170302	hsa:170302	aristaless related homeobox [Source:HGNC Symbol;Acc:HGNC:18060]
32	MSTRG.1111	994.504	-1.20631	0.14863	-8.1162	4.81e-16	2.17e-14	1	Chr1	65147548	65232145	+	AK4	205	hsa:205	adenylate kinase 4 [Source:HGNC Symbol;Acc:HGNC:363]
23382	MSTRG.28106	327.827	-1.2034	0.214118	-5.62026	1.91e-08	4.1e-07	8	Chr8	141391994	141432454	+	PTP4A3	11156	hsa:11156	protein tyrosine phosphatase 4A3 [Source:HGNC Symbol;Acc:HGNC:9636]
25816	MSTRG.29310	43.2269	-1.20117	0.31538	-3.80865	0.000139729	0.00139496	9	Chr9	132943999	132991687	+	GFI1B	8328	hsa:8328	growth factor independent 1B transcriptional repressor [Source:HGNC Symbol;Acc:HGNC:4238]
41691	MSTRG.10235	171.711	-1.19852	0.262095	-4.57286	4.81e-06	6.62e-05	16	Chr16	1333637	1349441	+	BAIAP3	8938	hsa:8938	BAI1 associated protein 3 [Source:HGNC Symbol;Acc:HGNC:948]
23357	MSTRG.27690	2342.63	-1.19819	0.117763	-10.1745	2.58e-24	2.17e-22	8	Chr8	80628450	80874781	-	ZNF704	619279	hsa:619279	zinc finger protein 704 [Source:HGNC Symbol;Acc:HGNC:32291]
4	MSTRG.688	5629.53	-1.19157	0.0920755	-12.9412	2.64e-38	4.2e-36	1	Chr1	36795526	37035135	-	GRIK3	2899	hsa:2899	glutamate ionotropic receptor kainate type subunit 3 [Source:HGNC Symbol;Acc:HGNC:4581]
28014	ENSG00000070748.19	50.6723	-1.19078	0.319942	-3.72188	0.000197745	0.0019081	10	Chr10	49609094	49667942	+	CHAT	1103	hsa:1103	choline O-acetyltransferase [Source:HGNC Symbol;Acc:HGNC:1912]
30182	MSTRG.5101	13078	-1.18054	0.080427	-14.6784	8.87e-49	1.87e-46	11	Chr11	82822935	82970584	-	PRCP	5547	hsa:5547	prolylcarboxypeptidase [Source:HGNC Symbol;Acc:HGNC:9344]
5311	MSTRG.17502	1646.91	-1.17495	0.123479	-9.51543	1.81e-21	1.3e-19	2	Chr2	224765089	225042468	-	DOCK10	55619	hsa:55619	dedicator of cytokinesis 10 [Source:HGNC Symbol;Acc:HGNC:23479]
25764	MSTRG.28886	3067.8	-1.17348	0.120894	-9.70669	2.82e-22	2.14e-20	9	Chr9	95442979	95517057	-	PTCH1	5727	hsa:5727	patched 1 [Source:HGNC Symbol;Acc:HGNC:9585]
50711	MSTRG.18206	6409.08	-1.17324	0.0941623	-12.4598	1.24e-35	1.78e-33	20	Chr20	48624251	48827999	-	PREX1	57580	hsa:57580	phosphatidylinositol-3,4,5-trisphosphate dependent Rac exchange factor 1 [Source:HGNC Symbol;Acc:HGNC:32594]
25775	MSTRG.29336	695.574	-1.1702	0.171413	-6.82682	8.68e-12	2.76e-10	9	Chr9	134317097	134440585	+	RXRA	6256	hsa:6256	retinoid X receptor alpha [Source:HGNC Symbol;Acc:HGNC:10477]
46854	MSTRG.13919	322.482	-1.16992	0.231167	-5.06093	4.17e-07	7.09e-06	18	Chr18	69400887	69849087	+	DOK6	220164	hsa:220164	docking protein 6 [Source:HGNC Symbol;Acc:HGNC:28301]
33427	MSTRG.5866	84.6222	-1.16862	0.305569	-3.82442	0.000131082	0.00132007	12	Chr12	15322256	15602175	+	PTPRO	5800	hsa:5800	protein tyrosine phosphatase receptor type O [Source:HGNC Symbol;Acc:HGNC:9678]
33	MSTRG.1480	1103.87	-1.16735	0.14561	-8.01696	1.08e-15	4.74e-14	1	Chr1	110519836	110631474	-	KCNA2	3737	hsa:3737	potassium voltage-gated channel subfamily A member 2 [Source:HGNC Symbol;Acc:HGNC:6220]
17537	MSTRG.25220	851.562	-1.16361	0.160966	-7.22891	4.87e-13	1.71e-11	6	Chr6	150143043	150250392	+	PPP1R14C	81706	hsa:81706	protein phosphatase 1 regulatory inhibitor subunit 14C [Source:HGNC Symbol;Acc:HGNC:14952]
30184	MSTRG.5453	8196.56	-1.1596	0.0849444	-13.6513	1.98e-42	3.54e-40	11	Chr11	121452313	121633763	+	SORL1	6653	hsa:6653	sortilin related receptor 1 [Source:HGNC Symbol;Acc:HGNC:11185]
33349	MSTRG.6828	2922.11	-1.157	0.108997	-10.615	2.54e-26	2.38e-24	12	Chr12	104455294	104762014	+	CHST11	50515	hsa:50515	carbohydrate sulfotransferase 11 [Source:HGNC Symbol;Acc:HGNC:17422]
33369	MSTRG.6787	588.302	-1.1534	0.176331	-6.54109	6.11e-11	1.77e-09	12	Chr12	98726456	99984654	-	ANKS1B	56899	hsa:56899	ankyrin repeat and sterile alpha motif domain containing 1B [Source:HGNC Symbol;Acc:HGNC:24600]
44118	MSTRG.13039	45.6846	-1.15031	0.320105	-3.59355	0.0003262	0.00295372	17	Chr17	70053428	70135608	+	KCNJ16	3773	hsa:3773	potassium inwardly rectifying channel subfamily J member 16 [Source:HGNC Symbol;Acc:HGNC:6262]
12108	MSTRG.21896	2909.23	-1.14559	0.105503	-10.8583	1.82e-27	1.77e-25	4	Chr4	95162503	95549206	-	UNC5C	8633	hsa:8633	unc-5 netrin receptor C [Source:HGNC Symbol;Acc:HGNC:12569]
46860	MSTRG.13926	109.615	-1.1382	0.293323	-3.88037	0.000104297	0.00107634	18	Chr18	68715208	69055189	+	CCDC102B	79839	hsa:79839	coiled-coil domain containing 102B [Source:HGNC Symbol;Acc:HGNC:26295]
46859	ENSG00000081138.14	151.043	-1.13449	0.274059	-4.13957	3.48e-05	0.000406674	18	Chr18	65750251	65890337	+	CDH7	1005	hsa:1005	cadherin 7 [Source:HGNC Symbol;Acc:HGNC:1766]
33410	MSTRG.5714	214.098	-1.12967	0.247814	-4.55854	5.15e-06	7.06e-05	12	Chr12	7346684	7503893	-	CD163L1	283316	hsa:283316	CD163 molecule like 1 [Source:HGNC Symbol;Acc:HGNC:30375]
9164	MSTRG.20662	733.833	-1.12015	0.163962	-6.83175	8.39e-12	2.68e-10	3	Chr3	133038390	133397775	+	TMEM108	66000	hsa:66000	transmembrane protein 108 [Source:HGNC Symbol;Acc:HGNC:28451]
28000	MSTRG.3354	291.857	-1.11852	0.236555	-4.72839	2.26e-06	3.33e-05	10	Chr10	68560336	68694487	+	TET1	80312	hsa:80312	tet methylcytosine dioxygenase 1 [Source:HGNC Symbol;Acc:HGNC:29484]
28003	MSTRG.3961	214.127	-1.11637	0.248338	-4.49535	6.95e-06	9.41e-05	10	Chr10	127135425	127196801	-	INSYN2A	642938	hsa:642938	inhibitory synaptic factor 2A [Source:HGNC Symbol;Acc:HGNC:33859]
14761	MSTRG.22725	92.5704	-1.10859	0.301645	-3.67515	0.000237712	0.00223794	5	Chr5	43192070	43280850	+	NIM1K	167359	hsa:167359	NIM1 serine/threonine protein kinase [Source:HGNC Symbol;Acc:HGNC:28646]
30200	MSTRG.4694	1407.17	-1.10603	0.12852	-8.60595	7.57e-18	3.94e-16	11	Chr11	63911229	63917164	-	RCOR2	283248	hsa:283248	REST corepressor 2 [Source:HGNC Symbol;Acc:HGNC:27455]
8	MSTRG.2024	10069.1	-1.10472	0.0913828	-12.089	1.21e-33	1.6e-31	1	Chr1	161184301	161199054	-	ADAMTS4	9507	hsa:9507	ADAM metallopeptidase with thrombospondin type 1 motif 4 [Source:HGNC Symbol;Acc:HGNC:220]
14709	MSTRG.22601	536.701	-1.09664	0.185035	-5.92669	3.09e-09	7.24e-08	5	Chr5	31193685	31329146	+	CDH6	1004	hsa:1004	cadherin 6 [Source:HGNC Symbol;Acc:HGNC:1765]
41720	ENSG00000039068.20	64.5469	-1.09631	0.316909	-3.45939	0.000541404	0.00458923	16	Chr16	68737291	68835537	+	CDH1	999	hsa:999	cadherin 1 [Source:HGNC Symbol;Acc:HGNC:1748]
36163	MSTRG.7839	5311.87	-1.09308	0.133847	-8.1666	3.17e-16	1.45e-14	13	Chr13	111114558	111305737	+	ARHGEF7	8874	hsa:8874	Rho guanine nucleotide exchange factor 7 [Source:HGNC Symbol;Acc:HGNC:15607]
17594	MSTRG.24767	137.676	-1.09227	0.277117	-3.94155	8.1e-05	0.00085189	6	Chr6	88139863	88166619	-	CNR1	1268	hsa:1268	cannabinoid receptor 1 [Source:HGNC Symbol;Acc:HGNC:2159]
20678	MSTRG.26425	2917.08	-1.08971	0.113665	-9.5871	9.06e-22	6.63e-20	7	Chr7	100159243	100177381	-	GAL3ST4	79690	hsa:79690	galactose-3-O-sulfotransferase 4 [Source:HGNC Symbol;Acc:HGNC:24145]
14769	MSTRG.22584	26.5452	-1.08083	0.308657	-3.50172	0.000462262	0.00398369	5	Chr5	24487099	24644978	-	CDH10	1008	hsa:1008	cadherin 10 [Source:HGNC Symbol;Acc:HGNC:1749]
12175	MSTRG.22366	575.203	-1.07443	0.18533	-5.79737	6.74e-09	1.5e-07	4	Chr4	173524968	173530229	-	HAND2	9464	hsa:9464	heart and neural crest derivatives expressed 2 [Source:HGNC Symbol;Acc:HGNC:4808]
23358	MSTRG.27911	2596.86	-1.07136	0.110747	-9.67395	3.89e-22	2.89e-20	8	Chr8	103371537	103382989	+	CTHRC1	115908	hsa:115908	collagen triple helix repeat containing 1 [Source:HGNC Symbol;Acc:HGNC:18831]
14733	MSTRG.23115	329.247	-1.07076	0.240525	-4.45175	8.52e-06	0.000113123	5	Chr5	90529343	91164455	+	ADGRV1	84059	hsa:84059	adhesion G protein-coupled receptor V1 [Source:HGNC Symbol;Acc:HGNC:17416]
27976	MSTRG.3144	1349.9	-1.06637	0.141149	-7.55491	4.19e-14	1.62e-12	10	Chr10	35126790	35212958	+	CREM	1390	hsa:1390	cAMP responsive element modulator [Source:HGNC Symbol;Acc:HGNC:2352]
23423	MSTRG.28025	154.416	-1.06302	0.281464	-3.77676	0.000158879	0.0015715	8	Chr8	124550783	124728498	-	MTSS1	9788	hsa:9788	MTSS I-BAR domain containing 1 [Source:HGNC Symbol;Acc:HGNC:20443]
9172	MSTRG.21155	679.81	-1.06069	0.182137	-5.82357	5.76e-09	1.3e-07	3	Chr3	187217281	187291980	-	MASP1	5648	hsa:5648	mannan binding lectin serine peptidase 1 [Source:HGNC Symbol;Acc:HGNC:6901]
61	MSTRG.262	718.094	-1.05444	0.167526	-6.2942	3.09e-10	8.16e-09	1	Chr1	12166942	12209228	+	MIR7846	102465836	hsa:102465836	microRNA 7846 [Source:HGNC Symbol;Acc:HGNC:50029]
12138	MSTRG.22270	606.527	-1.05056	0.195336	-5.37819	7.52e-08	1.43e-06	4	Chr4	153710159	153760089	-	RNF175	285533	hsa:285533	ring finger protein 175 [Source:HGNC Symbol;Acc:HGNC:27735]
12172	ENSG00000169851.15	103.304	-1.04621	0.295169	-3.54443	0.00039347	0.00347473	4	Chr4	30720414	31146805	+	PCDH7	5099	hsa:5099	protocadherin 7 [Source:HGNC Symbol;Acc:HGNC:8659]
188	MSTRG.576	102.233	-1.04607	0.29809	-3.50925	0.000449369	0.00389947	1	Chr1	31652262	31704319	-	COL16A1	1307	hsa:1307	collagen type XVI alpha 1 chain [Source:HGNC Symbol;Acc:HGNC:2193]
44142	MSTRG.13133	36.794	-1.0354	0.317676	-3.2593	0.00111686	0.00857959	17	Chr17	76136332	76141245	-	FOXJ1	2302	hsa:2302	forkhead box J1 [Source:HGNC Symbol;Acc:HGNC:3816]
33354	MSTRG.5626	2332.24	-1.03527	0.11839	-8.74458	2.24e-18	1.24e-16	12	Chr12	4269770	4405490	+	CCND2	894	hsa:894	cyclin D2 [Source:HGNC Symbol;Acc:HGNC:1583]
197	MSTRG.1996	86.0089	-1.03402	0.305043	-3.38976	0.000699527	0.00573191	1	Chr1	160115758	160143591	+	ATP1A2	477	hsa:477	ATPase Na+/K+ transporting subunit alpha 2 [Source:HGNC Symbol;Acc:HGNC:800]
168	MSTRG.784	148.09	-1.03186	0.279881	-3.68679	0.000227101	0.00215122	1	Chr1	42380791	42424232	+	RIMKLA	284716	hsa:284716	ribosomal modification protein rimK like family member A [Source:HGNC Symbol;Acc:HGNC:28725]
20602	MSTRG.26334	991.553	-1.02561	0.156003	-6.57432	4.89e-11	1.43e-09	7	Chr7	92836482	92917187	+	CDK6-AS1	101927497	hsa:101927497	CDK6 antisense RNA 1 [Source:HGNC Symbol;Acc:HGNC:40141]
12128	MSTRG.22154	828.724	-1.02097	0.161941	-6.30461	2.89e-10	7.68e-09	4	Chr4	139716752	140154184	-	MAML3	55534	hsa:55534	mastermind like transcriptional coactivator 3 [Source:HGNC Symbol;Acc:HGNC:16272]
44144	MSTRG.13040	70.3403	-1.01966	0.314295	-3.24427	0.00117752	0.00893569	17	Chr17	70166960	70169402	-	KCNJ2-AS1	400617	hsa:400617	KCNJ2 antisense RNA 1 [Source:HGNC Symbol;Acc:HGNC:43720]
48089	MSTRG.14283	197.898	-1.01226	0.25242	-4.01021	6.07e-05	0.000659179	19	Chr19	8363288	8374370	+	ANGPTL4	51129	hsa:51129	angiopoietin like 4 [Source:HGNC Symbol;Acc:HGNC:16039]
5317	MSTRG.16925	208.914	-1.012	0.250559	-4.03897	5.37e-05	0.000595447	2	Chr2	165469646	165689407	+	CSRNP3	80034	hsa:80034	cysteine and serine rich nuclear protein 3 [Source:HGNC Symbol;Acc:HGNC:30729]
30259	MSTRG.4310	191.041	-1.01131	0.254718	-3.97029	7.18e-05	0.000766136	11	Chr11	17351799	17383531	+	NCR3LG1	374383	hsa:374383	natural killer cell cytotoxicity receptor 3 ligand 1 [Source:HGNC Symbol;Acc:HGNC:42400]
48055	MSTRG.14106	977.743	-1.0112	0.15013	-6.73547	1.63e-11	5.03e-10	19	Chr19	2511218	2702694	-	GNG7	2788	hsa:2788	G protein subunit gamma 7 [Source:HGNC Symbol;Acc:HGNC:4410]
33350	MSTRG.6815	5144.9	-1.00413	0.0968532	-10.3676	3.48e-25	3.02e-23	12	Chr12	102957673	102960513	+	ASCL1	429	hsa:429	achaete-scute family bHLH transcription factor 1 [Source:HGNC Symbol;Acc:HGNC:738]
9179	MSTRG.20643	646.611	-1.004	0.181088	-5.54428	2.95e-08	6.08e-07	3	Chr3	131533554	132285410	-	CPNE4	131034	hsa:131034	copine 4 [Source:HGNC Symbol;Acc:HGNC:2317]
44098	MSTRG.13071	212.473	-1.00131	0.246216	-4.06681	4.77e-05	0.000534792	17	Chr17	74356415	74361868	-	BTBD17	388419	hsa:388419	BTB domain containing 17 [Source:HGNC Symbol;Acc:HGNC:33758]
33362	MSTRG.5667	1601	-1.00091	0.123617	-8.09684	5.64e-16	2.52e-14	12	Chr12	6199714	6238271	+	CD9	928	hsa:928	CD9 molecule [Source:HGNC Symbol;Acc:HGNC:1709]
41667	MSTRG.10226	3705.72	-0.996805	0.100547	-9.91385	3.62e-23	2.92e-21	16	Chr16	981769	986979	+	SOX8	30812	hsa:30812	SRY-box transcription factor 8 [Source:HGNC Symbol;Acc:HGNC:11203]
30299	MSTRG.5517	59.0697	-0.996378	0.318446	-3.12887	0.00175479	0.01259	11	Chr11	128891355	128921163	+	KCNJ5	3762	hsa:3762	potassium inwardly rectifying channel subfamily J member 5 [Source:HGNC Symbol;Acc:HGNC:6266]
14687	MSTRG.22577	13623.9	-0.993552	0.10026	-9.90974	3.78e-23	3.03e-21	5	Chr5	16661906	16936306	-	MYO10	4651	hsa:4651	myosin X [Source:HGNC Symbol;Acc:HGNC:7593]
9199	MSTRG.20261	308.805	-0.989629	0.222439	-4.44899	8.63e-06	0.000114282	3	Chr3	75906694	77649964	+	ROBO2	6092	hsa:6092	roundabout guidance receptor 2 [Source:HGNC Symbol;Acc:HGNC:10250]
54291	ENSG00000147145.12	57.1508	-0.988469	0.317637	-3.11195	0.00185857	0.0131798	X	ChrX	78747708	78757094	+	LPAR4	2846	hsa:2846	lysophosphatidic acid receptor 4 [Source:HGNC Symbol;Acc:HGNC:4478]
44044	MSTRG.13041	1257.69	-0.985433	0.140901	-6.99379	2.68e-12	8.88e-11	17	Chr17	70168672	70180044	+	KCNJ2	3759	hsa:3759	potassium inwardly rectifying channel subfamily J member 2 [Source:HGNC Symbol;Acc:HGNC:6263]
9173	MSTRG.21112	637.857	-0.983554	0.169073	-5.81732	5.98e-09	1.34e-07	3	Chr3	185076837	185153060	-	C3orf70	285382	hsa:285382	chromosome 3 open reading frame 70 [Source:HGNC Symbol;Acc:HGNC:33731]
5183	MSTRG.16778	3609.76	-0.983081	0.112118	-8.7683	1.81e-18	1.01e-16	2	Chr2	136114348	136118149	-	CXCR4	7852	hsa:7852	C-X-C motif chemokine receptor 4 [Source:HGNC Symbol;Acc:HGNC:2561]
28032	ENSG00000150275.19	24.4005	-0.982211	0.3019	-3.25343	0.0011402	0.00871804	10	Chr10	53802770	55627942	-	PCDH15	65217	hsa:65217	protocadherin related 15 [Source:HGNC Symbol;Acc:HGNC:14674]
20613	MSTRG.26281	705.233	-0.981111	0.16593	-5.91278	3.36e-09	7.83e-08	7	Chr7	83363237	83649139	-	SEMA3E	9723	hsa:9723	semaphorin 3E [Source:HGNC Symbol;Acc:HGNC:10727]
107	MSTRG.1747	432.82	-0.980611	0.208547	-4.7021	2.57e-06	3.73e-05	1	Chr1	150257250	150265078	+	CA14	23632	hsa:23632	carbonic anhydrase 14 [Source:HGNC Symbol;Acc:HGNC:1372]
5203	MSTRG.15696	1171.65	-0.978553	0.145878	-6.708	1.97e-11	5.94e-10	2	Chr2	11482340	11642788	+	GREB1	9687	hsa:9687	growth regulating estrogen receptor binding 1 [Source:HGNC Symbol;Acc:HGNC:24885]
23	MSTRG.1128	2619.7	-0.97595	0.111498	-8.75305	2.08e-18	1.15e-16	1	Chr1	65792513	66374579	+	PDE4B	5142	hsa:5142	phosphodiesterase 4B [Source:HGNC Symbol;Acc:HGNC:8781]
5172	MSTRG.16658	6807.75	-0.97213	0.0923983	-10.5211	6.91e-26	6.36e-24	2	Chr2	119366920	119372560	+	DBI	1622	hsa:1622	diazepam binding inhibitor, acyl-CoA binding protein [Source:HGNC Symbol;Acc:HGNC:2690]
5175	MSTRG.15809	4031.91	-0.972063	0.0967731	-10.0448	9.69e-24	7.9e-22	2	Chr2	26847746	26950351	+	DPYSL5	56896	hsa:56896	dihydropyrimidinase like 5 [Source:HGNC Symbol;Acc:HGNC:20637]
30272	MSTRG.5565	2281.55	-0.970566	0.272931	-3.55609	0.000376416	0.00334184	11	Chr11	133896437	133957005	-	IGSF9B	22997	hsa:22997	immunoglobulin superfamily member 9B [Source:HGNC Symbol;Acc:HGNC:32326]
5181	MSTRG.16662	4645.56	-0.965688	0.106842	-9.03844	1.59e-19	9.61e-18	2	Chr2	120240063	120294710	+	RALB	5899	hsa:5899	RAS like proto-oncogene B [Source:HGNC Symbol;Acc:HGNC:9840]
9250	MSTRG.19631	60.4183	-0.96427	0.318801	-3.02468	0.00248897	0.0168802	3	Chr3	14489106	14556075	-	GRIP2	80852	hsa:80852	glutamate receptor interacting protein 2 [Source:HGNC Symbol;Acc:HGNC:23841]
5195	MSTRG.16458	1250.33	-0.964027	0.133345	-7.22956	4.85e-13	1.7e-11	2	Chr2	96536742	96552634	+	ARID5A	10865	hsa:10865	AT-rich interaction domain 5A [Source:HGNC Symbol;Acc:HGNC:17361]
39680	MSTRG.9353	239.832	-0.962115	0.241219	-3.98856	6.65e-05	0.000713022	15	Chr15	48823740	48963919	-	SHC4	399694	hsa:399694	SHC adaptor protein 4 [Source:HGNC Symbol;Acc:HGNC:16743]
36157	MSTRG.7727	17763.9	-0.961383	0.0835365	-11.5085	1.19e-30	1.37e-28	13	Chr13	98142561	98455176	+	FARP1	10160	hsa:10160	FERM, ARH/RhoGEF and pleckstrin domain protein 1 [Source:HGNC Symbol;Acc:HGNC:3591]
46858	MSTRG.13959	272.977	-0.961365	0.22978	-4.18385	2.87e-05	0.000341914	18	Chr18	78980274	79002677	+	SALL3	27164	hsa:27164	spalt like transcription factor 3 [Source:HGNC Symbol;Acc:HGNC:10527]
50756	ENSG00000196132.14	143.808	-0.958242	0.280418	-3.41719	0.000632703	0.00524744	20	Chr20	64102393	64242253	+	MYT1	4661	hsa:4661	myelin transcription factor 1 [Source:HGNC Symbol;Acc:HGNC:7622]
17619	MSTRG.24936	83.3782	-0.957606	0.306122	-3.12818	0.0017589	0.0126135	6	Chr6	113868012	113873351	-	MROCKI	285758	hsa:285758	MARCKS cis regulating lncRNA promoter of cytokines and inflammation [Source:HGNC Symbol;Acc:HGNC:50323]
242	ENSG00000116745.7	55.8074	-0.956418	0.318933	-2.9988	0.00271041	0.0181256	1	Chr1	68428821	68449954	-	RPE65	6121	hsa:6121	retinoid isomerohydrolase RPE65 [Source:HGNC Symbol;Acc:HGNC:10294]
39647	MSTRG.10061	1611.65	-0.956102	0.139508	-6.85341	7.21e-12	2.33e-10	15	Chr15	93035272	93089204	-	RGMA	56963	hsa:56963	repulsive guidance molecule BMP co-receptor a [Source:HGNC Symbol;Acc:HGNC:30308]
28046	ENSG00000108001.15	45.6334	-0.952906	0.319932	-2.97847	0.00289696	0.0191788	10	Chr10	129835232	129973053	-	EBF3	253738	hsa:253738	EBF transcription factor 3 [Source:HGNC Symbol;Acc:HGNC:19087]
25799	MSTRG.28543	396.721	-0.95196	0.200155	-4.75611	1.97e-06	2.92e-05	9	Chr9	35814450	35865518	+	TMEM8B	51754	hsa:51754	transmembrane protein 8B [Source:HGNC Symbol;Acc:HGNC:21427]
12186	MSTRG.21390	103.295	-0.951661	0.298108	-3.19234	0.00141127	0.0104558	4	Chr4	3441967	3449486	+	HGFAC	3083	hsa:3083	HGF activator [Source:HGNC Symbol;Acc:HGNC:4894]
17535	MSTRG.24098	1414.4	-0.949986	0.130232	-7.29456	3e-13	1.07e-11	6	Chr6	10492222	10629368	+	GCNT2	2651	hsa:2651	glucosaminyl (N-acetyl) transferase 2 (I blood group) [Source:HGNC Symbol;Acc:HGNC:4204]
27969	MSTRG.3953	7119.8	-0.948727	0.0911387	-10.4097	2.24e-25	1.95e-23	10	Chr10	126012380	126388455	-	ADAM12	8038	hsa:8038	ADAM metallopeptidase domain 12 [Source:HGNC Symbol;Acc:HGNC:190]
27975	MSTRG.3406	3232.32	-0.947491	0.102267	-9.26486	1.95e-20	1.31e-18	10	Chr10	72273918	72276036	+	DDIT4	54541	hsa:54541	DNA damage inducible transcript 4 [Source:HGNC Symbol;Acc:HGNC:24944]
53	MSTRG.1394	1050.48	-0.94202	0.142128	-6.62797	3.4e-11	1.01e-09	1	Chr1	98890244	99005032	-	PLPPR5	163404	hsa:163404	phospholipid phosphatase related 5 [Source:HGNC Symbol;Acc:HGNC:31703]
54228	MSTRG.30305	2113.06	-0.939285	0.119587	-7.8544	4.02e-15	1.69e-13	X	ChrX	132369316	132490500	-	MBNL3	55796	hsa:55796	muscleblind like splicing regulator 3 [Source:HGNC Symbol;Acc:HGNC:20564]
15	MSTRG.2456	10119.6	-0.938426	0.0900925	-10.4163	2.09e-25	1.83e-23	1	Chr1	205336060	205336060	-	KLHDC8A	55220	hsa:55220	kelch domain containing 8A [Source:HGNC Symbol;Acc:HGNC:25573]
50774	MSTRG.18352	57.991	-0.937437	0.319834	-2.93101	0.00337859	0.0217807	20	Chr20	63240783	63272694	-	NKAIN4	128414	hsa:128414	sodium/potassium transporting ATPase interacting 4 [Source:HGNC Symbol;Acc:HGNC:16191]
14689	MSTRG.23750	15412.9	-0.935402	0.0954677	-9.7981	1.15e-22	8.96e-21	5	Chr5	157395533	157575775	-	ADAM19	8728	hsa:8728	ADAM metallopeptidase domain 19 [Source:HGNC Symbol;Acc:HGNC:197]
17530	MSTRG.24922	2453.64	-0.934927	0.11128	-8.40154	4.41e-17	2.15e-15	6	Chr6	111299027	111483715	-	REV3L	5980	hsa:5980	REV3 like, DNA directed polymerase zeta catalytic subunit [Source:HGNC Symbol;Acc:HGNC:9968]
52970	MSTRG.18952	167.516	-0.934714	0.267931	-3.48864	0.000485484	0.00416466	22	Chr22	23070518	23125032	+	GNAZ	2781	hsa:2781	G protein subunit alpha z [Source:HGNC Symbol;Acc:HGNC:4395]
39710	MSTRG.9149	77.2562	-0.933712	0.311809	-2.9945	0.00274893	0.0183445	15	Chr15	40686182	40695107	-	RAD51-AS1	100505648	hsa:100505648	RAD51 antisense RNA 1 [Source:HGNC Symbol;Acc:HGNC:48621]
39708	MSTRG.9821	146.459	-0.932156	0.302892	-3.07752	0.00208729	0.0144301	15	Chr15	78167467	78245688	-	ACSBG1	23205	hsa:23205	acyl-CoA synthetase bubblegum family member 1 [Source:HGNC Symbol;Acc:HGNC:29567]
12158	MSTRG.22128	353.416	-0.931456	0.224245	-4.15373	3.27e-05	0.000384084	4	Chr4	137518917	137532494	-	PCDH18	54510	hsa:54510	protocadherin 18 [Source:HGNC Symbol;Acc:HGNC:14268]
43	MSTRG.911	2101.84	-0.929739	0.123717	-7.51503	5.69e-14	2.17e-12	1	Chr1	48295372	48472208	-	SPATA6	54558	hsa:54558	spermatogenesis associated 6 [Source:HGNC Symbol;Acc:HGNC:18309]
9224	MSTRG.20926	275.278	-0.922788	0.247118	-3.7342	0.000188311	0.00182766	3	Chr3	160755601	161078902	+	PPM1L	151742	hsa:151742	protein phosphatase, Mg2+/Mn2+ dependent 1L [Source:HGNC Symbol;Acc:HGNC:16381]
30262	MSTRG.4075	259.535	-0.922552	0.234472	-3.93459	8.33e-05	0.000874502	11	Chr11	1389898	1462689	+	BRSK2	9024	hsa:9024	BR serine/threonine kinase 2 [Source:HGNC Symbol;Acc:HGNC:11405]
111	MSTRG.2040	618.719	-0.920661	0.204022	-4.51256	6.4e-06	8.7e-05	1	Chr1	161524539	161526894	+	HSPA6	3310	hsa:3310	heat shock protein family A (Hsp70) member 6 [Source:HGNC Symbol;Acc:HGNC:5239]
52969	MSTRG.19228	229.839	-0.914279	0.260934	-3.50387	0.000458543	0.00395707	22	Chr22	37469062	37486393	-	MFNG	4242	hsa:4242	MFNG O-fucosylpeptide 3-beta-N-acetylglucosaminyltransferase [Source:HGNC Symbol;Acc:HGNC:7038]
20703	ENSG00000130675.15	60.1047	-0.913756	0.316434	-2.88767	0.00388104	0.0243692	7	Chr7	156994050	157010663	-	MNX1	3110	hsa:3110	motor neuron and pancreas homeobox 1 [Source:HGNC Symbol;Acc:HGNC:4979]
12129	MSTRG.21444	1354.51	-0.912905	0.14635	-6.23783	4.44e-10	1.15e-08	4	Chr4	11393149	11429564	-	HS3ST1	9957	hsa:9957	heparan sulfate-glucosamine 3-sulfotransferase 1 [Source:HGNC Symbol;Acc:HGNC:5194]
33445	MSTRG.6149	153.981	-0.906994	0.27298	-3.32257	0.000891918	0.00706514	12	Chr12	48183643	48185926	+	CCDC184	387856	hsa:387856	coiled-coil domain containing 184 [Source:HGNC Symbol;Acc:HGNC:33749]
44070	MSTRG.13000	599.257	-0.906536	0.173323	-5.23033	1.69e-07	3.04e-06	17	Chr17	67377280	67697261	+	PITPNC1	26207	hsa:26207	phosphatidylinositol transfer protein cytoplasmic 1 [Source:HGNC Symbol;Acc:HGNC:21045]
78	MSTRG.2711	815.158	-0.903703	0.168761	-5.35492	8.56e-08	1.61e-06	1	Chr1	230690775	230795492	-	AGT	183	hsa:183	angiotensinogen [Source:HGNC Symbol;Acc:HGNC:333]
44162	MSTRG.12476	104.239	-0.903454	0.305978	-2.95268	0.00315029	0.0205923	17	Chr17	42038231	42050601	-	C17orf113	110806298	hsa:110806298	chromosome 17 open reading frame 113 [Source:HGNC Symbol;Acc:HGNC:53437]
44037	MSTRG.13132	3513.25	-0.902205	0.106492	-8.47206	2.41e-17	1.21e-15	17	Chr17	76265347	76271298	+	UBALD2	283991	hsa:283991	UBA like domain containing 2 [Source:HGNC Symbol;Acc:HGNC:28438]
52981	MSTRG.19192	111.356	-0.898977	0.289635	-3.10383	0.00191035	0.013493	22	Chr22	35540830	35553999	+	RASD2	23551	hsa:23551	RASD family member 2 [Source:HGNC Symbol;Acc:HGNC:18229]
48103	MSTRG.15160	298.867	-0.898234	0.253446	-3.54408	0.000393989	0.00347726	19	Chr19	46297041	46343433	+	HIF3A	64344	hsa:64344	hypoxia inducible factor 3 subunit alpha [Source:HGNC Symbol;Acc:HGNC:15825]
25768	MSTRG.28722	3007.48	-0.897325	0.104623	-8.57675	9.76e-18	5.01e-16	9	Chr9	70043847	70226972	+	MAMDC2	256691	hsa:256691	MAM domain containing 2 [Source:HGNC Symbol;Acc:HGNC:23673]
9268	MSTRG.20060	40.3091	-0.893538	0.319221	-2.79912	0.00512428	0.0307062	3	Chr3	50606488	50611774	-	CISH	1154	hsa:1154	cytokine inducible SH2 containing protein [Source:HGNC Symbol;Acc:HGNC:1984]
5322	MSTRG.16490	1350.79	-0.889893	0.135001	-6.59176	4.35e-11	1.28e-09	2	Chr2	98793845	98936865	-	CRACDL	343990	hsa:343990	CRACD like [Source:HGNC Symbol;Acc:HGNC:33454]
20691	MSTRG.25576	120.801	-0.887268	0.285923	-3.10317	0.00191459	0.0135103	7	Chr7	192570	260772	+	FAM20C	56975	hsa:56975	FAM20C golgi associated secretory pathway kinase [Source:HGNC Symbol;Acc:HGNC:22140]
5268	MSTRG.17097	257.476	-0.883734	0.231912	-3.81064	0.000138606	0.00138652	2	Chr2	181536671	181680665	-	CERKL	375298	hsa:375298	ceramide kinase like [Source:HGNC Symbol;Acc:HGNC:21699]
23401	MSTRG.27438	484.252	-0.881089	0.194578	-4.5282	5.95e-06	8.1e-05	8	Chr8	41653219	41896762	-	ANK1	286	hsa:286	ankyrin 1 [Source:HGNC Symbol;Acc:HGNC:492]
33368	MSTRG.7089	2074.29	-0.880524	0.129244	-6.81289	9.57e-12	3.03e-10	12	Chr12	122019421	122062044	+	BCL7A	605	hsa:605	BAF chromatin remodeling complex subunit BCL7A [Source:HGNC Symbol;Acc:HGNC:1004]
5222	MSTRG.17202	926.433	-0.880417	0.161381	-5.45553	4.88e-08	9.71e-07	2	Chr2	197568223	197676046	-	RFTN2	130132	hsa:130132	raftlin family member 2 [Source:HGNC Symbol;Acc:HGNC:26402]
44083	MSTRG.11822	703.086	-0.879908	0.196699	-4.47336	7.7e-06	0.000103367	17	Chr17	7646626	7657770	+	ATP1B2	482	hsa:482	ATPase Na+/K+ transporting subunit beta 2 [Source:HGNC Symbol;Acc:HGNC:805]
30322	ENSG00000162105.20	60.7038	-0.877997	0.316735	-2.77202	0.00557092	0.0328322	11	Chr11	70467853	71252577	-	SHANK2	22941	hsa:22941	SH3 and multiple ankyrin repeat domains 2 [Source:HGNC Symbol;Acc:HGNC:14295]
14691	MSTRG.23605	9397.24	-0.877347	0.090441	-9.70077	2.99e-22	2.25e-20	5	Chr5	142310426	142326455	-	SPRY4	81848	hsa:81848	sprouty RTK signaling antagonist 4 [Source:HGNC Symbol;Acc:HGNC:15533]
33453	MSTRG.5762	134.27	-0.872316	0.278277	-3.13471	0.00172026	0.01236	12	Chr12	10363637	10398506	+	KLRK1-AS1	101928100	hsa:101928100	KLRK1 antisense RNA 1 [Source:HGNC Symbol;Acc:HGNC:54868]
20584	MSTRG.26469	58154.9	-0.872049	0.0829387	-10.5144	7.42e-26	6.78e-24	7	Chr7	101162508	101165569	-	VGF	7425	hsa:7425	VGF nerve growth factor inducible [Source:HGNC Symbol;Acc:HGNC:12684]
14722	MSTRG.23611	718.789	-0.86915	0.172594	-5.03579	4.76e-07	8.04e-06	5	Chr5	142770376	143229011	+	ARHGAP26	23092	hsa:23092	Rho GTPase activating protein 26 [Source:HGNC Symbol;Acc:HGNC:17073]
5211	MSTRG.16250	3008.48	-0.868328	0.137774	-6.30254	2.93e-10	7.77e-09	2	Chr2	70447283	70554193	-	TGFA	7039	hsa:7039	transforming growth factor alpha [Source:HGNC Symbol;Acc:HGNC:11765]
48061	MSTRG.15429	1419	-0.864404	0.140282	-6.1619	7.19e-10	1.83e-08	19	Chr19	54415218	54436904	+	TTYH1	57348	hsa:57348	tweety family member 1 [Source:HGNC Symbol;Acc:HGNC:13476]
9165	MSTRG.20981	1446.7	-0.864242	0.126906	-6.81011	9.75e-12	3.09e-10	3	Chr3	170864874	170870208	-	RPL22L1	200916	hsa:200916	ribosomal protein L22 like 1 [Source:HGNC Symbol;Acc:HGNC:27610]
21	MSTRG.2416	5397.79	-0.862537	0.0940549	-9.17057	4.71e-20	3.05e-18	1	Chr1	203305490	203309602	+	BTG2	7832	hsa:7832	BTG anti-proliferation factor 2 [Source:HGNC Symbol;Acc:HGNC:1131]
17613	MSTRG.24743	254.137	-0.861272	0.252785	-3.40713	0.000656505	0.00542771	6	Chr6	84033771	84090881	+	MRAP2	112609	hsa:112609	melanocortin 2 receptor accessory protein 2 [Source:HGNC Symbol;Acc:HGNC:21232]
25819	MSTRG.29164	252.39	-0.860794	0.233513	-3.68628	0.00022756	0.00215421	9	Chr9	126326828	126507041	+	MVB12B	89853	hsa:89853	multivesicular body subunit 12B [Source:HGNC Symbol;Acc:HGNC:23368]
54236	MSTRG.30167	1211.15	-0.860683	0.145335	-5.92206	3.18e-09	7.43e-08	X	ChrX	110944284	111227361	+	PAK3	5063	hsa:5063	p21 (RAC1) activated kinase 3 [Source:HGNC Symbol;Acc:HGNC:8592]
33386	MSTRG.6272	849.702	-0.860185	0.158583	-5.42418	5.82e-08	1.14e-06	12	Chr12	52022831	52059507	+	NR4A1	3164	hsa:3164	nuclear receptor subfamily 4 group A member 1 [Source:HGNC Symbol;Acc:HGNC:7980]
20672	MSTRG.26370	196.223	-0.858734	0.25302	-3.39394	0.000688946	0.00565449	7	Chr7	97020395	97024950	-	DLX5	1749	hsa:1749	distal-less homeobox 5 [Source:HGNC Symbol;Acc:HGNC:2918]
36183	MSTRG.7383	373.255	-0.85402	0.210872	-4.04994	5.12e-05	0.000570721	13	Chr13	34942269	35673022	+	NBEA	26960	hsa:26960	neurobeachin [Source:HGNC Symbol;Acc:HGNC:7648]
25762	MSTRG.29065	24678.6	-0.853259	0.083516	-10.2167	1.67e-24	1.41e-22	9	Chr9	115019574	115118822	-	TNC	3371	hsa:3371	tenascin C [Source:HGNC Symbol;Acc:HGNC:5318]
44028	MSTRG.12183	5870.88	-0.852057	0.0929839	-9.16349	5.02e-20	3.25e-18	17	Chr17	28744004	28750956	+	TRAF4	9618	hsa:9618	TNF receptor associated factor 4 [Source:HGNC Symbol;Acc:HGNC:12034]
37	MSTRG.1991	3061.19	-0.849357	0.107743	-7.88319	3.19e-15	1.35e-13	1	Chr1	159998650	160070160	-	KCNJ10	3766	hsa:3766	potassium inwardly rectifying channel subfamily J member 10 [Source:HGNC Symbol;Acc:HGNC:6256]
179	MSTRG.1228	294.171	-0.84904	0.233748	-3.63228	0.000280925	0.00258434	1	Chr1	78619901	78647327	+	IFI44L	10964	hsa:10964	interferon induced protein 44 like [Source:HGNC Symbol;Acc:HGNC:17817]
5180	MSTRG.17597	4742.22	-0.845761	0.0935678	-9.03903	1.58e-19	9.6e-18	2	Chr2	235494042	236131800	+	AGAP1	116987	hsa:116987	ArfGAP with GTPase domain, ankyrin repeat and PH domain 1 [Source:HGNC Symbol;Acc:HGNC:16922]
44036	MSTRG.11876	17860.9	-0.844964	0.0984424	-8.58334	9.22e-18	4.75e-16	17	Chr17	9910605	10198606	-	GAS7	8522	hsa:8522	growth arrest specific 7 [Source:HGNC Symbol;Acc:HGNC:4169]
14693	MSTRG.23496	12307.7	-0.844111	0.0976811	-8.6415	5.55e-18	2.95e-16	5	Chr5	138465478	138469303	+	EGR1	1958	hsa:1958	early growth response 1 [Source:HGNC Symbol;Acc:HGNC:3238]
20591	MSTRG.26182	10166.7	-0.843646	0.0910748	-9.26322	1.98e-20	1.33e-18	7	Chr7	74289406	74405935	+	CLIP2	7461	hsa:7461	CAP-Gly domain containing linker protein 2 [Source:HGNC Symbol;Acc:HGNC:2586]
33388	MSTRG.6060	789.298	-0.843449	0.156203	-5.39971	6.68e-08	1.28e-06	12	Chr12	39755024	40106089	-	SLC2A13	114134	hsa:114134	solute carrier family 2 member 13 [Source:HGNC Symbol;Acc:HGNC:15956]
33352	MSTRG.5784	4899.5	-0.841389	0.0922374	-9.12199	7.38e-20	4.67e-18	12	Chr12	12116024	12267189	-	LRP6	4040	hsa:4040	LDL receptor related protein 6 [Source:HGNC Symbol;Acc:HGNC:6698]
37592	MSTRG.8048	62.5448	-0.839478	0.317098	-2.64738	0.0081118	0.0444578	14	Chr14	23412739	23435660	-	MYH7	4625	hsa:4625	myosin heavy chain 7 [Source:HGNC Symbol;Acc:HGNC:7577]
12207	MSTRG.21451	112.823	-0.838103	0.298282	-2.80976	0.00495777	0.0298698	4	Chr4	13540829	13544508	-	NKX3-2	579	hsa:579	NK3 homeobox 2 [Source:HGNC Symbol;Acc:HGNC:951]
52076	MSTRG.18535	6061.52	-0.836917	0.0934921	-8.95174	3.5e-19	2.08e-17	21	Chr21	29077470	29175889	+	MAP3K7CL	56911	hsa:56911	MAP3K7 C-terminal like [Source:HGNC Symbol;Acc:HGNC:16457]
52087	MSTRG.18591	570.216	-0.835337	0.181436	-4.60404	4.14e-06	5.79e-05	21	Chr21	33432484	33479974	-	TMEM50B	757	hsa:757	transmembrane protein 50B [Source:HGNC Symbol;Acc:HGNC:1280]
50795	MSTRG.18146	60.4931	-0.834558	0.317762	-2.62637	0.0086302	0.0465503	20	Chr20	44751807	44810546	-	RIMS4	140730	hsa:140730	regulating synaptic membrane exocytosis 4 [Source:HGNC Symbol;Acc:HGNC:16183]
30321	MSTRG.4082	108.132	-0.832449	0.300143	-2.7735	0.0055456	0.0327579	11	Chr11	1850903	1892267	+	LSP1	4046	hsa:4046	lymphocyte specific protein 1 [Source:HGNC Symbol;Acc:HGNC:6707]
44097	MSTRG.12509	399.551	-0.826993	0.203357	-4.0667	4.77e-05	0.000534792	17	Chr17	42758446	42763041	+	RAMP2	10266	hsa:10266	receptor activity modifying protein 2 [Source:HGNC Symbol;Acc:HGNC:9844]
28020	MSTRG.3538	317.335	-0.822852	0.23274	-3.5355	0.000407002	0.00357318	10	Chr10	84230665	84259960	+	RGR	5995	hsa:5995	retinal G protein coupled receptor [Source:HGNC Symbol;Acc:HGNC:9990]
5249	MSTRG.16588	505.504	-0.822581	0.188336	-4.36761	1.26e-05	0.000162094	2	Chr2	111898606	112029561	+	MERTK	10461	hsa:10461	MER proto-oncogene, tyrosine kinase [Source:HGNC Symbol;Acc:HGNC:7027]
46889	ENSG00000141639.12	25.8723	-0.820895	0.305139	-2.69024	0.00714011	0.0401296	18	Chr18	50560086	50731826	+	MAPK4	5596	hsa:5596	mitogen-activated protein kinase 4 [Source:HGNC Symbol;Acc:HGNC:6878]
52078	MSTRG.18558	2497.49	-0.819477	0.112166	-7.30595	2.75e-13	9.9e-12	21	Chr21	31873019	32044633	+	HUNK	30811	hsa:30811	hormonally up-regulated Neu-associated kinase [Source:HGNC Symbol;Acc:HGNC:13326]
14696	MSTRG.23699	4425.17	-0.816903	0.10817	-7.55204	4.29e-14	1.65e-12	5	Chr5	150778756	150796734	+	SMIM3	85027	hsa:85027	small integral membrane protein 3 [Source:HGNC Symbol;Acc:HGNC:30248]
9262	MSTRG.19770	141.509	-0.815952	0.282899	-2.88425	0.00392349	0.0245735	3	Chr3	32817996	32897824	+	TRIM71	131405	hsa:131405	tripartite motif containing 71 [Source:HGNC Symbol;Acc:HGNC:32669]
9155	MSTRG.19923	4321.83	-0.814969	0.100799	-8.08505	6.21e-16	2.77e-14	3	Chr3	45555393	45686341	+	LIMD1	8994	hsa:8994	LIM domains containing 1 [Source:HGNC Symbol;Acc:HGNC:6612]
20614	MSTRG.25839	2090.07	-0.812446	0.138226	-5.87765	4.16e-09	9.5e-08	7	Chr7	28299320	28825894	+	CREB5	9586	hsa:9586	cAMP responsive element binding protein 5 [Source:HGNC Symbol;Acc:HGNC:16844]
44039	MSTRG.12717	4650.49	-0.810044	0.105081	-7.70877	1.27e-14	5.19e-13	17	Chr17	49495292	49515008	+	NGFR	4804	hsa:4804	nerve growth factor receptor [Source:HGNC Symbol;Acc:HGNC:7809]
5339	ENSG00000152689.18	89.8008	-0.810009	0.304839	-2.65717	0.00788008	0.0435058	2	Chr2	33436323	33564750	+	RASGRP3	25780	hsa:25780	RAS guanyl releasing protein 3 [Source:HGNC Symbol;Acc:HGNC:14545]
25831	MSTRG.28487	262.974	-0.808221	0.247446	-3.26625	0.00108983	0.00840637	9	Chr9	34551431	34590140	-	CNTFR	1271	hsa:1271	ciliary neurotrophic factor receptor [Source:HGNC Symbol;Acc:HGNC:2170]
28066	ENSG00000173269.14	41.2312	-0.808071	0.319095	-2.53238	0.011329	0.0577817	10	Chr10	86935539	86969481	-	MMRN2	79812	hsa:79812	multimerin 2 [Source:HGNC Symbol;Acc:HGNC:19888]
52090	MSTRG.18715	399.754	-0.807595	0.200586	-4.02618	5.67e-05	0.000623211	21	Chr21	42653620	42775509	+	PDE9A	5152	hsa:5152	phosphodiesterase 9A [Source:HGNC Symbol;Acc:HGNC:8795]
60	MSTRG.764	2001.96	-0.807202	0.126861	-6.36288	1.98e-10	5.33e-09	1	Chr1	40620679	40665682	-	RIMS3	9783	hsa:9783	regulating synaptic membrane exocytosis 3 [Source:HGNC Symbol;Acc:HGNC:21292]
54227	MSTRG.29889	3349.61	-0.806917	0.102624	-7.86284	3.76e-15	1.58e-13	X	ChrX	63634966	63809274	-	ARHGEF9	23229	hsa:23229	Cdc42 guanine nucleotide exchange factor 9 [Source:HGNC Symbol;Acc:HGNC:14561]
33375	MSTRG.6042	1410.07	-0.806083	0.128388	-6.2785	3.42e-10	9.01e-09	12	Chr12	32399557	32646050	+	FGD4	121512	hsa:121512	FYVE, RhoGEF and PH domain containing 4 [Source:HGNC Symbol;Acc:HGNC:19125]
48069	MSTRG.15362	909.397	-0.799045	0.160502	-4.9784	6.41e-07	1.05e-05	19	Chr19	52113090	52171643	-	ZNF616	90317	hsa:90317	zinc finger protein 616 [Source:HGNC Symbol;Acc:HGNC:28062]
48049	MSTRG.15208	7821.11	-0.798109	0.0880384	-9.06546	1.24e-19	7.66e-18	19	Chr19	47745545	47757058	+	NOP53	29997	hsa:29997	NOP53 ribosome biogenesis factor [Source:HGNC Symbol;Acc:HGNC:4333]
9154	MSTRG.20950	4899.24	-0.796443	0.0980785	-8.12047	4.64e-16	2.1e-14	3	Chr3	165772903	165837462	-	BCHE	590	hsa:590	butyrylcholinesterase [Source:HGNC Symbol;Acc:HGNC:983]
109	MSTRG.2442	630.612	-0.794072	0.17042	-4.6595	3.17e-06	4.51e-05	1	Chr1	204422627	204494819	-	PIK3C2B	5287	hsa:5287	phosphatidylinositol-4-phosphate 3-kinase catalytic subunit type 2 beta [Source:HGNC Symbol;Acc:HGNC:8972]
30258	MSTRG.4387	417.746	-0.792883	0.199122	-3.98189	6.84e-05	0.000732813	11	Chr11	30384492	30586872	-	MPPED2	744	hsa:744	metallophosphoesterase domain containing 2 [Source:HGNC Symbol;Acc:HGNC:1180]
12201	MSTRG.21962	201.218	-0.788738	0.269076	-2.93129	0.00337561	0.0217802	4	Chr4	104468307	104494979	-	CXXC4	80319	hsa:80319	CXXC finger protein 4 [Source:HGNC Symbol;Acc:HGNC:24593]
5176	MSTRG.15713	22372.9	-0.786669	0.0812372	-9.6836	3.54e-22	2.64e-20	2	Chr2	12716888	12742734	+	TRIB2	28951	hsa:28951	tribbles pseudokinase 2 [Source:HGNC Symbol;Acc:HGNC:30809]
27977	MSTRG.3547	3062.03	-0.784907	0.109188	-7.18858	6.55e-13	2.26e-11	10	Chr10	86756600	86932825	+	BMPR1A	657	hsa:657	bone morphogenetic protein receptor type 1A [Source:HGNC Symbol;Acc:HGNC:1076]
142	MSTRG.975	428.565	-0.783971	0.194624	-4.02813	5.62e-05	0.000619429	1	Chr1	52602370	52609051	+	GPX7	2882	hsa:2882	glutathione peroxidase 7 [Source:HGNC Symbol;Acc:HGNC:4559]
23367	MSTRG.27545	5017.15	-0.783937	0.100039	-7.83633	4.64e-15	1.94e-13	8	Chr8	60678739	60868268	+	CHD7	55636	hsa:55636	chromodomain helicase DNA binding protein 7 [Source:HGNC Symbol;Acc:HGNC:20626]
14801	MSTRG.22521	187.528	-0.782834	0.281733	-2.77864	0.00545872	0.0323148	5	Chr5	8450700	8486930	+	MIR4458HG	100505738	hsa:100505738	MIR4458 host gene [Source:HGNC Symbol;Acc:HGNC:49008]
12114	MSTRG.21478	5653.26	-0.781168	0.0919461	-8.49594	1.96e-17	9.88e-16	4	Chr4	17577197	17607972	+	LAP3	51056	hsa:51056	leucine aminopeptidase 3 [Source:HGNC Symbol;Acc:HGNC:18449]
23478	MSTRG.28066	75.4071	-0.780515	0.314461	-2.48207	0.0130622	0.0646214	8	Chr8	132685006	132760712	-	TMEM71	137835	hsa:137835	transmembrane protein 71 [Source:HGNC Symbol;Acc:HGNC:26572]
20716	ENSG00000019991.18	156.993	-0.779307	0.286387	-2.72117	0.00650517	0.0372167	7	Chr7	81699009	81770438	-	HGF	3082	hsa:3082	hepatocyte growth factor [Source:HGNC Symbol;Acc:HGNC:4893]
20593	MSTRG.25785	6387.93	-0.778619	0.0886015	-8.78787	1.52e-18	8.66e-17	7	Chr7	23310208	23471108	-	IGF2BP3	10643	hsa:10643	insulin like growth factor 2 mRNA binding protein 3 [Source:HGNC Symbol;Acc:HGNC:28868]
33360	MSTRG.5795	4349.47	-0.778413	0.0944584	-8.24081	1.71e-16	8.04e-15	12	Chr12	12715057	12722369	+	CDKN1B	1027	hsa:1027	cyclin dependent kinase inhibitor 1B [Source:HGNC Symbol;Acc:HGNC:1785]
27999	MSTRG.2980	899.091	-0.776281	0.16416	-4.7288	2.26e-06	3.33e-05	10	Chr10	15075474	15088776	-	ACBD7	414149	hsa:414149	acyl-CoA binding domain containing 7 [Source:HGNC Symbol;Acc:HGNC:17715]
5355	MSTRG.17045	24.2578	-0.774153	0.304543	-2.54201	0.0110216	0.0565108	2	Chr2	176077471	176083913	-	EVX2	344191	hsa:344191	even-skipped homeobox 2 [Source:HGNC Symbol;Acc:HGNC:3507]
44211	MSTRG.12056	59.2101	-0.773593	0.319803	-2.41897	0.0155647	0.0742578	17	Chr17	19495384	19579034	+	SLC47A1	55244	hsa:55244	solute carrier family 47 member 1 [Source:HGNC Symbol;Acc:HGNC:25588]
17660	ENSG00000186231.17	25.4899	-0.77353	0.304822	-2.53764	0.0111603	0.0570571	6	Chr6	96924619	97140754	+	KLHL32	114792	hsa:114792	kelch like family member 32 [Source:HGNC Symbol;Acc:HGNC:21221]
339	ENSG00000169418.10	45.0685	-0.77325	0.319755	-2.41826	0.0155949	0.0743309	1	Chr1	153678687	153693992	+	NPR1	4881	hsa:4881	natriuretic peptide receptor 1 [Source:HGNC Symbol;Acc:HGNC:7943]
17542	MSTRG.24566	3045.58	-0.770787	0.117464	-6.5619	5.31e-11	1.55e-09	6	Chr6	47231531	47309905	-	TNFRSF21	27242	hsa:27242	TNF receptor superfamily member 21 [Source:HGNC Symbol;Acc:HGNC:13469]
5188	MSTRG.17408	3733.71	-0.768688	0.10279	-7.47821	7.53e-14	2.85e-12	2	Chr2	217799587	218033982	-	TNS1	7145	hsa:7145	tensin 1 [Source:HGNC Symbol;Acc:HGNC:11973]
41742	MSTRG.10876	169.9	-0.768436	0.264966	-2.90013	0.00373005	0.0235405	16	Chr16	30919318	30923269	-	FBXL19-AS1	283932	hsa:283932	FBXL19 antisense RNA 1 [Source:HGNC Symbol;Acc:HGNC:27557]
28073	ENSG00000122367.20	53.385	-0.768194	0.319658	-2.40318	0.0162533	0.0766893	10	Chr10	86668506	86736072	+	LDB3	11155	hsa:11155	LIM domain binding 3 [Source:HGNC Symbol;Acc:HGNC:15710]
37563	MSTRG.8026	293.87	-0.766226	0.227312	-3.37081	0.000749465	0.00607472	14	Chr14	22985893	23010166	-	C14orf93	60686	hsa:60686	chromosome 14 open reading frame 93 [Source:HGNC Symbol;Acc:HGNC:20162]
9277	MSTRG.20691	21.7955	-0.765476	0.282922	-2.70561	0.00681792	0.0386229	3	Chr3	134599922	134651636	-	KY	339855	hsa:339855	kyphoscoliosis peptidase [Source:HGNC Symbol;Acc:HGNC:26576]
17593	MSTRG.24588	481.649	-0.764681	0.193718	-3.9474	7.9e-05	0.00083433	6	Chr6	52977947	52995304	-	GSTA4	2941	hsa:2941	glutathione S-transferase alpha 4 [Source:HGNC Symbol;Acc:HGNC:4629]
33424	MSTRG.6301	481.963	-0.761888	0.193897	-3.92934	8.52e-05	0.000892576	12	Chr12	53046968	53064379	+	TNS2	23371	hsa:23371	tensin 2 [Source:HGNC Symbol;Acc:HGNC:19737]
14839	MSTRG.22972	36.8191	-0.76118	0.31746	-2.39772	0.0164976	0.0776222	5	Chr5	75611181	75681773	+	ANKDD1B	728780	hsa:728780	ankyrin repeat and death domain containing 1B [Source:HGNC Symbol;Acc:HGNC:32525]
54270	MSTRG.30241	382.498	-0.760299	0.204876	-3.71102	0.000206422	0.0019829	X	ChrX	123184152	123490915	+	GRIA3	2892	hsa:2892	glutamate ionotropic receptor AMPA type subunit 3 [Source:HGNC Symbol;Acc:HGNC:4573]
12112	MSTRG.21819	16346.9	-0.758399	0.087984	-8.61974	6.71e-18	3.52e-16	4	Chr4	82629538	82798796	-	SCD5	79966	hsa:79966	stearoyl-CoA desaturase 5 [Source:HGNC Symbol;Acc:HGNC:21088]
54230	MSTRG.29924	2482.5	-0.758175	0.108177	-7.00867	2.41e-12	8.05e-11	X	ChrX	71144830	71171201	+	NLGN3	54413	hsa:54413	neuroligin 3 [Source:HGNC Symbol;Acc:HGNC:14289]
25789	MSTRG.29384	1048.84	-0.758084	0.143683	-5.2761	1.32e-07	2.42e-06	9	Chr9	137062126	137070557	-	SAPCD2	89958	hsa:89958	suppressor APC domain containing 2 [Source:HGNC Symbol;Acc:HGNC:28055]
14774	MSTRG.22464	315.912	-0.757587	0.223946	-3.38291	0.000717232	0.00584823	5	Chr5	466123	524449	-	PP7080	25845	hsa:25845	uncharacterized LOC25845 [Source:NCBI gene (formerly Entrezgene);Acc:25845]
52081	MSTRG.18508	1446.44	-0.756412	0.131874	-5.73586	9.7e-09	2.14e-07	21	Chr21	26835754	26845409	-	ADAMTS1	9510	hsa:9510	ADAM metallopeptidase with thrombospondin type 1 motif 1 [Source:HGNC Symbol;Acc:HGNC:217]
5219	MSTRG.16990	2052.65	-0.755434	0.13234	-5.70827	1.14e-08	2.51e-07	2	Chr2	172099437	172102900	-	DLX2	1746	hsa:1746	distal-less homeobox 2 [Source:HGNC Symbol;Acc:HGNC:2915]
12219	MSTRG.22367	134.185	-0.755214	0.288281	-2.61971	0.0088004	0.0473372	4	Chr4	173527269	173659696	+	HAND2-AS1	79804	hsa:79804	HAND2 antisense RNA 1 [Source:HGNC Symbol;Acc:HGNC:48872]
5283	MSTRG.16378	318.636	-0.754652	0.217199	-3.47448	0.000511847	0.00436584	2	Chr2	85751343	85791383	+	ATOH8	84913	hsa:84913	atonal bHLH transcription factor 8 [Source:HGNC Symbol;Acc:HGNC:24126]
48065	MSTRG.14635	1804.04	-0.754153	0.12625	-5.97351	2.32e-09	5.53e-08	19	Chr19	18868544	18896727	-	CERS1	2657	hsa:2657	growth differentiation factor 1 [Source:HGNC Symbol;Acc:HGNC:4214]
353	MSTRG.138	57.4582	-0.752947	0.318963	-2.36061	0.018245	0.0843332	1	Chr1	6555306	6579755	+	TAS1R1	80835	hsa:80835	taste 1 receptor member 1 [Source:HGNC Symbol;Acc:HGNC:14448]
25800	MSTRG.28843	866.929	-0.752364	0.159428	-4.71916	2.37e-06	3.47e-05	9	Chr9	93096216	93113283	+	CARD19	84270	hsa:84270	caspase recruitment domain family member 19 [Source:HGNC Symbol;Acc:HGNC:28148]
357	MSTRG.1408	50.6437	-0.751385	0.320104	-2.34732	0.0189091	0.0867413	1	Chr1	100538138	100542021	+	GPR88	54112	hsa:54112	G protein-coupled receptor 88 [Source:HGNC Symbol;Acc:HGNC:4539]
254	MSTRG.2475	179.875	-0.750125	0.257697	-2.91088	0.00360416	0.0228905	1	Chr1	205976739	206003461	-	RAB7B	338382	hsa:338382	RAB7B, member RAS oncogene family [Source:HGNC Symbol;Acc:HGNC:30513]
5379	MSTRG.16535	56.862	-0.748772	0.317416	-2.35896	0.0183262	0.0845541	2	Chr2	104865406	104872595	-	LINC01159	102682016	hsa:102682016	long intergenic non-protein coding RNA 1159 [Source:HGNC Symbol;Acc:HGNC:49514]
12159	MSTRG.21501	600.213	-0.748282	0.182083	-4.10957	3.96e-05	0.000456532	4	Chr4	24789911	24800842	+	SOD3	6649	hsa:6649	superoxide dismutase 3 [Source:HGNC Symbol;Acc:HGNC:11181]
14703	MSTRG.23025	2275.88	-0.746639	0.11102	-6.72524	1.75e-11	5.35e-10	5	Chr5	80111650	80256048	-	SERINC5	256987	hsa:256987	serine incorporator 5 [Source:HGNC Symbol;Acc:HGNC:18825]
66	MSTRG.1572	1570.41	-0.746453	0.128255	-5.82006	5.88e-09	1.32e-07	1	Chr1	118883045	118989556	-	TBX15	6913	hsa:6913	T-box transcription factor 15 [Source:HGNC Symbol;Acc:HGNC:11594]
39711	MSTRG.9387	203.231	-0.74478	0.252559	-2.94894	0.00318867	0.0207631	15	Chr15	51681491	51721026	+	SCG3	29106	hsa:29106	secretogranin III [Source:HGNC Symbol;Acc:HGNC:13707]
48161	MSTRG.15170	135.163	-0.741644	0.277652	-2.67112	0.00755977	0.0419847	19	Chr19	46486905	46495879	-	PNMA8B	57469	hsa:57469	PNMA family member 8B [Source:HGNC Symbol;Acc:HGNC:29206]
44038	MSTRG.13178	25958	-0.734314	0.0912284	-8.04918	8.33e-16	3.67e-14	17	Chr17	77280568	77500596	+	SEPTIN9	10801	hsa:10801	septin 9 [Source:HGNC Symbol;Acc:HGNC:7323]
41789	ENSG00000140795.13	71.5071	-0.734117	0.312735	-2.34741	0.0189045	0.0867413	16	Chr16	46702281	46790407	-	MYLK3	91807	hsa:91807	myosin light chain kinase 3 [Source:HGNC Symbol;Acc:HGNC:29826]
39643	MSTRG.9714	15028.7	-0.733992	0.0909965	-8.06615	7.25e-16	3.2e-14	15	Chr15	73683965	73714514	+	CD276	80381	hsa:80381	CD276 molecule [Source:HGNC Symbol;Acc:HGNC:19137]
9243	MSTRG.20028	273.553	-0.733924	0.231452	-3.17095	0.00151942	0.0111358	3	Chr3	49857987	49869935	-	CAMKV	79012	hsa:79012	CaM kinase like vesicle associated [Source:HGNC Symbol;Acc:HGNC:28788]
17550	MSTRG.25042	1425.54	-0.733488	0.127628	-5.74706	9.08e-09	2e-07	6	Chr6	128883137	129516610	+	LAMA2	3908	hsa:3908	laminin subunit alpha 2 [Source:HGNC Symbol;Acc:HGNC:6482]
5331	MSTRG.17537	141.955	-0.731207	0.289531	-2.52549	0.0115538	0.0586305	2	Chr2	231037522	231052637	+	C2orf72	257407	hsa:257407	chromosome 2 open reading frame 72 [Source:HGNC Symbol;Acc:HGNC:27418]
52947	MSTRG.18822	1174.65	-0.7297	0.146143	-4.99305	5.94e-07	9.78e-06	22	Chr22	17359948	17560600	+	CECR2	27443	hsa:27443	CECR2 histone acetyl-lysine reader [Source:HGNC Symbol;Acc:HGNC:1840]
230	MSTRG.2037	285.026	-0.729232	0.234338	-3.11189	0.00185896	0.0131798	1	Chr1	161721562	161728396	+	FCRLB	127943	hsa:127943	Fc receptor like B [Source:HGNC Symbol;Acc:HGNC:26431]
44147	MSTRG.13042	271.344	-0.727681	0.231066	-3.14924	0.00163696	0.0118352	17	Chr17	69147213	69327244	-	ABCA10	10349	hsa:10349	ATP binding cassette subfamily A member 10 [Source:HGNC Symbol;Acc:HGNC:30]
20611	MSTRG.25642	1747.03	-0.727558	0.119703	-6.07803	1.22e-09	3.02e-08	7	Chr7	5274368	5306912	+	SLC29A4	222962	hsa:222962	solute carrier family 29 member 4 [Source:HGNC Symbol;Acc:HGNC:23097]
12117	MSTRG.21420	4953.49	-0.725671	0.0933123	-7.7768	7.44e-15	3.08e-13	4	Chr4	6909241	7033118	+	TBC1D14	57533	hsa:57533	TBC1 domain family member 14 [Source:HGNC Symbol;Acc:HGNC:29246]
50722	MSTRG.17993	2102.35	-0.725577	0.120649	-6.01395	1.81e-09	4.36e-08	20	Chr20	33490074	33650597	+	CBFA2T2	9139	hsa:9139	CBFA2/RUNX1 partner transcriptional co-repressor 2 [Source:HGNC Symbol;Acc:HGNC:1536]
36	MSTRG.682	5381.26	-0.723596	0.0911016	-7.94273	1.98e-15	8.45e-14	1	Chr1	36339623	36385924	-	STK40	83931	hsa:83931	serine/threonine kinase 40 [Source:HGNC Symbol;Acc:HGNC:21373]
30212	MSTRG.4508	3456.01	-0.722385	0.104953	-6.88292	5.86e-12	1.91e-10	11	Chr11	45885650	45906607	+	MAPK8IP1	9479	hsa:9479	mitogen-activated protein kinase 8 interacting protein 1 [Source:HGNC Symbol;Acc:HGNC:6882]
5381	ENSG00000184731.6	28.0943	-0.721361	0.311582	-2.31516	0.0206044	0.0928654	2	Chr2	38813	46870	-	FAM110C	642273	hsa:642273	family with sequence similarity 110 member C [Source:HGNC Symbol;Acc:HGNC:33340]
9244	MSTRG.21169	268.036	-0.719866	0.227607	-3.16276	0.00156281	0.0113814	3	Chr3	189956727	190122437	-	P3H2	55214	hsa:55214	prolyl 3-hydroxylase 2 [Source:HGNC Symbol;Acc:HGNC:19317]
39646	MSTRG.9027	3120.14	-0.718404	0.102492	-7.00933	2.39e-12	8.03e-11	15	Chr15	29699366	29968915	-	TJP1	7082	hsa:7082	tight junction protein 1 [Source:HGNC Symbol;Acc:HGNC:11827]
44040	MSTRG.12734	5416.83	-0.717665	0.0939757	-7.63671	2.23e-14	8.84e-13	17	Chr17	49788647	49836454	+	KAT7	11143	hsa:11143	lysine acetyltransferase 7 [Source:HGNC Symbol;Acc:HGNC:17016]
9174	MSTRG.19504	1596.64	-0.716589	0.123842	-5.78631	7.19e-09	1.6e-07	3	Chr3	196762	409585	+	CHL1	10752	hsa:10752	cell adhesion molecule L1 like [Source:HGNC Symbol;Acc:HGNC:1939]
20590	MSTRG.26330	25383.3	-0.715456	0.0764195	-9.36222	7.81e-21	5.45e-19	7	Chr7	92604920	92836573	-	CDK6	1021	hsa:1021	cyclin dependent kinase 6 [Source:HGNC Symbol;Acc:HGNC:1777]
5372	ENSG00000055813.6	19.0566	-0.713684	0.29234	-2.44128	0.0146353	0.0706829	2	Chr2	56183989	56386172	+	CCDC85A	114800	hsa:114800	coiled-coil domain containing 85A [Source:HGNC Symbol;Acc:HGNC:29400]
30260	MSTRG.4427	32.1081	-0.712306	0.315233	-2.25962	0.0238447	0.103758	11	Chr11	33858575	33892076	-	LMO2	4005	hsa:4005	LIM domain only 2 [Source:HGNC Symbol;Acc:HGNC:6642]
150	MSTRG.2495	547.8	-0.711887	0.184742	-3.8534	0.000116487	0.00118744	1	Chr1	208022241	208244384	-	PLXNA2	5362	hsa:5362	plexin A2 [Source:HGNC Symbol;Acc:HGNC:9100]
41689	MSTRG.11205	895.409	-0.711811	0.15425	-4.61466	3.94e-06	5.51e-05	16	Chr16	68284502	68310946	-	SLC7A6OS	84138	hsa:84138	solute carrier family 7 member 6 opposite strand [Source:HGNC Symbol;Acc:HGNC:25807]
25778	MSTRG.29281	2070.51	-0.710808	0.11605	-6.12502	9.07e-10	2.29e-08	9	Chr9	131096475	131123152	+	AIF1L	83543	hsa:83543	allograft inflammatory factor 1 like [Source:HGNC Symbol;Acc:HGNC:28904]
5177	MSTRG.17385	39712.7	-0.709456	0.0763364	-9.29381	1.49e-20	1.01e-18	2	Chr2	216632827	216664436	+	IGFBP2	3485	hsa:3485	insulin like growth factor binding protein 2 [Source:HGNC Symbol;Acc:HGNC:5471]
278	MSTRG.2612	263.009	-0.708701	0.260928	-2.71608	0.00660595	0.0375925	1	Chr1	221701423	221742089	-	DUSP10	11221	hsa:11221	dual specificity phosphatase 10 [Source:HGNC Symbol;Acc:HGNC:3065]
86	MSTRG.1354	1752.22	-0.70769	0.138244	-5.11915	3.07e-07	5.35e-06	1	Chr1	94148987	94275068	-	ARHGAP29	9411	hsa:9411	Rho GTPase activating protein 29 [Source:HGNC Symbol;Acc:HGNC:30207]
52107	MSTRG.18623	94.6024	-0.703322	0.300362	-2.34158	0.0192024	0.0878133	21	Chr21	36131766	36175815	-	CBR3-AS1	100506428	hsa:100506428	CBR3 antisense RNA 1 [Source:HGNC Symbol;Acc:HGNC:43664]
44196	MSTRG.12397	139.419	-0.700965	0.276039	-2.53937	0.0111052	0.0568584	17	Chr17	38530030	38605985	-	SRCIN1	80725	hsa:80725	SRC kinase signaling inhibitor 1 [Source:HGNC Symbol;Acc:HGNC:29506]
9201	MSTRG.20951	764.762	-0.700052	0.159867	-4.37895	1.19e-05	0.00015442	3	Chr3	167735242	167825569	+	SERPINI1	5274	hsa:5274	serpin family I member 1 [Source:HGNC Symbol;Acc:HGNC:8943]
48068	MSTRG.14589	1981.17	-0.699728	0.138078	-5.06765	4.03e-07	6.86e-06	19	Chr19	17468768	17506168	+	SLC27A1	376497	hsa:376497	solute carrier family 27 member 1 [Source:HGNC Symbol;Acc:HGNC:10995]
5257	MSTRG.16488	1518.67	-0.694368	0.126307	-5.49744	3.85e-08	7.79e-07	2	Chr2	98619105	98731132	-	MGAT4A	11320	hsa:11320	alpha-1,3-mannosyl-glycoprotein 4-beta-N-acetylglucosaminyltransferase A [Source:HGNC Symbol;Acc:HGNC:7047]
5229	MSTRG.16171	1614.96	-0.694359	0.130681	-5.31337	1.08e-07	2e-06	2	Chr2	64092651	64144420	-	PELI1	57162	hsa:57162	pellino E3 ubiquitin protein ligase 1 [Source:HGNC Symbol;Acc:HGNC:8827]
9212	MSTRG.19512	2541.24	-0.694309	0.112559	-6.16841	6.9e-10	1.76e-08	3	Chr3	3799430	3852929	+	LRRN1	57633	hsa:57633	leucine rich repeat neuronal 1 [Source:HGNC Symbol;Acc:HGNC:20980]
5254	MSTRG.16168	769.962	-0.692962	0.164672	-4.20813	2.57e-05	0.000310377	2	Chr2	64453968	64461381	+	LGALSL	29094	hsa:29094	galectin like [Source:HGNC Symbol;Acc:HGNC:25012]
9323	MSTRG.20558	95.6917	-0.692437	0.303001	-2.28526	0.0222974	0.0986823	3	Chr3	126342634	126357408	-	KLF15	28999	hsa:28999	Kruppel like factor 15 [Source:HGNC Symbol;Acc:HGNC:14536]
41782	ENSG00000196557.13	135.297	-0.692039	0.284076	-2.4361	0.0148466	0.0714799	16	Chr16	1153105	1221771	+	CACNA1H	8912	hsa:8912	calcium voltage-gated channel subunit alpha1 H [Source:HGNC Symbol;Acc:HGNC:1395]
30362	MSTRG.4824	136.024	-0.691775	0.285787	-2.4206	0.0154949	0.0739486	11	Chr11	67006777	67050863	+	SYT12	91683	hsa:91683	synaptotagmin 12 [Source:HGNC Symbol;Acc:HGNC:18381]
44047	MSTRG.12504	3154.53	-0.690783	0.102995	-6.70695	1.99e-11	5.97e-10	17	Chr17	42682530	42699993	+	CNTNAP1	8506	hsa:8506	contactin associated protein 1 [Source:HGNC Symbol;Acc:HGNC:8011]
30316	MSTRG.4866	229.885	-0.689841	0.244947	-2.81629	0.00485814	0.0293623	11	Chr11	67791647	67805336	-	FAM86C2P	645332	hsa:645332	family with sequence similarity 86 member C2, pseudogene [Source:HGNC Symbol;Acc:HGNC:42392]
30209	MSTRG.4530	6204.63	-0.689753	0.0959386	-7.18952	6.5e-13	2.25e-11	11	Chr11	46856716	46918642	-	LRP4	4038	hsa:4038	LDL receptor related protein 4 [Source:HGNC Symbol;Acc:HGNC:6696]
48178	MSTRG.14957	139.564	-0.689131	0.278072	-2.47825	0.0132029	0.0651287	19	Chr19	38908979	38912158	-	CCER2	643669	hsa:643669	coiled-coil glutamate rich protein 2 [Source:HGNC Symbol;Acc:HGNC:44662]
25770	MSTRG.28241	9574.91	-0.689002	0.0830877	-8.29246	1.11e-16	5.28e-15	9	Chr9	470290	746106	+	KANK1	23189	hsa:23189	KN motif and ankyrin repeat domains 1 [Source:HGNC Symbol;Acc:HGNC:19309]
23500	MSTRG.27399	50.5128	-0.687283	0.319828	-2.14891	0.0316415	0.129529	8	Chr8	38142699	38150992	-	STAR	6770	hsa:6770	steroidogenic acute regulatory protein [Source:HGNC Symbol;Acc:HGNC:11359]
48169	MSTRG.14604	177.59	-0.686962	0.267643	-2.56672	0.0102667	0.0534087	19	Chr19	17747717	17788568	+	FCHO1	23149	hsa:23149	FCH and mu domain containing endocytic adaptor 1 [Source:HGNC Symbol;Acc:HGNC:29002]
33373	MSTRG.6667	3494.07	-0.686668	0.10761	-6.38107	1.76e-10	4.75e-09	12	Chr12	80936413	81261210	+	ACSS3	79611	hsa:79611	acyl-CoA synthetase short chain family member 3 [Source:HGNC Symbol;Acc:HGNC:24723]
100	MSTRG.2694	1267.81	-0.686593	0.141877	-4.83935	1.3e-06	2e-05	1	Chr1	229321010	229343294	-	CCSAP	126731	hsa:126731	centriole, cilia and spindle associated protein [Source:HGNC Symbol;Acc:HGNC:29578]
41697	MSTRG.11247	5506.78	-0.686518	0.11186	-6.13732	8.39e-10	2.12e-08	16	Chr16	70661203	70686407	-	MTSS2	92154	hsa:92154	MTSS I-BAR domain containing 2 [Source:HGNC Symbol;Acc:HGNC:25094]
39657	MSTRG.9996	1673.08	-0.685986	0.12201	-5.62239	1.88e-08	4.05e-07	15	Chr15	90083044	90102477	-	IDH2	3418	hsa:3418	isocitrate dehydrogenase (NADP(+)) 2 [Source:HGNC Symbol;Acc:HGNC:5383]
17536	MSTRG.24931	5925.23	-0.685078	0.0943391	-7.26186	3.82e-13	1.36e-11	6	Chr6	111660331	111873452	-	FYN	2534	hsa:2534	FYN proto-oncogene, Src family tyrosine kinase [Source:HGNC Symbol;Acc:HGNC:4037]
44112	MSTRG.11827	3219.95	-0.679455	0.104289	-6.51514	7.26e-11	2.09e-09	17	Chr17	7834216	7856257	+	KDM6B	23135	hsa:23135	lysine demethylase 6B [Source:HGNC Symbol;Acc:HGNC:29012]
41801	MSTRG.11031	30.5101	-0.679155	0.310077	-2.19028	0.028504	0.11939	16	Chr16	56589073	56591088	+	MT3	4504	hsa:4504	metallothionein 3 [Source:HGNC Symbol;Acc:HGNC:7408]
5324	MSTRG.16007	243.024	-0.679065	0.23517	-2.88755	0.0038825	0.0243692	2	Chr2	46490749	46542577	-	ATP6V1E2	90423	hsa:90423	ATPase H+ transporting V1 subunit E2 [Source:HGNC Symbol;Acc:HGNC:18125]
17532	MSTRG.24935	19068.8	-0.678499	0.0851027	-7.9727	1.55e-15	6.71e-14	6	Chr6	113857344	113863475	+	MARCKS	4082	hsa:4082	myristoylated alanine rich protein kinase C substrate [Source:HGNC Symbol;Acc:HGNC:6759]
17558	MSTRG.24062	1121.3	-0.67844	0.13839	-4.90239	9.47e-07	1.51e-05	6	Chr6	5997998	6007605	-	NRN1	51299	hsa:51299	neuritin 1 [Source:HGNC Symbol;Acc:HGNC:17972]
41727	MSTRG.11141	843.05	-0.677936	0.210628	-3.21864	0.00128799	0.00967125	16	Chr16	67175598	67184040	-	KIAA0895L	653319	hsa:653319	KIAA0895 like [Source:HGNC Symbol;Acc:HGNC:34408]
52936	MSTRG.19078	2963.84	-0.677888	0.105141	-6.44744	1.14e-10	3.15e-09	22	Chr22	29073034	29168333	+	KREMEN1	83999	hsa:83999	kringle containing transmembrane protein 1 [Source:HGNC Symbol;Acc:HGNC:17550]
17694	MSTRG.24286	37.1134	-0.677808	0.31883	-2.12592	0.0335098	0.134641	6	Chr6	27893424	27958255	+	H2BC17	8348	hsa:8348	H2B clustered histone 17 [Source:HGNC Symbol;Acc:HGNC:4758]
48189	MSTRG.15102	17.8248	-0.677315	0.286484	-2.36424	0.0180673	0.0836761	19	Chr19	44259879	44275317	+	ZNF233	353355	hsa:353355	zinc finger protein 233 [Source:HGNC Symbol;Acc:HGNC:30946]
23387	MSTRG.27230	1904.35	-0.677093	0.127724	-5.30122	1.15e-07	2.12e-06	8	Chr8	19901716	19967259	+	LPL	4023	hsa:4023	lipoprotein lipase [Source:HGNC Symbol;Acc:HGNC:6677]
9211	MSTRG.19819	703.439	-0.676997	0.16607	-4.07659	4.57e-05	0.000515364	3	Chr3	38453889	38493142	+	ACVR2B	93	hsa:93	activin A receptor type 2B [Source:HGNC Symbol;Acc:HGNC:174]
12141	MSTRG.21485	1498.95	-0.676128	0.130708	-5.17281	2.31e-07	4.1e-06	4	Chr4	17841198	18022239	-	LCORL	254251	hsa:254251	ligand dependent nuclear receptor corepressor like [Source:HGNC Symbol;Acc:HGNC:30776]
30270	MSTRG.4507	494.397	-0.674335	0.187596	-3.59462	0.000324867	0.00294521	11	Chr11	45847117	45883248	+	CRY2	1408	hsa:1408	cryptochrome circadian regulator 2 [Source:HGNC Symbol;Acc:HGNC:2385]
41681	MSTRG.10675	2708.27	-0.672722	0.114409	-5.87997	4.1e-09	9.39e-08	16	Chr16	22345935	22437715	-	CDR2	1039	hsa:1039	cerebellar degeneration related protein 2 [Source:HGNC Symbol;Acc:HGNC:1799]
9304	MSTRG.20902	20.0004	-0.67052	0.274156	-2.44576	0.0144546	0.0699846	3	Chr3	157259741	157533619	-	VEPH1	79674	hsa:79674	ventricular zone expressed PH domain containing 1 [Source:HGNC Symbol;Acc:HGNC:25735]
17546	MSTRG.25004	2496.09	-0.670405	0.109915	-6.09931	1.07e-09	2.65e-08	6	Chr6	122471916	122726373	+	PKIB	5570	hsa:5570	cAMP-dependent protein kinase inhibitor beta [Source:HGNC Symbol;Acc:HGNC:9018]
27985	MSTRG.3834	1688.21	-0.67024	0.120923	-5.54268	2.98e-08	6.12e-07	10	Chr10	113679161	113730907	+	CASP7	840	hsa:840	caspase 7 [Source:HGNC Symbol;Acc:HGNC:1508]
41679	MSTRG.11348	2446	-0.666955	0.111237	-5.99582	2.02e-09	4.86e-08	16	Chr16	75472051	75495445	-	CHST6	4166	hsa:4166	carbohydrate sulfotransferase 6 [Source:HGNC Symbol;Acc:HGNC:6938]
33378	MSTRG.6025	3081.72	-0.66649	0.112777	-5.90982	3.42e-09	7.96e-08	12	Chr12	30926427	30996602	+	TSPAN11	441631	hsa:441631	tetraspanin 11 [Source:HGNC Symbol;Acc:HGNC:30795]
198	MSTRG.2183	523.357	-0.665021	0.196936	-3.37684	0.000733237	0.00596016	1	Chr1	173868081	173903549	+	ZBTB37	84614	hsa:84614	zinc finger and BTB domain containing 37 [Source:HGNC Symbol;Acc:HGNC:28365]
14805	MSTRG.22996	243.121	-0.662883	0.245716	-2.69776	0.00698079	0.0393522	5	Chr5	78342364	78360507	-	SCAMP1-AS1	728769	hsa:728769	SCAMP1 antisense RNA 1 [Source:HGNC Symbol;Acc:HGNC:50544]
23386	MSTRG.27384	1697.09	-0.662463	0.12474	-5.31076	1.09e-07	2.02e-06	8	Chr8	37695781	37700019	+	ZNF703	80139	hsa:80139	zinc finger protein 703 [Source:HGNC Symbol;Acc:HGNC:25883]
25875	MSTRG.29054	1931.23	-0.662282	0.12299	-5.38484	7.25e-08	1.39e-06	9	Chr9	114334155	114398503	-	AKNA	80709	hsa:80709	AT-hook transcription factor [Source:HGNC Symbol;Acc:HGNC:24108]
9223	MSTRG.20722	713.988	-0.661824	0.175531	-3.77041	0.000162981	0.00160234	3	Chr3	141051346	141148611	+	SPSB4	92369	hsa:92369	splA/ryanodine receptor domain and SOCS box containing 4 [Source:HGNC Symbol;Acc:HGNC:30630]
14753	MSTRG.23054	1211.11	-0.659828	0.170458	-3.8709	0.000108433	0.0011129	5	Chr5	81413020	81751797	-	SSBP2	23635	hsa:23635	single stranded DNA binding protein 2 [Source:HGNC Symbol;Acc:HGNC:15831]
39702	MSTRG.9418	482.405	-0.657677	0.20244	-3.24875	0.00115911	0.00881384	15	Chr15	52192321	52295812	-	MYO5C	55930	hsa:55930	myosin VC [Source:HGNC Symbol;Acc:HGNC:7604]
30215	MSTRG.4963	3116.9	-0.656941	0.103561	-6.34352	2.25e-10	5.99e-09	11	Chr11	73646177	73662819	+	PLEKHB1	58473	hsa:58473	pleckstrin homology domain containing B1 [Source:HGNC Symbol;Acc:HGNC:19079]
41811	MSTRG.11024	99.4414	-0.656692	0.313221	-2.09658	0.036031	0.142106	16	Chr16	56191389	56357444	+	GNAO1	2775	hsa:2775	G protein subunit alpha o1 [Source:HGNC Symbol;Acc:HGNC:4389]
25785	MSTRG.28803	2518.61	-0.656138	0.115048	-5.70319	1.18e-08	2.58e-07	9	Chr9	87497227	87708634	+	DAPK1	1612	hsa:1612	death associated protein kinase 1 [Source:HGNC Symbol;Acc:HGNC:2674]
44060	MSTRG.13062	2147.55	-0.655119	0.11658	-5.61947	1.92e-08	4.11e-07	17	Chr17	72290090	72640472	-	LINC00511	100499467	hsa:100499467	long intergenic non-protein coding RNA 511 [Source:HGNC Symbol;Acc:HGNC:43564]
41690	MSTRG.10917	1043.75	-0.654291	0.14288	-4.5793	4.67e-06	6.46e-05	16	Chr16	46796602	46831180	-	C16orf87	388272	hsa:388272	chromosome 16 open reading frame 87 [Source:HGNC Symbol;Acc:HGNC:33754]
30389	MSTRG.4200	114.722	-0.65403	0.303387	-2.15576	0.0311024	0.127951	11	Chr11	8019243	8106243	+	TUB	7275	hsa:7275	TUB bipartite transcription factor [Source:HGNC Symbol;Acc:HGNC:12406]
54261	MSTRG.29886	722.957	-0.653765	0.165462	-3.95115	7.78e-05	0.000823043	X	ChrX	64185116	64205708	-	AMER1	139285	hsa:139285	APC membrane recruitment protein 1 [Source:HGNC Symbol;Acc:HGNC:26837]
30218	MSTRG.4453	5047.44	-0.652448	0.105962	-6.15738	7.4e-10	1.87e-08	11	Chr11	35943980	36232136	+	LDLRAD3	143458	hsa:143458	low density lipoprotein receptor class A domain containing 3 [Source:HGNC Symbol;Acc:HGNC:27046]
56	MSTRG.1059	3552.24	-0.652428	0.0990671	-6.58572	4.53e-11	1.33e-09	1	Chr1	60865258	61462788	+	NFIA	4774	hsa:4774	nuclear factor I A [Source:HGNC Symbol;Acc:HGNC:7784]
25772	MSTRG.28797	10901.7	-0.649632	0.0830326	-7.82382	5.12e-15	2.13e-13	9	Chr9	86026145	86100173	-	GOLM1	51280	hsa:51280	golgi membrane protein 1 [Source:HGNC Symbol;Acc:HGNC:15451]
52096	ENSG00000157542.11	565.073	-0.648419	0.194824	-3.32822	0.000874013	0.006949	21	Chr21	37607372	38121345	-	KCNJ6	3763	hsa:3763	potassium inwardly rectifying channel subfamily J member 6 [Source:HGNC Symbol;Acc:HGNC:6267]
20572	MSTRG.25855	1320.96	-0.6481	0.134103	-4.83285	1.35e-06	2.06e-05	7	Chr7	30284596	30412502	+	ZNRF2	223082	hsa:223082	zinc and ring finger 2 [Source:HGNC Symbol;Acc:HGNC:22316]
20763	MSTRG.26178	90.672	-0.647766	0.300557	-2.15521	0.0311451	0.128056	7	Chr7	74199651	74230123	+	LAT2	7462	hsa:7462	linker for activation of T cells family member 2 [Source:HGNC Symbol;Acc:HGNC:12749]
50720	MSTRG.18198	4319.98	-0.647255	0.0969124	-6.67876	2.41e-11	7.18e-10	20	Chr20	47209213	47357981	-	ZMYND8	23613	hsa:23613	zinc finger MYND-type containing 8 [Source:HGNC Symbol;Acc:HGNC:9397]
37515	MSTRG.7939	19546.2	-0.646279	0.0779333	-8.29272	1.11e-16	5.28e-15	14	Chr14	22836559	22849041	+	MMP14	4323	hsa:4323	matrix metallopeptidase 14 [Source:HGNC Symbol;Acc:HGNC:7160]
23380	MSTRG.27318	2431.61	-0.646161	0.108532	-5.95366	2.62e-09	6.19e-08	8	Chr8	28494204	28574267	+	FZD3	7976	hsa:7976	frizzled class receptor 3 [Source:HGNC Symbol;Acc:HGNC:4041]
48138	MSTRG.15377	457.9	-0.646055	0.213734	-3.0227	0.00250527	0.0169677	19	Chr19	52927134	53037898	-	ZNF321P	399669	hsa:399669	zinc finger protein 321, pseudogene [Source:HGNC Symbol;Acc:HGNC:13827]
127	MSTRG.2413	1070.46	-0.646043	0.152938	-4.22421	2.4e-05	0.000291372	1	Chr1	203090653	203167405	+	ADORA1	134	hsa:134	adenosine A1 receptor [Source:HGNC Symbol;Acc:HGNC:262]
44192	MSTRG.11730	214.515	-0.64584	0.250302	-2.58025	0.00987297	0.0516377	17	Chr17	4785284	4789963	-	VMO1	284013	hsa:284013	vitelline membrane outer layer 1 homolog [Source:HGNC Symbol;Acc:HGNC:30387]
37516	MSTRG.8981	7013.49	-0.641948	0.0864319	-7.42721	1.11e-13	4.13e-12	14	Chr14	105472961	105480162	+	CRIP2	1397	hsa:1397	cysteine rich protein 2 [Source:HGNC Symbol;Acc:HGNC:2361]
53019	MSTRG.19325	25.7707	-0.641193	0.306272	-2.09354	0.0363008	0.142794	22	Chr22	41229509	41240931	-	CHADL	150356	hsa:150356	chondroadherin like [Source:HGNC Symbol;Acc:HGNC:25165]
48230	ENSG00000178150.10	28.0305	-0.640496	0.311467	-2.05639	0.0397453	0.152788	19	Chr19	48270080	48287608	+	ZNF114	163071	hsa:163071	zinc finger protein 114 [Source:HGNC Symbol;Acc:HGNC:12894]
28086	ENSG00000197177.15	103.365	-0.639516	0.295203	-2.16636	0.0302838	0.125237	10	Chr10	133070928	133131675	+	ADGRA1	84435	hsa:84435	adhesion G protein-coupled receptor A1 [Source:HGNC Symbol;Acc:HGNC:13838]
50718	MSTRG.18278	14544.7	-0.638236	0.0793144	-8.04691	8.49e-16	3.72e-14	20	Chr20	57168752	57266641	-	BMP7	655	hsa:655	bone morphogenetic protein 7 [Source:HGNC Symbol;Acc:HGNC:1074]
17701	ENSG00000112280.17	26.9468	-0.638137	0.307617	-2.07445	0.0380374	0.147999	6	Chr6	70216039	70303084	-	COL9A1	1297	hsa:1297	collagen type IX alpha 1 chain [Source:HGNC Symbol;Acc:HGNC:2217]
30393	ENSG00000165495.16	26.0334	-0.637535	0.303015	-2.10397	0.035381	0.140132	11	Chr11	125164686	125433389	+	PKNOX2	63876	hsa:63876	PBX/knotted 1 homeobox 2 [Source:HGNC Symbol;Acc:HGNC:16714]
17706	MSTRG.24306	83.561	-0.637512	0.310822	-2.05105	0.0402621	0.154131	6	Chr6	28324692	28356271	-	ZSCAN31	64288	hsa:64288	zinc finger and SCAN domain containing 31 [Source:HGNC Symbol;Acc:HGNC:14097]
54238	MSTRG.29493	2200.85	-0.637509	0.114352	-5.57497	2.48e-08	5.18e-07	X	ChrX	3604339	3713649	-	PRKX	5613	hsa:5613	protein kinase X-linked [Source:HGNC Symbol;Acc:HGNC:9441]
44121	MSTRG.12714	564.16	-0.636968	0.178226	-3.57393	0.000351662	0.0031557	17	Chr17	49289205	49362473	-	ZNF652	22834	hsa:22834	zinc finger protein 652 [Source:HGNC Symbol;Acc:HGNC:29147]
39761	MSTRG.10000	57.1155	-0.636273	0.317479	-2.00414	0.0450549	0.166869	15	Chr15	90074511	90082207	-	ZNF710-AS1	109729181	hsa:109729181	ZNF710 antisense RNA 1 [Source:HGNC Symbol;Acc:HGNC:53141]
30294	MSTRG.4699	519.072	-0.635035	0.198185	-3.20425	0.00135413	0.0101021	11	Chr11	63998557	64166113	-	MACROD1	28992	hsa:28992	mono-ADP ribosylhydrolase 1 [Source:HGNC Symbol;Acc:HGNC:29598]
23383	MSTRG.27688	2189.64	-0.634637	0.114648	-5.53555	3.1e-08	6.36e-07	8	Chr8	80485618	80526265	+	ZBTB10	65986	hsa:65986	zinc finger and BTB domain containing 10 [Source:HGNC Symbol;Acc:HGNC:30953]
52116	MSTRG.18681	21.7134	-0.634471	0.298913	-2.1226	0.0337878	0.135395	21	Chr21	39867437	39929397	+	PCP4	5121	hsa:5121	Purkinje cell protein 4 [Source:HGNC Symbol;Acc:HGNC:8742]
407	MSTRG.2036	100.885	-0.634393	0.300212	-2.11315	0.0345877	0.137847	1	Chr1	161706971	161714352	+	FCRLA	84824	hsa:84824	Fc receptor like A [Source:HGNC Symbol;Acc:HGNC:18504]
5244	MSTRG.15656	1142.22	-0.634385	0.137269	-4.62146	3.81e-06	5.35e-05	2	Chr2	6917411	7068286	+	RNF144A	9781	hsa:9781	ring finger protein 144A [Source:HGNC Symbol;Acc:HGNC:20457]
12173	MSTRG.21481	535.067	-0.634277	0.181466	-3.49529	0.000473539	0.00407619	4	Chr4	17629305	17781621	-	FAM184B	27146	hsa:27146	family with sequence similarity 184 member B [Source:HGNC Symbol;Acc:HGNC:29235]
12135	MSTRG.21467	2157.22	-0.634259	0.113009	-5.61246	1.99e-08	4.25e-07	4	Chr4	16160504	16227410	-	TAPT1	202018	hsa:202018	transmembrane anterior posterior transformation 1 [Source:HGNC Symbol;Acc:HGNC:26887]
12131	MSTRG.21524	3208.88	-0.634236	0.105379	-6.01864	1.76e-09	4.25e-08	4	Chr4	26857600	27026381	+	STIM2	57620	hsa:57620	stromal interaction molecule 2 [Source:HGNC Symbol;Acc:HGNC:19205]
44069	MSTRG.12164	4630.64	-0.634173	0.119709	-5.29763	1.17e-07	2.16e-06	17	Chr17	28573114	28576948	-	ALDOC	230	hsa:230	aldolase, fructose-bisphosphate C [Source:HGNC Symbol;Acc:HGNC:418]
17595	MSTRG.24477	752.867	-0.633868	0.162546	-3.89962	9.63e-05	0.00100325	6	Chr6	41026894	41097787	-	UNC5CL	222643	hsa:222643	unc-5 family C-terminal like [Source:HGNC Symbol;Acc:HGNC:21203]
37576	MSTRG.8700	356.579	-0.632365	0.212644	-2.97381	0.00294123	0.0194033	14	Chr14	77320995	77331597	+	GSTZ1	2954	hsa:2954	glutathione S-transferase zeta 1 [Source:HGNC Symbol;Acc:HGNC:4643]
28010	MSTRG.2976	847.668	-0.630559	0.157898	-3.99345	6.51e-05	0.000701481	10	Chr10	14518556	14774897	-	FAM107B	83641	hsa:83641	family with sequence similarity 107 member B [Source:HGNC Symbol;Acc:HGNC:23726]
50825	MSTRG.18299	44.3865	-0.629377	0.320096	-1.96622	0.0492736	0.178813	20	Chr20	58818918	58850903	-	GNAS-AS1	149775	hsa:149775	GNAS antisense RNA 1 [Source:HGNC Symbol;Acc:HGNC:24872]
5239	MSTRG.15814	1391.86	-0.629253	0.132904	-4.73465	2.19e-06	3.24e-05	2	Chr2	27078614	27086403	+	EMILIN1	11117	hsa:11117	elastin microfibril interfacer 1 [Source:HGNC Symbol;Acc:HGNC:19880]
41683	MSTRG.10581	2202.09	-0.628545	0.11542	-5.44571	5.16e-08	1.02e-06	16	Chr16	15643266	15734691	+	NDE1	54820	hsa:54820	nudE neurodevelopment protein 1 [Source:HGNC Symbol;Acc:HGNC:17619]
44095	MSTRG.12501	1148.62	-0.627698	0.153067	-4.1008	4.12e-05	0.000469839	17	Chr17	42667913	42676994	-	PLEKHH3	79990	hsa:79990	pleckstrin homology, MyTH4 and FERM domain containing H3 [Source:HGNC Symbol;Acc:HGNC:26105]
48117	MSTRG.15450	617.489	-0.627313	0.189956	-3.30241	0.000958577	0.00750299	19	Chr19	55339852	55348121	+	KMT5C	84787	hsa:84787	lysine methyltransferase 5C [Source:HGNC Symbol;Acc:HGNC:28405]
12146	MSTRG.21579	2454.72	-0.6273	0.125392	-5.00273	5.65e-07	9.38e-06	4	Chr4	40810026	41216714	-	APBB2	323	hsa:323	amyloid beta precursor protein binding family B member 2 [Source:HGNC Symbol;Acc:HGNC:582]
46847	MSTRG.13884	4070.6	-0.627259	0.103219	-6.07699	1.22e-09	3.03e-08	18	Chr18	62715540	62980433	+	PHLPP1	23239	hsa:23239	PH domain and leucine rich repeat protein phosphatase 1 [Source:HGNC Symbol;Acc:HGNC:20610]
23371	MSTRG.27342	9403.35	-0.62664	0.089414	-7.00829	2.41e-12	8.06e-11	8	Chr8	30095407	30183639	+	LEPROTL1	23484	hsa:23484	leptin receptor overlapping transcript like 1 [Source:HGNC Symbol;Acc:HGNC:6555]
48119	MSTRG.14846	542.144	-0.626357	0.19261	-3.25195	0.00114618	0.0087421	19	Chr19	35774531	35788822	+	ARHGAP33	115703	hsa:115703	Rho GTPase activating protein 33 [Source:HGNC Symbol;Acc:HGNC:23085]
12165	MSTRG.21850	769.472	-0.624236	0.170983	-3.65086	0.000261366	0.00242674	4	Chr4	87303788	87391188	-	HSD17B13	345275	hsa:345275	hydroxysteroid 17-beta dehydrogenase 13 [Source:HGNC Symbol;Acc:HGNC:18685]
44246	MSTRG.11788	87.5014	-0.623702	0.305793	-2.03962	0.0413881	0.157197	17	Chr17	7173430	7179564	-	ASGR1	432	hsa:432	asialoglycoprotein receptor 1 [Source:HGNC Symbol;Acc:HGNC:742]
54346	MSTRG.30394	2024.47	-0.623562	0.300593	-2.07444	0.0380386	0.147999	X	ChrX	151953123	151974680	-	GABRE	2564	hsa:2564	gamma-aminobutyric acid type A receptor subunit epsilon [Source:HGNC Symbol;Acc:HGNC:4085]
44136	MSTRG.13104	512.362	-0.622442	0.18729	-3.32341	0.000889251	0.00705519	17	Chr17	75266227	75271231	-	MIF4GD	57409	hsa:57409	MIF4G domain containing [Source:HGNC Symbol;Acc:HGNC:24030]
5230	MSTRG.17046	2941.6	-0.622436	0.118887	-5.23552	1.65e-07	2.97e-06	2	Chr2	176092720	176095944	+	HOXD13	3239	hsa:3239	homeobox D13 [Source:HGNC Symbol;Acc:HGNC:5136]
20608	MSTRG.26637	4485.77	-0.621351	0.0990261	-6.27462	3.5e-10	9.2e-09	7	Chr7	121348877	121396364	-	FAM3C	10447	hsa:10447	FAM3 metabolism regulating signaling molecule C [Source:HGNC Symbol;Acc:HGNC:18664]
33377	MSTRG.5718	3774.25	-0.620889	0.102403	-6.0632	1.33e-09	3.27e-08	12	Chr12	7919229	7936187	-	SLC2A3	6515	hsa:6515	solute carrier family 2 member 3 [Source:HGNC Symbol;Acc:HGNC:11007]
23374	MSTRG.28095	4848.91	-0.620798	0.0927239	-6.69513	2.15e-11	6.45e-10	8	Chr8	140520155	140635633	-	AGO2	27161	hsa:27161	argonaute RISC catalytic component 2 [Source:HGNC Symbol;Acc:HGNC:3263]
53015	MSTRG.19203	121.063	-0.620768	0.289115	-2.14713	0.0317827	0.129929	22	Chr22	36189123	36204840	-	APOL4	80832	hsa:80832	apolipoprotein L4 [Source:HGNC Symbol;Acc:HGNC:14867]
30353	MSTRG.4950	366.991	-0.620366	0.250092	-2.48055	0.0131179	0.0648327	11	Chr11	72814405	72843674	+	ATG16L2	89849	hsa:89849	autophagy related 16 like 2 [Source:HGNC Symbol;Acc:HGNC:25464]
33471	MSTRG.6206	361.476	-0.619342	0.210303	-2.945	0.00322953	0.0210095	12	Chr12	49539029	49558337	+	KCNH3	23416	hsa:23416	potassium voltage-gated channel subfamily H member 3 [Source:HGNC Symbol;Acc:HGNC:6252]
27991	MSTRG.3507	1828.76	-0.618945	0.118975	-5.20232	1.97e-07	3.52e-06	10	Chr10	79382324	79445624	-	ZCCHC24	219654	hsa:219654	zinc finger CCHC-type containing 24 [Source:HGNC Symbol;Acc:HGNC:26911]
36238	MSTRG.7707	59.8478	-0.618742	0.317346	-1.94974	0.0512075	0.183566	13	Chr13	95648732	95676955	-	DNAJC3-DT	100289274	hsa:100289274	DNAJC3 divergent transcript [Source:HGNC Symbol;Acc:HGNC:39808]
53008	MSTRG.18890	249.345	-0.617961	0.255017	-2.42322	0.0153836	0.0734639	22	Chr22	20148415	20151897	-	CCDC188	388849	hsa:388849	coiled-coil domain containing 188 [Source:HGNC Symbol;Acc:HGNC:51899]
37612	MSTRG.8985	163.139	-0.616947	0.269031	-2.29322	0.0218355	0.0972159	14	Chr14	105526582	105530202	+	TMEM121	80757	hsa:80757	transmembrane protein 121 [Source:HGNC Symbol;Acc:HGNC:20511]
20735	MSTRG.26443	233.756	-0.616943	0.253064	-2.4379	0.014773	0.0711829	7	Chr7	100483926	100494802	+	NYAP1	222950	hsa:222950	neuronal tyrosine phosphorylated phosphoinositide-3-kinase adaptor 1 [Source:HGNC Symbol;Acc:HGNC:22009]
17607	MSTRG.24965	633.223	-0.61624	0.17526	-3.51615	0.00043785	0.00381054	6	Chr6	116681186	116741867	+	KPNA5	3841	hsa:3841	karyopherin subunit alpha 5 [Source:HGNC Symbol;Acc:HGNC:6398]
30244	MSTRG.4721	318.629	-0.615869	0.214826	-2.86682	0.00414616	0.0257439	11	Chr11	64606173	64723197	-	NRXN2	9379	hsa:9379	neurexin 2 [Source:HGNC Symbol;Acc:HGNC:8009]
12184	MSTRG.21352	689.866	-0.615599	0.188299	-3.26927	0.00107827	0.00832576	4	Chr4	2059326	2069089	+	NAT8L	339983	hsa:339983	N-acetyltransferase 8 like [Source:HGNC Symbol;Acc:HGNC:26742]
12240	MSTRG.22092	180.064	-0.615461	0.264046	-2.33088	0.0197595	0.0899639	4	Chr4	122732701	122744942	+	BBS12	166379	hsa:166379	Bardet-Biedl syndrome 12 [Source:HGNC Symbol;Acc:HGNC:26648]
5323	MSTRG.17628	338.144	-0.615069	0.211093	-2.91373	0.00357139	0.0227292	2	Chr2	238244043	238290102	-	PER2	8864	hsa:8864	period circadian regulator 2 [Source:HGNC Symbol;Acc:HGNC:8846]
48139	MSTRG.14152	395.641	-0.614413	0.204649	-3.00228	0.00267965	0.0179782	19	Chr19	3879863	3928082	+	ATCAY	85300	hsa:85300	ATCAY kinesin light chain interacting caytaxin [Source:HGNC Symbol;Acc:HGNC:779]
17548	MSTRG.25131	3111.83	-0.613101	0.104472	-5.86857	4.4e-09	1e-07	6	Chr6	138422042	138692571	-	NHSL1	57224	hsa:57224	NHS like 1 [Source:HGNC Symbol;Acc:HGNC:21021]
25794	MSTRG.29387	1782.27	-0.610695	0.122597	-4.98132	6.32e-07	1.04e-05	9	Chr9	137007233	137028922	-	ABCA2	20	hsa:20	ATP binding cassette subfamily A member 2 [Source:HGNC Symbol;Acc:HGNC:32]
54309	MSTRG.30328	267.767	-0.610519	0.232104	-2.63037	0.00852927	0.0461553	X	ChrX	135344795	135363413	+	ZNF449	203523	hsa:203523	zinc finger protein 449 [Source:HGNC Symbol;Acc:HGNC:21039]
23527	MSTRG.28193	34.6502	-0.610208	0.315292	-1.93537	0.0529445	0.188623	8	Chr8	144502972	144507174	+	GPT	2875	hsa:2875	glutamic--pyruvic transaminase [Source:HGNC Symbol;Acc:HGNC:4552]
41821	ENSG00000262185.3	22.0249	-0.610158	0.301354	-2.02472	0.0428957	0.161047	16	Chr16	3930805	3950586	-	LINC02861	102724927	hsa:102724927	long intergenic non-protein coding RNA 2861 [Source:HGNC Symbol;Acc:HGNC:54406]
9218	MSTRG.19952	739.9	-0.609901	0.159508	-3.82364	0.000131495	0.00132245	3	Chr3	47562237	47580792	-	CSPG5	10675	hsa:10675	chondroitin sulfate proteoglycan 5 [Source:HGNC Symbol;Acc:HGNC:2467]
25802	MSTRG.28256	1558.81	-0.609877	0.137009	-4.45136	8.53e-06	0.000113229	9	Chr9	3218296	3526004	-	RFX3	5991	hsa:5991	regulatory factor X3 [Source:HGNC Symbol;Acc:HGNC:9984]
161	MSTRG.1802	860.775	-0.608953	0.162921	-3.73771	0.000185701	0.00180817	1	Chr1	151364303	151372707	-	SELENBP1	8991	hsa:8991	selenium binding protein 1 [Source:HGNC Symbol;Acc:HGNC:10719]
25910	MSTRG.29122	130.36	-0.608897	0.283328	-2.14909	0.0316273	0.129506	9	Chr9	123356169	123380324	+	CRB2	286204	hsa:286204	crumbs cell polarity complex component 2 [Source:HGNC Symbol;Acc:HGNC:18688]
33391	MSTRG.5790	2058.71	-0.608356	0.114378	-5.31883	1.04e-07	1.94e-06	12	Chr12	12473281	12562863	-	DUSP16	80824	hsa:80824	dual specificity phosphatase 16 [Source:HGNC Symbol;Acc:HGNC:17909]
23532	MSTRG.27916	78.0598	-0.604247	0.316944	-1.90648	0.056588	0.198047	8	Chr8	103153393	103298772	-	BAALC-AS1	105369147	hsa:105369147	BAALC antisense RNA 1 [Source:HGNC Symbol;Acc:HGNC:50461]
39752	MSTRG.9986	159.775	-0.604086	0.283844	-2.12823	0.033318	0.134158	15	Chr15	89361578	89398487	+	MIR9-3HG	254559	hsa:254559	MIR9-3 host gene [Source:HGNC Symbol;Acc:HGNC:27388]
23501	MSTRG.27496	144.695	-0.603788	0.282093	-2.14039	0.0323234	0.13153	8	Chr8	52110838	52460959	-	ST18	9705	hsa:9705	ST18 C2H2C-type zinc finger transcription factor [Source:HGNC Symbol;Acc:HGNC:18695]
5445	MSTRG.17098	69.3929	-0.603726	0.314747	-1.91813	0.0550945	0.194158	2	Chr2	181954240	182131398	+	PPP1R1C	151242	hsa:151242	protein phosphatase 1 regulatory inhibitor subunit 1C [Source:HGNC Symbol;Acc:HGNC:14940]
20790	MSTRG.25715	25.4975	-0.603712	0.307235	-1.96499	0.0494156	0.179112	7	Chr7	14145048	14974777	-	DGKB	1607	hsa:1607	diacylglycerol kinase beta [Source:HGNC Symbol;Acc:HGNC:2850]
54260	MSTRG.29556	990.984	-0.60321	0.150298	-4.01343	5.98e-05	0.000652132	X	ChrX	15384798	15493564	-	PIR	8544	hsa:8544	pirin [Source:HGNC Symbol;Acc:HGNC:30048]
39771	MSTRG.9947	50.0002	-0.602417	0.319658	-1.88457	0.0594882	0.205063	15	Chr15	85191437	85213905	+	CSPG4P12	440300	hsa:440300	chondroitin sulfate proteoglycan 4 pseudogene 12 [Source:HGNC Symbol;Acc:HGNC:48362]
54254	MSTRG.29959	1215.3	-0.601668	0.134414	-4.47622	7.6e-06	0.000102359	X	ChrX	74421492	74533917	+	SLC16A2	6567	hsa:6567	solute carrier family 16 member 2 [Source:HGNC Symbol;Acc:HGNC:10923]
33418	MSTRG.6915	989.554	-0.601523	0.14935	-4.0276	5.63e-05	0.000620387	12	Chr12	110027027	110073686	-	C12orf76	400073	hsa:400073	chromosome 12 open reading frame 76 [Source:HGNC Symbol;Acc:HGNC:33790]
14791	MSTRG.23094	369.371	-0.601427	0.204789	-2.93681	0.00331611	0.0214795	5	Chr5	90458208	90474771	-	MBLAC2	153364	hsa:153364	metallo-beta-lactamase domain containing 2 [Source:HGNC Symbol;Acc:HGNC:33711]
36241	MSTRG.7756	46.6268	-0.600305	0.319915	-1.87645	0.060593	0.207536	13	Chr13	99606668	99897134	+	CLYBL	171425	hsa:171425	citramalyl-CoA lyase [Source:HGNC Symbol;Acc:HGNC:18355]
12133	MSTRG.21953	3279.29	-0.59939	0.100506	-5.96375	2.47e-09	5.84e-08	4	Chr4	86594314	86815171	+	PTPN13	5783	hsa:5783	protein tyrosine phosphatase non-receptor type 13 [Source:HGNC Symbol;Acc:HGNC:9646]
28064	MSTRG.3097	254.039	-0.599331	0.23451	-2.55567	0.0105984	0.0547443	10	Chr10	30820206	31031937	-	ZNF438	220929	hsa:220929	zinc finger protein 438 [Source:HGNC Symbol;Acc:HGNC:21029]
455	MSTRG.419	33.853	-0.597335	0.317394	-1.882	0.0598363	0.205837	1	Chr1	23706900	23778296	-	ELOA-AS1	100506963	hsa:100506963	ELOA antisense RNA 1 [Source:HGNC Symbol;Acc:HGNC:50582]
5210	MSTRG.16836	4927.22	-0.595678	0.094386	-6.31108	2.77e-10	7.38e-09	2	Chr2	148875226	149026759	+	KIF5C	3800	hsa:3800	kinesin family member 5C [Source:HGNC Symbol;Acc:HGNC:6325]
52987	MSTRG.19350	432.618	-0.594108	0.203642	-2.91741	0.00352949	0.0225589	22	Chr22	41969474	41998221	+	SEPTIN3	55964	hsa:55964	septin 3 [Source:HGNC Symbol;Acc:HGNC:10750]
44053	MSTRG.12530	5090.79	-0.592122	0.0947974	-6.24618	4.21e-10	1.09e-08	17	Chr17	43527843	43579620	-	ETV4	2118	hsa:2118	ETS variant transcription factor 4 [Source:HGNC Symbol;Acc:HGNC:3493]
41705	MSTRG.10242	1031.53	-0.591612	0.152577	-3.87747	0.000105549	0.00108777	16	Chr16	1510426	1612072	-	IFT140	9742	hsa:9742	intraflagellar transport 140 [Source:HGNC Symbol;Acc:HGNC:29077]
20686	MSTRG.25932	480.743	-0.590855	0.185666	-3.18236	0.0014608	0.0107746	7	Chr7	36324151	36390125	-	KIAA0895	23366	hsa:23366	KIAA0895 [Source:HGNC Symbol;Acc:HGNC:22206]
17618	MSTRG.25049	549.161	-0.590531	0.186402	-3.16804	0.00153468	0.0112256	6	Chr6	130013698	130141449	+	L3MBTL3	84456	hsa:84456	L3MBTL histone methyl-lysine binding protein 3 [Source:HGNC Symbol;Acc:HGNC:23035]
5281	MSTRG.17106	672.083	-0.590109	0.166823	-3.53734	0.00040418	0.00355673	2	Chr2	182833274	182866637	-	FRZB	2487	hsa:2487	frizzled related protein [Source:HGNC Symbol;Acc:HGNC:3959]
37531	MSTRG.8696	2360.5	-0.589859	0.112398	-5.24796	1.54e-07	2.79e-06	14	Chr14	77335028	77377094	-	TMED8	283578	hsa:283578	transmembrane p24 trafficking protein family member 8 [Source:HGNC Symbol;Acc:HGNC:18633]
14721	MSTRG.23251	2545.31	-0.589693	0.116123	-5.07815	3.81e-07	6.53e-06	5	Chr5	112976701	113022195	+	DCP2	167227	hsa:167227	decapping mRNA 2 [Source:HGNC Symbol;Acc:HGNC:24452]
33598	MSTRG.6209	70.1315	-0.589556	0.319712	-1.84402	0.0651796	0.219141	12	Chr12	49827912	49841143	+	BCDIN3D-AS1	100286844	hsa:100286844	BCDIN3D antisense RNA 1 [Source:HGNC Symbol;Acc:HGNC:44113]
37530	MSTRG.8677	2410.4	-0.589365	0.112157	-5.25484	1.48e-07	2.7e-06	14	Chr14	76761467	76783015	+	VASH1	22846	hsa:22846	vasohibin 1 [Source:HGNC Symbol;Acc:HGNC:19964]
5390	MSTRG.16259	177.908	-0.58898	0.260715	-2.2591	0.0238773	0.103792	2	Chr2	71182737	71227103	-	PAIP2B	400961	hsa:400961	poly(A) binding protein interacting protein 2B [Source:HGNC Symbol;Acc:HGNC:29200]
9375	MSTRG.20512	73.8142	-0.587107	0.312397	-1.87936	0.0601949	0.20655	3	Chr3	121894400	121944188	+	SLC15A2	6565	hsa:6565	solute carrier family 15 member 2 [Source:HGNC Symbol;Acc:HGNC:10921]
23377	MSTRG.27321	21243.3	-0.58665	0.0910888	-6.44042	1.19e-10	3.29e-09	8	Chr8	28600468	28756624	+	EXTL3	2137	hsa:2137	exostosin like glycosyltransferase 3 [Source:HGNC Symbol;Acc:HGNC:3518]
20605	MSTRG.25713	8556.39	-0.586642	0.0907981	-6.46095	1.04e-10	2.92e-09	7	Chr7	13891228	13991425	-	ETV1	2115	hsa:2115	ETS variant transcription factor 1 [Source:HGNC Symbol;Acc:HGNC:3490]
52931	MSTRG.19281	45753.3	-0.585612	0.0765307	-7.65198	1.98e-14	7.89e-13	22	Chr22	39312881	39320389	-	RPL3	6122	hsa:6122	ribosomal protein L3 [Source:HGNC Symbol;Acc:HGNC:10332]
50840	ENSG00000088320.4	35.8438	-0.584248	0.318644	-1.83355	0.0667214	0.222578	20	Chr20	31475287	31484895	+	REM1	28954	hsa:28954	RRAD and GEM like GTPase 1 [Source:HGNC Symbol;Acc:HGNC:15922]
37540	MSTRG.8090	2810.81	-0.583078	0.131439	-4.4361	9.16e-06	0.000120701	14	Chr14	24365672	24379604	+	NFATC4	4776	hsa:4776	nuclear factor of activated T cells 4 [Source:HGNC Symbol;Acc:HGNC:7778]
48265	ENSG00000105251.11	31.8821	-0.582991	0.312239	-1.86713	0.0618834	0.210944	19	Chr19	4279265	4290722	+	SHD	56961	hsa:56961	Src homology 2 domain containing transforming protein D [Source:HGNC Symbol;Acc:HGNC:30633]
469	ENSG00000226476.6	47.0132	-0.582777	0.318913	-1.82739	0.0676417	0.224449	1	Chr1	60515715	60640507	-	LINC01748	105378763	hsa:105378763	long intergenic non-protein coding RNA 1748 [Source:HGNC Symbol;Acc:HGNC:52535]
33394	MSTRG.7029	3779.7	-0.582513	0.111271	-5.23511	1.65e-07	2.97e-06	12	Chr12	119593773	119643075	+	TMEM233	387890	hsa:387890	transmembrane protein 233 [Source:HGNC Symbol;Acc:HGNC:37219]
23412	MSTRG.27968	1066.36	-0.582135	0.141117	-4.12519	3.7e-05	0.000430186	8	Chr8	117794489	118111826	-	EXT1	2131	hsa:2131	exostosin glycosyltransferase 1 [Source:HGNC Symbol;Acc:HGNC:3512]
20815	ENSG00000128573.26	63.4115	-0.581835	0.317313	-1.83363	0.0667092	0.222578	7	Chr7	114086326	114693772	+	FOXP2	93986	hsa:93986	forkhead box P2 [Source:HGNC Symbol;Acc:HGNC:13875]
9194	MSTRG.21200	1759.15	-0.580938	0.127168	-4.56827	4.92e-06	6.76e-05	3	Chr3	195068283	195271159	-	XXYLT1	152002	hsa:152002	xyloside xylosyltransferase 1 [Source:HGNC Symbol;Acc:HGNC:26639]
50765	MSTRG.17838	464.124	-0.580224	0.190803	-3.04096	0.00235823	0.0161174	20	Chr20	17226106	17484578	+	PCSK2	5126	hsa:5126	proprotein convertase subtilisin/kexin type 2 [Source:HGNC Symbol;Acc:HGNC:8744]
44059	MSTRG.12440	3028	-0.578957	0.102547	-5.64577	1.64e-08	3.56e-07	17	Chr17	40058289	40093867	+	THRA	7067	hsa:7067	thyroid hormone receptor alpha [Source:HGNC Symbol;Acc:HGNC:11796]
17629	MSTRG.24932	447.404	-0.578815	0.1948	-2.97133	0.00296515	0.0195353	6	Chr6	112070662	112087529	-	TUBE1	51175	hsa:51175	tubulin epsilon 1 [Source:HGNC Symbol;Acc:HGNC:20775]
5295	MSTRG.16026	1638.44	-0.578804	0.133238	-4.34413	1.4e-05	0.000178297	2	Chr2	48314636	48379419	+	FOXN2	3344	hsa:3344	forkhead box N2 [Source:HGNC Symbol;Acc:HGNC:5281]
41696	MSTRG.10407	1354.88	-0.57824	0.133203	-4.34106	1.42e-05	0.000180498	16	Chr16	4331548	4425705	-	PAM16	51025	hsa:51025	presequence translocase associated motor 16 [Source:HGNC Symbol;Acc:HGNC:29679]
9166	MSTRG.21128	9413.36	-0.578123	0.0852494	-6.78155	1.19e-11	3.71e-10	3	Chr3	186046313	186362234	-	ETV5	2119	hsa:2119	ETS variant transcription factor 5 [Source:HGNC Symbol;Acc:HGNC:3494]
17612	MSTRG.24930	651.015	-0.576791	0.167432	-3.44494	0.000571194	0.00481032	6	Chr6	111555380	111606906	-	TRAF3IP2	10758	hsa:10758	TRAF3 interacting protein 2 [Source:HGNC Symbol;Acc:HGNC:1343]
44197	MSTRG.11744	350.382	-0.576331	0.228186	-2.52571	0.0115465	0.0586305	17	Chr17	4948091	4957131	+	ENO3	2027	hsa:2027	enolase 3 [Source:HGNC Symbol;Acc:HGNC:3354]
44080	MSTRG.12447	1740.97	-0.574974	0.124101	-4.63313	3.6e-06	5.09e-05	17	Chr17	40309179	40357643	+	RARA	5914	hsa:5914	retinoic acid receptor alpha [Source:HGNC Symbol;Acc:HGNC:9864]
166	MSTRG.2391	997.311	-0.574809	0.155316	-3.7009	0.000214837	0.00205165	1	Chr1	202348698	202592706	+	PPP1R12B	4660	hsa:4660	protein phosphatase 1 regulatory subunit 12B [Source:HGNC Symbol;Acc:HGNC:7619]
5465	MSTRG.17631	58.6305	-0.57473	0.317029	-1.81286	0.0698528	0.229652	2	Chr2	238848031	238910534	+	TWIST2	117581	hsa:117581	twist family bHLH transcription factor 2 [Source:HGNC Symbol;Acc:HGNC:20670]
50807	MSTRG.17989	174.389	-0.574632	0.261191	-2.20004	0.0278039	0.117112	20	Chr20	32762384	32809356	+	DNMT3B	1789	hsa:1789	DNA methyltransferase 3 beta [Source:HGNC Symbol;Acc:HGNC:2979]
14749	MSTRG.23664	1018.64	-0.57441	0.142486	-4.03136	5.55e-05	0.000611895	5	Chr5	149358036	149369653	+	PCYOX1L	78991	hsa:78991	prenylcysteine oxidase 1 like [Source:HGNC Symbol;Acc:HGNC:28477]
5260	MSTRG.17373	1124.96	-0.573645	0.140498	-4.08295	4.45e-05	0.000502868	2	Chr2	216081865	216102783	+	TMEM169	92691	hsa:92691	transmembrane protein 169 [Source:HGNC Symbol;Acc:HGNC:25130]
28050	MSTRG.3651	969.881	-0.573076	0.197504	-2.9016	0.00371263	0.0234502	10	Chr10	95711778	96033745	+	ENTPD1	953	hsa:953	ectonucleoside triphosphate diphosphohydrolase 1 [Source:HGNC Symbol;Acc:HGNC:3363]
14816	MSTRG.23131	325.32	-0.572769	0.22147	-2.58621	0.00970371	0.0510551	5	Chr5	93360778	93585649	-	NR2F1-AS1	441094	hsa:441094	NR2F1 antisense RNA 1 [Source:HGNC Symbol;Acc:HGNC:48622]
41826	MSTRG.10258	5385.14	-0.572745	0.287145	-1.99462	0.0460844	0.169621	16	Chr16	1706182	1770351	+	MAPK8IP3	23162	hsa:23162	mitogen-activated protein kinase 8 interacting protein 3 [Source:HGNC Symbol;Acc:HGNC:6884]
50814	MSTRG.17782	155.944	-0.572105	0.272624	-2.09851	0.0358601	0.141618	20	Chr20	5750392	5864395	+	SHLD1	149840	hsa:149840	shieldin complex subunit 1 [Source:HGNC Symbol;Acc:HGNC:26318]
48106	MSTRG.14258	715.576	-0.571736	0.163263	-3.50193	0.000461896	0.00398282	19	Chr19	7868718	7874390	-	PRR36	80164	hsa:80164	proline rich 36 [Source:HGNC Symbol;Acc:HGNC:26172]
30347	MSTRG.4076	287.987	-0.571703	0.223791	-2.55462	0.0106303	0.0548525	11	Chr11	1554050	1572271	-	DUSP8	1850	hsa:1850	dual specificity phosphatase 8 [Source:HGNC Symbol;Acc:HGNC:3074]
28087	MSTRG.3455	215.677	-0.571593	0.263831	-2.16651	0.0302723	0.125237	10	Chr10	73674286	73730487	-	AGAP5	729092	hsa:729092	ArfGAP with GTPase domain, ankyrin repeat and PH domain 5 [Source:HGNC Symbol;Acc:HGNC:23467]
28034	MSTRG.3729	546.287	-0.570801	0.181075	-3.15229	0.00161995	0.0117235	10	Chr10	101610663	101695496	-	FBXW4	6468	hsa:6468	F-box and WD repeat domain containing 4 [Source:HGNC Symbol;Acc:HGNC:10847]
253	MSTRG.1989	516.003	-0.569107	0.195443	-2.91188	0.00359262	0.0228269	1	Chr1	159927038	159945613	-	IGSF9	57549	hsa:57549	immunoglobulin superfamily member 9 [Source:HGNC Symbol;Acc:HGNC:18132]
245	MSTRG.2499	1038.57	-0.569026	0.191837	-2.9662	0.00301508	0.0198208	1	Chr1	209675411	209676390	+	G0S2	50486	hsa:50486	G0/G1 switch 2 [Source:HGNC Symbol;Acc:HGNC:30229]
5226	MSTRG.16008	2570.35	-0.568855	0.109301	-5.20448	1.95e-07	3.48e-06	2	Chr2	46541805	46584688	+	RHOQ	23433	hsa:23433	ras homolog family member Q [Source:HGNC Symbol;Acc:HGNC:17736]
48271	MSTRG.15330	82.8094	-0.568501	0.31249	-1.81926	0.0688713	0.227573	19	Chr19	50659254	50719802	-	SHANK1	50944	hsa:50944	SH3 and multiple ankyrin repeat domains 1 [Source:HGNC Symbol;Acc:HGNC:15474]
37529	MSTRG.8097	2671.97	-0.566836	0.107627	-5.26667	1.39e-07	2.54e-06	14	Chr14	26443089	26598267	-	NOVA1	4857	hsa:4857	NOVA alternative splicing regulator 1 [Source:HGNC Symbol;Acc:HGNC:7886]
30249	MSTRG.4027	3214.15	-0.565687	0.134335	-4.21102	2.54e-05	0.000306925	11	Chr11	369498	382117	+	B4GALNT4	338707	hsa:338707	beta-1,4-N-acetyl-galactosaminyltransferase 4 [Source:HGNC Symbol;Acc:HGNC:26315]
48171	MSTRG.14831	441.759	-0.565508	0.222775	-2.53847	0.0111339	0.0569806	19	Chr19	35540737	35546029	-	TMEM147-AS1	100506469	hsa:100506469	TMEM147 antisense RNA 1 [Source:HGNC Symbol;Acc:HGNC:51273]
178	MSTRG.2100	1059.96	-0.564659	0.158033	-3.57304	0.000352863	0.00316459	1	Chr1	166895710	166975540	-	ILDR2	387597	hsa:387597	immunoglobulin like domain containing receptor 2 [Source:HGNC Symbol;Acc:HGNC:18131]
37548	MSTRG.8386	1238.09	-0.564341	0.139549	-4.04404	5.25e-05	0.000583573	14	Chr14	58298503	58373983	+	ARID4A	5926	hsa:5926	AT-rich interaction domain 4A [Source:HGNC Symbol;Acc:HGNC:9885]
351	MSTRG.482	304.253	-0.563838	0.237185	-2.37721	0.0174443	0.0812352	1	Chr1	26993691	27000886	+	TRNP1	388610	hsa:388610	TMF1 regulated nuclear protein 1 [Source:HGNC Symbol;Acc:HGNC:34348]
52086	MSTRG.18793	2856	-0.560372	0.116562	-4.80752	1.53e-06	2.31e-05	21	Chr21	46598603	46605208	-	S100B	6285	hsa:6285	S100 calcium binding protein B [Source:HGNC Symbol;Acc:HGNC:10500]
41688	MSTRG.11053	2232.69	-0.560143	0.121183	-4.62227	3.8e-06	5.34e-05	16	Chr16	57248546	57284672	-	PLLP	51090	hsa:51090	plasmolipin [Source:HGNC Symbol;Acc:HGNC:18553]
74	MSTRG.2824	3476.88	-0.560139	0.101948	-5.49434	3.92e-08	7.91e-07	1	Chr1	243488232	243851079	-	AKT3	10000	hsa:10000	AKT serine/threonine kinase 3 [Source:HGNC Symbol;Acc:HGNC:393]
348	MSTRG.1813	252.721	-0.55913	0.233863	-2.39084	0.0168098	0.0788081	1	Chr1	151700057	151716803	-	CELF3	11189	hsa:11189	CUGBP Elav-like family member 3 [Source:HGNC Symbol;Acc:HGNC:11967]
36249	MSTRG.7372	41.2745	-0.558875	0.319164	-1.75106	0.079936	0.254111	13	Chr13	32504505	32509395	-	N4BP2L2-IT2	116828	hsa:116828	N4BPL2 intronic transcript 2 [Source:HGNC Symbol;Acc:HGNC:25038]
50850	MSTRG.18341	36.27	-0.558741	0.316168	-1.76723	0.0771898	0.247744	20	Chr20	62663018	62666724	-	SLCO4A1-AS1	100127888	hsa:100127888	SLCO4A1 antisense RNA 1 [Source:HGNC Symbol;Acc:HGNC:40537]
53006	MSTRG.18808	280.447	-0.558459	0.224369	-2.48902	0.0128094	0.0634756	22	Chr22	17116296	17121367	-	TMEM121B	27439	hsa:27439	transmembrane protein 121B [Source:HGNC Symbol;Acc:HGNC:1844]
25912	MSTRG.28485	165.206	-0.558393	0.263778	-2.11691	0.0342676	0.136988	9	Chr9	34521042	34522990	-	ENHO	375704	hsa:375704	energy homeostasis associated [Source:HGNC Symbol;Acc:HGNC:24838]
44187	MSTRG.12070	326.283	-0.557968	0.213535	-2.61301	0.00897499	0.0480913	17	Chr17	19334307	19378193	-	B9D1	27077	hsa:27077	B9 domain containing 1 [Source:HGNC Symbol;Acc:HGNC:24123]
5467	MSTRG.17482	26.4136	-0.557155	0.309643	-1.79934	0.0719642	0.235026	2	Chr2	219514169	219538772	+	ASIC4	55515	hsa:55515	acid sensing ion channel subunit family member 4 [Source:HGNC Symbol;Acc:HGNC:21263]
462	MSTRG.563	98.2209	-0.557123	0.302509	-1.84168	0.0655227	0.219674	1	Chr1	31179744	31239887	-	NKAIN1	79570	hsa:79570	sodium/potassium transporting ATPase interacting 1 [Source:HGNC Symbol;Acc:HGNC:25743]
17553	MSTRG.24204	3580.61	-0.556628	0.103304	-5.38826	7.11e-08	1.36e-06	6	Chr6	24797334	25042380	-	ARMH2	101928603	hsa:101928603	armadillo like helical domain containing 2 [Source:HGNC Symbol;Acc:HGNC:49394]
14901	MSTRG.23113	23.3976	-0.555416	0.295492	-1.87963	0.0601584	0.206519	5	Chr5	88883327	89466398	+	MEF2C-AS1	101929423	hsa:101929423	MEF2C antisense RNA 1 [Source:HGNC Symbol;Acc:HGNC:48908]
5224	MSTRG.16398	3558.49	-0.555097	0.102684	-5.40586	6.45e-08	1.25e-06	2	Chr2	86720290	86778041	+	RMND5A	64795	hsa:64795	required for meiotic nuclear division 5 homolog A [Source:HGNC Symbol;Acc:HGNC:25850]
33442	MSTRG.6998	730.961	-0.554817	0.16385	-3.38614	0.000708838	0.00579273	12	Chr12	116738177	116853631	+	RNFT2	84900	hsa:84900	ring finger protein, transmembrane 2 [Source:HGNC Symbol;Acc:HGNC:25905]
23445	MSTRG.27375	591.647	-0.554306	0.176392	-3.14247	0.00167531	0.0120892	8	Chr8	33547753	33567128	-	RNF122	79845	hsa:79845	ring finger protein 122 [Source:HGNC Symbol;Acc:HGNC:21147]
20761	MSTRG.26418	189.085	-0.553166	0.255982	-2.16096	0.0306987	0.126533	7	Chr7	99966719	99976042	-	AZGP1	563	hsa:563	alpha-2-glycoprotein 1, zinc-binding [Source:HGNC Symbol;Acc:HGNC:910]
48093	MSTRG.15015	1229.78	-0.553096	0.142005	-3.89492	9.82e-05	0.00102149	19	Chr19	40691513	40725784	-	COQ8B	79934	hsa:79934	coenzyme Q8B [Source:HGNC Symbol;Acc:HGNC:19041]
17747	MSTRG.24539	69.3883	-0.552926	0.311725	-1.77376	0.0761024	0.24541	6	Chr6	43506968	43510686	-	LRRC73	221424	hsa:221424	leucine rich repeat containing 73 [Source:HGNC Symbol;Acc:HGNC:21375]
23545	MSTRG.27969	40.2243	-0.552837	0.316728	-1.74547	0.0809039	0.256535	8	Chr8	118923556	118951885	-	TNFRSF11B	4982	hsa:4982	TNF receptor superfamily member 11b [Source:HGNC Symbol;Acc:HGNC:11909]
52966	MSTRG.19328	988.91	-0.551491	0.146168	-3.773	0.000161299	0.0015891	22	Chr22	41367332	41399326	+	TEF	7008	hsa:7008	TEF transcription factor, PAR bZIP family member [Source:HGNC Symbol;Acc:HGNC:11722]
14737	MSTRG.23715	1433.01	-0.55126	0.127819	-4.31281	1.61e-05	0.000202607	5	Chr5	153489614	153813869	+	GRIA1	2890	hsa:2890	glutamate ionotropic receptor AMPA type subunit 1 [Source:HGNC Symbol;Acc:HGNC:4571]
17562	MSTRG.24381	530.025	-0.551085	0.218417	-2.52308	0.011633	0.0589714	6	Chr6	33410398	33416453	+	PHF1	5252	hsa:5252	PHD finger protein 1 [Source:HGNC Symbol;Acc:HGNC:8919]
5466	MSTRG.16219	94.7448	-0.550962	0.304124	-1.81164	0.0700424	0.230023	2	Chr2	68467571	68658251	+	APLF	200558	hsa:200558	aprataxin and PNKP like factor [Source:HGNC Symbol;Acc:HGNC:28724]
33404	MSTRG.6243	2285.67	-0.550765	0.114944	-4.79162	1.65e-06	2.48e-05	12	Chr12	50923471	50932510	+	METTL7A	25840	hsa:25840	methyltransferase like 7A [Source:HGNC Symbol;Acc:HGNC:24550]
37641	MSTRG.8305	21.0423	-0.549602	0.299487	-1.83514	0.0664848	0.222035	14	Chr14	50872052	50904970	+	ABHD12B	145447	hsa:145447	abhydrolase domain containing 12B [Source:HGNC Symbol;Acc:HGNC:19837]
9227	MSTRG.20461	828.203	-0.548795	0.15555	-3.52809	0.000418568	0.00365972	3	Chr3	119294382	119420714	+	ARHGAP31	57514	hsa:57514	Rho GTPase activating protein 31 [Source:HGNC Symbol;Acc:HGNC:29216]
5481	MSTRG.17573	43.9255	-0.548301	0.319382	-1.71676	0.0860234	0.267619	2	Chr2	232878700	233013256	-	NGEF	25791	hsa:25791	neuronal guanine nucleotide exchange factor [Source:HGNC Symbol;Acc:HGNC:7807]
12139	MSTRG.21656	4808.26	-0.547836	0.10175	-5.38413	7.28e-08	1.39e-06	4	Chr4	54009788	54064605	-	CHIC2	26511	hsa:26511	cysteine rich hydrophobic domain 2 [Source:HGNC Symbol;Acc:HGNC:1935]
54330	MSTRG.30206	261.654	-0.547245	0.238801	-2.29164	0.0219267	0.0974483	X	ChrX	118823823	118826968	+	ZCCHC12	170261	hsa:170261	zinc finger CCHC-type containing 12 [Source:HGNC Symbol;Acc:HGNC:27273]
48110	MSTRG.14927	1048.33	-0.547215	0.162608	-3.36523	0.00076479	0.00617224	19	Chr19	37613748	37719761	-	ZFP30	22835	hsa:22835	ZFP30 zinc finger protein [Source:HGNC Symbol;Acc:HGNC:29555]
20712	MSTRG.26358	430.052	-0.546786	0.195498	-2.79689	0.00515967	0.0308736	7	Chr7	95583498	95596516	-	PDK4	5166	hsa:5166	pyruvate dehydrogenase kinase 4 [Source:HGNC Symbol;Acc:HGNC:8812]
9170	MSTRG.20330	296.563	-0.546206	0.230829	-2.36628	0.0179676	0.0833357	3	Chr3	98732235	98821201	+	ST3GAL6	10402	hsa:10402	ST3 beta-galactoside alpha-2,3-sialyltransferase 6 [Source:HGNC Symbol;Acc:HGNC:18080]
80	MSTRG.263	4170.5	-0.545766	0.102191	-5.34062	9.26e-08	1.73e-06	1	Chr1	13583464	13617957	+	PDPN	10630	hsa:10630	podoplanin [Source:HGNC Symbol;Acc:HGNC:29602]
12124	MSTRG.22237	36776.7	-0.545236	0.0789367	-6.90725	4.94e-12	1.62e-10	4	Chr4	151099623	151104642	+	RPS3A	6189	hsa:6189	ribosomal protein S3A [Source:HGNC Symbol;Acc:HGNC:10421]
46896	ENSG00000119547.6	382.054	-0.544027	0.234645	-2.31851	0.0204214	0.0922345	18	Chr18	57435373	57491298	+	ONECUT2	9480	hsa:9480	one cut homeobox 2 [Source:HGNC Symbol;Acc:HGNC:8139]
25796	MSTRG.28799	4032.78	-0.543764	0.110914	-4.90256	9.46e-07	1.51e-05	9	Chr9	86944361	86947506	-	GAS1	2619	hsa:2619	growth arrest specific 1 [Source:HGNC Symbol;Acc:HGNC:4165]
33408	MSTRG.5693	2154.18	-0.542056	0.116036	-4.67143	2.99e-06	4.28e-05	12	Chr12	6942977	6946003	+	C12orf57	113246	hsa:113246	chromosome 12 open reading frame 57 [Source:HGNC Symbol;Acc:HGNC:29521]
28015	MSTRG.3977	3268.1	-0.541939	0.146626	-3.69605	0.000218978	0.0020848	10	Chr10	131966454	131982013	-	BNIP3	664	hsa:664	BCL2 interacting protein 3 [Source:HGNC Symbol;Acc:HGNC:1084]
23553	ENSG00000181790.11	34.9899	-0.540315	0.317752	-1.70043	0.0890502	0.274472	8	Chr8	142449429	142545009	+	ADGRB1	575	hsa:575	adhesion G protein-coupled receptor B1 [Source:HGNC Symbol;Acc:HGNC:943]
48131	MSTRG.14401	593.132	-0.53975	0.173775	-3.10602	0.00189623	0.0133996	19	Chr19	11797666	11835934	+	ZNF491	126069	hsa:126069	zinc finger protein 491 [Source:HGNC Symbol;Acc:HGNC:23706]
39784	MSTRG.9268	43.3886	-0.539365	0.319928	-1.68589	0.0918161	0.280347	15	Chr15	43593053	43604901	+	CKMT1B	1159	hsa:1159	creatine kinase, mitochondrial 1B [Source:HGNC Symbol;Acc:HGNC:1995]
33498	MSTRG.6402	782.664	-0.539326	0.201328	-2.67884	0.00738767	0.0413043	12	Chr12	56316222	56334053	-	PAN2	9924	hsa:9924	poly(A) specific ribonuclease subunit PAN2 [Source:HGNC Symbol;Acc:HGNC:20074]
20615	MSTRG.26812	3888.61	-0.538972	0.0966418	-5.57701	2.45e-08	5.12e-07	7	Chr7	138460258	138589996	+	TRIM24	8805	hsa:8805	tripartite motif containing 24 [Source:HGNC Symbol;Acc:HGNC:11812]
41824	MSTRG.10370	188.411	-0.53868	0.26855	-2.00588	0.0448689	0.166661	16	Chr16	3298807	3305729	-	TIGD7	91151	hsa:91151	tigger transposable element derived 7 [Source:HGNC Symbol;Acc:HGNC:18331]
39778	MSTRG.9724	121.517	-0.538548	0.297369	-1.81104	0.0701346	0.230275	15	Chr15	74461264	74513636	+	UBL7-AS1	440288	hsa:440288	UBL7 antisense RNA 1 (head to head) [Source:HGNC Symbol;Acc:HGNC:48614]
14701	MSTRG.23711	49149.7	-0.536969	0.0740099	-7.25537	4.01e-13	1.41e-11	5	Chr5	151661095	151686975	-	SPARC	6678	hsa:6678	secreted protein acidic and cysteine rich [Source:HGNC Symbol;Acc:HGNC:11219]
28062	MSTRG.3153	394.838	-0.536697	0.209126	-2.56638	0.0102767	0.0534139	10	Chr10	37949572	37976647	-	ZNF25	219749	hsa:219749	zinc finger protein 25 [Source:HGNC Symbol;Acc:HGNC:13043]
14850	MSTRG.22543	298.415	-0.536447	0.232154	-2.31074	0.0208474	0.0937351	5	Chr5	10564069	10657816	+	ANKRD33B	651746	hsa:651746	ankyrin repeat domain 33B [Source:HGNC Symbol;Acc:HGNC:35240]
17604	MSTRG.25019	924.578	-0.536327	0.151081	-3.54993	0.000385338	0.00341095	6	Chr6	125956769	125980244	+	HINT3	135114	hsa:135114	histidine triad nucleotide binding protein 3 [Source:HGNC Symbol;Acc:HGNC:18468]
36245	MSTRG.7282	18.1361	-0.535882	0.291787	-1.83655	0.0662765	0.221488	13	Chr13	23180978	23325162	+	SGCG	6445	hsa:6445	sarcoglycan gamma [Source:HGNC Symbol;Acc:HGNC:10809]
12161	MSTRG.22434	1303.34	-0.53586	0.138533	-3.8681	0.000109687	0.00112424	4	Chr4	185500659	185535507	-	PDLIM3	27295	hsa:27295	PDZ and LIM domain 3 [Source:HGNC Symbol;Acc:HGNC:20767]
9398	ENSG00000186446.12	84.5708	-0.535274	0.31394	-1.70502	0.0881911	0.272384	3	Chr3	44729595	44737083	+	ZNF501	115560	hsa:115560	zinc finger protein 501 [Source:HGNC Symbol;Acc:HGNC:23717]
12137	MSTRG.22055	3717.86	-0.534944	0.0980916	-5.45351	4.94e-08	9.81e-07	4	Chr4	112818031	113384221	+	ANK2	287	hsa:287	ankyrin 2 [Source:HGNC Symbol;Acc:HGNC:493]
17674	MSTRG.25118	274.185	-0.534233	0.225965	-2.36423	0.0180676	0.0836761	6	Chr6	136822563	136913934	+	PEX7	5191	hsa:5191	peroxisomal biogenesis factor 7 [Source:HGNC Symbol;Acc:HGNC:8860]
14718	MSTRG.23242	3439.11	-0.533249	0.103341	-5.16009	2.47e-07	4.36e-06	5	Chr5	111662620	111997464	-	NREP	9315	hsa:9315	neuronal regeneration related protein [Source:HGNC Symbol;Acc:HGNC:16834]
25809	MSTRG.28738	1379.77	-0.532016	0.132179	-4.02497	5.7e-05	0.000625971	9	Chr9	71862451	71911193	-	ABHD17B	51104	hsa:51104	abhydrolase domain containing 17B, depalmitoylase [Source:HGNC Symbol;Acc:HGNC:24278]
331	MSTRG.2452	321.512	-0.531902	0.216681	-2.45478	0.0140972	0.0685433	1	Chr1	205042936	205078289	+	CNTN2	6900	hsa:6900	contactin 2 [Source:HGNC Symbol;Acc:HGNC:2172]
102	MSTRG.2659	3301.28	-0.531533	0.110032	-4.83069	1.36e-06	2.08e-05	1	Chr1	226631689	226739323	-	ITPKB	3707	hsa:3707	inositol-trisphosphate 3-kinase B [Source:HGNC Symbol;Acc:HGNC:6179]
9171	MSTRG.20941	6150	-0.531093	0.0886159	-5.99321	2.06e-09	4.93e-08	3	Chr3	165186719	165197109	-	SLITRK3	22865	hsa:22865	SLIT and NTRK like family member 3 [Source:HGNC Symbol;Acc:HGNC:23501]
39779	MSTRG.9962	125.256	-0.530982	0.29602	-1.79374	0.0728554	0.237132	15	Chr15	87859750	88256795	-	NTRK3	4916	hsa:4916	neurotrophic receptor tyrosine kinase 3 [Source:HGNC Symbol;Acc:HGNC:8033]
36190	MSTRG.7256	677.12	-0.530769	0.16595	-3.19837	0.00138209	0.01028	13	Chr13	20702126	20723100	+	IL17D	53342	hsa:53342	interleukin 17D [Source:HGNC Symbol;Acc:HGNC:5984]
28006	MSTRG.3647	1571.22	-0.529541	0.126804	-4.17605	2.97e-05	0.000351315	10	Chr10	96750287	96750899	+	RPL13AP5	728658	hsa:728658	ribosomal protein L13a pseudogene 5 [Source:HGNC Symbol;Acc:HGNC:23736]
17656	MSTRG.24456	415.219	-0.529221	0.202897	-2.60832	0.00909882	0.0485886	6	Chr6	37482937	37499893	-	CCDC167	154467	hsa:154467	coiled-coil domain containing 167 [Source:HGNC Symbol;Acc:HGNC:21239]
28042	MSTRG.3392	752.56	-0.529091	0.174263	-3.03617	0.00239607	0.0163165	10	Chr10	70298969	70382650	-	LRRC20	55222	hsa:55222	leucine rich repeat containing 20 [Source:HGNC Symbol;Acc:HGNC:23421]
48130	MSTRG.14722	624.52	-0.528953	0.170086	-3.10992	0.00187138	0.0132552	19	Chr19	21804945	21852125	-	ZNF43	7594	hsa:7594	zinc finger protein 43 [Source:HGNC Symbol;Acc:HGNC:13109]
403	MSTRG.1162	222.464	-0.528478	0.248079	-2.13028	0.0331481	0.133761	1	Chr1	70411217	70439851	+	CTH	1491	hsa:1491	cystathionine gamma-lyase [Source:HGNC Symbol;Acc:HGNC:2501]
28135	ENSG00000043591.6	36.4624	-0.528156	0.305911	-1.7265	0.0842576	0.263822	10	Chr10	114043865	114046904	+	ADRB1	153	hsa:153	adrenoceptor beta 1 [Source:HGNC Symbol;Acc:HGNC:285]
12153	MSTRG.21398	2963.2	-0.527086	0.110936	-4.75126	2.02e-06	2.99e-05	4	Chr4	5051479	5500994	+	STK32B	55351	hsa:55351	serine/threonine kinase 32B [Source:HGNC Symbol;Acc:HGNC:14217]
260	MSTRG.2044	577.059	-0.526998	0.184359	-2.85854	0.00425593	0.026371	1	Chr1	161983191	162023873	-	OLFML2B	25903	hsa:25903	olfactomedin like 2B [Source:HGNC Symbol;Acc:HGNC:24558]
28037	MSTRG.3642	1020.05	-0.526302	0.169708	-3.10121	0.00192728	0.0135679	10	Chr10	96129714	96205288	+	ZNF518A	9849	hsa:9849	zinc finger protein 518A [Source:HGNC Symbol;Acc:HGNC:29009]
23409	MSTRG.27774	2420.3	-0.524766	0.126245	-4.15671	3.23e-05	0.000380303	8	Chr8	90621994	90791632	-	TMEM64	169200	hsa:169200	transmembrane protein 64 [Source:HGNC Symbol;Acc:HGNC:25441]
44067	MSTRG.12465	4362.98	-0.524253	0.0975719	-5.37299	7.74e-08	1.47e-06	17	Chr17	41801946	41812604	-	P3H4	10609	hsa:10609	prolyl 3-hydroxylase family member 4 (inactive) [Source:HGNC Symbol;Acc:HGNC:16946]
48314	ENSG00000105219.10	34.9468	-0.523809	0.317789	-1.64829	0.0992925	0.295181	19	Chr19	40222207	40226697	-	CCNP	79935	hsa:79935	cyclin P [Source:HGNC Symbol;Acc:HGNC:25805]
25848	MSTRG.28400	186.623	-0.523777	0.255231	-2.05217	0.0401533	0.153857	9	Chr9	22446823	22824213	+	DMRTA1	63951	hsa:63951	DMRT like family A1 [Source:HGNC Symbol;Acc:HGNC:13826]
25823	MSTRG.28559	1158.12	-0.52339	0.147877	-3.53936	0.000401099	0.0035317	9	Chr9	37438101	37465450	-	ZBTB5	9925	hsa:9925	zinc finger and BTB domain containing 5 [Source:HGNC Symbol;Acc:HGNC:23836]
54257	MSTRG.30016	1966.92	-0.5233	0.122919	-4.25727	2.07e-05	0.000254978	X	ChrX	80669502	80809877	-	BRWD3	254065	hsa:254065	bromodomain and WD repeat domain containing 3 [Source:HGNC Symbol;Acc:HGNC:17342]
23499	MSTRG.28208	223.832	-0.52277	0.2423	-2.15753	0.0309642	0.127452	8	Chr8	144930357	144950888	-	ZNF16	7564	hsa:7564	zinc finger protein 16 [Source:HGNC Symbol;Acc:HGNC:12947]
12239	MSTRG.21434	312.689	-0.522752	0.223168	-2.34242	0.0191593	0.0876431	4	Chr4	8182071	8241803	+	SH3TC1	54436	hsa:54436	SH3 domain and tetratricopeptide repeats 1 [Source:HGNC Symbol;Acc:HGNC:26009]
5373	MSTRG.15705	345.965	-0.522384	0.215054	-2.42908	0.0151371	0.0726107	2	Chr2	11833925	12702913	+	MIR3681HG	100506457	hsa:100506457	MIR3681 host gene [Source:HGNC Symbol;Acc:HGNC:52001]
30264	MSTRG.4461	1381.05	-0.521633	0.134377	-3.88186	0.000103662	0.00107201	11	Chr11	36483768	36510272	-	TRAF6	7189	hsa:7189	TNF receptor associated factor 6 [Source:HGNC Symbol;Acc:HGNC:12036]
14809	MSTRG.22799	425.748	-0.520677	0.197024	-2.64272	0.00822439	0.044878	5	Chr5	56909259	56925532	+	SETD9	133383	hsa:133383	SET domain containing 9 [Source:HGNC Symbol;Acc:HGNC:28508]
37655	ENSG00000267909.3	24.7192	-0.520606	0.307523	-1.6929	0.0904745	0.277667	14	Chr14	69569798	69574871	-	CCDC177	56936	hsa:56936	coiled-coil domain containing 177 [Source:HGNC Symbol;Acc:HGNC:23243]
12156	MSTRG.22179	1678.31	-0.520369	0.121657	-4.27735	1.89e-05	0.000235164	4	Chr4	143336761	143474568	+	GAB1	2549	hsa:2549	GRB2 associated binding protein 1 [Source:HGNC Symbol;Acc:HGNC:4066]
23518	MSTRG.27285	240.782	-0.519049	0.257099	-2.01887	0.0435011	0.162749	8	Chr8	23841928	23854806	-	STC1	6781	hsa:6781	stanniocalcin 1 [Source:HGNC Symbol;Acc:HGNC:11373]
44251	ENSG00000167703.15	175.274	-0.518869	0.258903	-2.00411	0.0450586	0.166869	17	Chr17	1569267	1628886	-	SLC43A2	124935	hsa:124935	solute carrier family 43 member 2 [Source:HGNC Symbol;Acc:HGNC:23087]
46865	MSTRG.13899	1361.13	-0.518813	0.141611	-3.66364	0.000248658	0.00232748	18	Chr18	67506586	67516720	-	DSEL	92126	hsa:92126	dermatan sulfate epimerase like [Source:HGNC Symbol;Acc:HGNC:18144]
52130	ENSG00000237989.1	39.4599	-0.51839	0.319759	-1.62119	0.104977	0.306014	21	Chr21	43358146	43362349	-	LINC01679	101928399	hsa:101928399	long intergenic non-protein coding RNA 1679 [Source:HGNC Symbol;Acc:HGNC:52469]
44311	MSTRG.12502	39.3722	-0.51779	0.31584	-1.63941	0.101128	0.298566	17	Chr17	42678888	42699466	-	CCR10	2826	hsa:2826	C-C motif chemokine receptor 10 [Source:HGNC Symbol;Acc:HGNC:4474]
44092	MSTRG.11619	1853.7	-0.517035	0.121653	-4.25007	2.14e-05	0.000262015	17	Chr17	799309	979776	-	NXN	64359	hsa:64359	nucleoredoxin [Source:HGNC Symbol;Acc:HGNC:18008]
41863	ENSG00000178226.11	23.3209	-0.516621	0.305342	-1.69194	0.0906565	0.277881	16	Chr16	31138925	31150083	-	PRSS36	146547	hsa:146547	serine protease 36 [Source:HGNC Symbol;Acc:HGNC:26906]
20669	MSTRG.26597	1043.03	-0.515558	0.150234	-3.4317	0.000599807	0.00501065	7	Chr7	111726109	112206407	-	DOCK4	9732	hsa:9732	dedicator of cytokinesis 4 [Source:HGNC Symbol;Acc:HGNC:19192]
44084	MSTRG.12522	1947.74	-0.514548	0.115662	-4.44872	8.64e-06	0.000114325	17	Chr17	43025230	43032041	+	RND2	8153	hsa:8153	Rho family GTPase 2 [Source:HGNC Symbol;Acc:HGNC:18315]
37522	MSTRG.8766	17926.6	-0.514349	0.0823275	-6.24759	4.17e-10	1.09e-08	14	Chr14	90396501	90408268	+	CALM1	805	hsa:805	calmodulin 2 [Source:HGNC Symbol;Acc:HGNC:1445]
62	MSTRG.2477	5135.91	-0.513567	0.0918331	-5.59239	2.24e-08	4.74e-07	1	Chr1	206203344	206464443	+	SRGAP2	23380	hsa:23380	SLIT-ROBO Rho GTPase activating protein 2 [Source:HGNC Symbol;Acc:HGNC:19751]
48057	MSTRG.15271	30116	-0.513031	0.0801843	-6.39814	1.57e-10	4.29e-09	19	Chr19	49496364	49499708	+	RPS11	6205	hsa:6205	ribosomal protein S11 [Source:HGNC Symbol;Acc:HGNC:10384]
25965	ENSG00000269929.3	93.6452	-0.512811	0.312527	-1.64086	0.100827	0.298029	9	Chr9	94166257	94200902	+	MIRLET7A1HG	112903833	hsa:112903833	miRlet-7a-1/let-7f-1/let-7d cluster host gene [Source:HGNC Symbol;Acc:HGNC:53970]
23475	MSTRG.27739	396.141	-0.512409	0.200369	-2.55733	0.010548	0.0545404	8	Chr8	85463967	85481493	+	CA2	760	hsa:760	carbonic anhydrase 2 [Source:HGNC Symbol;Acc:HGNC:1373]
5306	MSTRG.16663	2602.55	-0.512084	0.106903	-4.79018	1.67e-06	2.49e-05	2	Chr2	120013076	120179119	+	EPB41L5	57669	hsa:57669	erythrocyte membrane protein band 4.1 like 5 [Source:HGNC Symbol;Acc:HGNC:19819]
48299	MSTRG.15263	130.525	-0.511135	0.300991	-1.69817	0.0894751	0.27516	19	Chr19	49114323	49118460	+	LIN7B	64130	hsa:64130	lin-7 homolog B, crumbs cell polarity complex component [Source:HGNC Symbol;Acc:HGNC:17788]
37545	MSTRG.8034	1747.89	-0.510757	0.123474	-4.13656	3.53e-05	0.000411398	14	Chr14	23047061	23057538	-	CDH24	64403	hsa:64403	cadherin 24 [Source:HGNC Symbol;Acc:HGNC:14265]
44227	MSTRG.13235	233.243	-0.510214	0.237862	-2.145	0.0319528	0.130447	17	Chr17	80219698	80253500	+	SLC26A11	284129	hsa:284129	solute carrier family 26 member 11 [Source:HGNC Symbol;Acc:HGNC:14471]
36246	MSTRG.7611	138.045	-0.509683	0.27834	-1.83115	0.0670775	0.223294	13	Chr13	66302833	67230445	-	PCDH9	5101	hsa:5101	protocadherin 9 [Source:HGNC Symbol;Acc:HGNC:8661]
30	MSTRG.1230	3254.66	-0.509474	0.107521	-4.73839	2.15e-06	3.18e-05	1	Chr1	83865023	83999150	-	TTLL7	79739	hsa:79739	tubulin tyrosine ligase like 7 [Source:HGNC Symbol;Acc:HGNC:26242]
50757	MSTRG.17783	358.05	-0.509403	0.22066	-2.30854	0.0209689	0.0941969	20	Chr20	5544438	5611006	-	GPCPD1	56261	hsa:56261	glycerophosphocholine phosphodiesterase 1 [Source:HGNC Symbol;Acc:HGNC:26957]
12187	MSTRG.21511	787.917	-0.508992	0.159444	-3.19231	0.00141142	0.0104558	4	Chr4	25120013	25160550	-	SEPSECS	51091	hsa:51091	Sep (O-phosphoserine) tRNA:Sec (selenocysteine) tRNA synthase [Source:HGNC Symbol;Acc:HGNC:30605]
17600	MSTRG.25336	1800.38	-0.508908	0.137326	-3.70585	0.000210684	0.00201608	6	Chr6	161129966	161274061	-	AGPAT4	56895	hsa:56895	1-acylglycerol-3-phosphate O-acyltransferase 4 [Source:HGNC Symbol;Acc:HGNC:20885]
48092	MSTRG.14593	2052.12	-0.508901	0.129539	-3.92856	8.55e-05	0.000894856	19	Chr19	17511635	17521288	+	PGLS	25796	hsa:25796	6-phosphogluconolactonase [Source:HGNC Symbol;Acc:HGNC:8903]
28139	MSTRG.3060	102.908	-0.508336	0.29945	-1.69756	0.0895899	0.275456	10	Chr10	25174801	25602229	+	GPR158	57512	hsa:57512	G protein-coupled receptor 158 [Source:HGNC Symbol;Acc:HGNC:23689]
501	MSTRG.733	19.355	-0.507158	0.295657	-1.71536	0.0862797	0.268193	1	Chr1	39769522	39771348	-	OXCT2	64064	hsa:64064	3-oxoacid CoA-transferase 2 [Source:HGNC Symbol;Acc:HGNC:18606]
52131	ENSG00000157551.19	75.7893	-0.506995	0.315231	-1.60833	0.107763	0.311709	21	Chr21	38155548	38307357	+	KCNJ15	3772	hsa:3772	potassium inwardly rectifying channel subfamily J member 15 [Source:HGNC Symbol;Acc:HGNC:6261]
494	ENSG00000162552.15	19.9704	-0.506024	0.292266	-1.73138	0.0833839	0.261742	1	Chr1	22117312	22143969	-	WNT4	54361	hsa:54361	Wnt family member 4 [Source:HGNC Symbol;Acc:HGNC:12783]
36178	MSTRG.7716	4059.75	-0.504304	0.100266	-5.02966	4.91e-07	8.26e-06	13	Chr13	97434168	97469128	+	RAP2A	5911	hsa:5911	RAP2A, member of RAS oncogene family [Source:HGNC Symbol;Acc:HGNC:9861]
28128	MSTRG.3021	149.213	-0.504078	0.28172	-1.78929	0.0735687	0.23878	10	Chr10	18140423	18543557	+	CACNB2	783	hsa:783	calcium voltage-gated channel auxiliary subunit beta 2 [Source:HGNC Symbol;Acc:HGNC:1402]
39664	MSTRG.9643	3008.55	-0.503293	0.102595	-4.90563	9.31e-07	1.49e-05	15	Chr15	68578992	68727806	+	CORO2B	10391	hsa:10391	coronin 2B [Source:HGNC Symbol;Acc:HGNC:2256]
52950	MSTRG.18902	2983.72	-0.502761	0.104165	-4.8266	1.39e-06	2.12e-05	22	Chr22	20424583	20495844	-	SCARF2	91179	hsa:91179	scavenger receptor class F member 2 [Source:HGNC Symbol;Acc:HGNC:19869]
36206	MSTRG.7324	562.753	-0.502689	0.188463	-2.66731	0.00764612	0.0424171	13	Chr13	26557682	26688948	+	WASF3	10810	hsa:10810	WASP family member 3 [Source:HGNC Symbol;Acc:HGNC:12734]
48327	MSTRG.14517	65.891	-0.502666	0.315904	-1.5912	0.111565	0.319803	19	Chr19	14732391	14778560	-	ADGRE2	30817	hsa:30817	adhesion G protein-coupled receptor E2 [Source:HGNC Symbol;Acc:HGNC:3337]
48086	MSTRG.14799	1744.66	-0.502611	0.121965	-4.12095	3.77e-05	0.000436227	19	Chr19	33795932	33815763	+	KCTD15	79047	hsa:79047	potassium channel tetramerization domain containing 15 [Source:HGNC Symbol;Acc:HGNC:23297]
48210	MSTRG.14516	566.053	-0.50219	0.227508	-2.20735	0.0272893	0.115431	19	Chr19	14689800	14733746	+	ZNF333	84449	hsa:84449	zinc finger protein 333 [Source:HGNC Symbol;Acc:HGNC:15624]
33486	MSTRG.5924	14404.3	-0.501893	0.0870442	-5.76596	8.12e-09	1.8e-07	12	Chr12	24810023	24949327	-	BCAT1	586	hsa:586	branched chain amino acid transaminase 1 [Source:HGNC Symbol;Acc:HGNC:976]
30291	MSTRG.5207	1065.79	-0.501496	0.153673	-3.26339	0.00110088	0.00847853	11	Chr11	100687287	100993941	+	ARHGAP42	143872	hsa:143872	Rho GTPase activating protein 42 [Source:HGNC Symbol;Acc:HGNC:26545]
30276	MSTRG.4644	1023.02	-0.500906	0.145413	-3.44472	0.000571657	0.00481032	11	Chr11	61680390	61747001	+	DAGLA	747	hsa:747	diacylglycerol lipase alpha [Source:HGNC Symbol;Acc:HGNC:1165]
44139	MSTRG.12393	1083.46	-0.500629	0.152279	-3.28758	0.00101051	0.00786333	17	Chr17	38351843	38405593	+	SOCS7	30837	hsa:30837	suppressor of cytokine signaling 7 [Source:HGNC Symbol;Acc:HGNC:29846]
20723	MSTRG.26437	525.183	-0.500455	0.193931	-2.58058	0.00986357	0.0516065	7	Chr7	100200652	100272218	-	CASTOR3	352954	hsa:352954	CASTOR family member 3 [Source:HGNC Symbol;Acc:HGNC:29954]
44062	MSTRG.12186	6523.19	-0.499938	0.0906372	-5.51581	3.47e-08	7.07e-07	17	Chr17	28879334	28903079	-	FLOT2	2319	hsa:2319	flotillin 2 [Source:HGNC Symbol;Acc:HGNC:3758]
224	MSTRG.2219	1058.24	-0.499879	0.158422	-3.15537	0.00160295	0.0116229	1	Chr1	178725146	178921841	+	RALGPS2	55103	hsa:55103	Ral GEF with PH domain and SH3 binding motif 2 [Source:HGNC Symbol;Acc:HGNC:30279]
30267	MSTRG.4531	1407.64	-0.499585	0.133855	-3.73227	0.00018976	0.00183815	11	Chr11	46936688	47164385	+	C11orf49	79096	hsa:79096	chromosome 11 open reading frame 49 [Source:HGNC Symbol;Acc:HGNC:28720]
214	MSTRG.770	826.485	-0.499556	0.154874	-3.22557	0.00125721	0.00945427	1	Chr1	41361921	41383712	+	FOXO6	100132074	hsa:100132074	forkhead box O6 [Source:HGNC Symbol;Acc:HGNC:24814]
5259	MSTRG.16462	1690.96	-0.499527	0.122141	-4.08976	4.32e-05	0.000489421	2	Chr2	96816244	96835431	+	CNNM3	26505	hsa:26505	cyclin and CBS domain divalent metal cation transport mediator 3 [Source:HGNC Symbol;Acc:HGNC:104]
50741	MSTRG.17683	1885.69	-0.499271	0.11837	-4.21788	2.47e-05	0.000298222	20	Chr20	297569	300321	+	ZCCHC3	85364	hsa:85364	zinc finger CCHC-type containing 3 [Source:HGNC Symbol;Acc:HGNC:16230]
50877	ENSG00000205611.5	48.9969	-0.498686	0.320025	-1.55827	0.119169	0.334132	20	Chr20	30278905	30289956	-	LINC01597	107985433	hsa:107985433	long intergenic non-protein coding RNA 1597 [Source:HGNC Symbol;Acc:HGNC:51594]
41762	MSTRG.11509	512.816	-0.498026	0.187367	-2.65803	0.00785992	0.0434265	16	Chr16	88453279	88537031	+	ZFPM1	161882	hsa:161882	zinc finger protein, FOG family member 1 [Source:HGNC Symbol;Acc:HGNC:19762]
30458	MSTRG.5342	156.551	-0.498023	0.285405	-1.74497	0.0809906	0.256756	11	Chr11	114391442	114400511	-	C11orf71	54494	hsa:54494	chromosome 11 open reading frame 71 [Source:HGNC Symbol;Acc:HGNC:25937]
12226	MSTRG.21797	592.588	-0.497083	0.199623	-2.4901	0.0127706	0.063367	4	Chr4	77713386	77820288	-	CNOT6L	246175	hsa:246175	CCR4-NOT transcription complex subunit 6 like [Source:HGNC Symbol;Acc:HGNC:18042]
48159	MSTRG.15017	512.336	-0.496999	0.182827	-2.71841	0.00655957	0.0374423	19	Chr19	40740855	40751553	-	C19orf54	284325	hsa:284325	chromosome 19 open reading frame 54 [Source:HGNC Symbol;Acc:HGNC:24758]
41876	MSTRG.10337	29.7036	-0.49668	0.312677	-1.58848	0.112179	0.320893	16	Chr16	2737075	2752600	-	SRRM2-AS1	100128788	hsa:100128788	SRRM2 antisense RNA 1 [Source:HGNC Symbol;Acc:HGNC:44162]
64	MSTRG.2256	15371.8	-0.495248	0.0841009	-5.88873	3.89e-09	8.95e-08	1	Chr1	182378097	182392206	-	GLUL	2752	hsa:2752	glutamate-ammonia ligase [Source:HGNC Symbol;Acc:HGNC:4341]
5326	MSTRG.17470	852.339	-0.495137	0.172408	-2.8719	0.00408014	0.0254182	2	Chr2	222199886	222298998	-	PAX3	5077	hsa:5077	paired box 3 [Source:HGNC Symbol;Acc:HGNC:8617]
50803	MSTRG.18363	459.867	-0.494707	0.208196	-2.37617	0.0174936	0.0813891	20	Chr20	63400207	63472677	-	KCNQ2	3785	hsa:3785	potassium voltage-gated channel subfamily Q member 2 [Source:HGNC Symbol;Acc:HGNC:6296]
5510	MSTRG.16466	71.8332	-0.493852	0.312921	-1.5782	0.11452	0.324926	2	Chr2	97083582	97094882	-	FAHD2B	151313	hsa:151313	fumarylacetoacetate hydrolase domain containing 2B [Source:HGNC Symbol;Acc:HGNC:25318]
17780	ENSG00000226314.8	47.2444	-0.493774	0.32006	-1.54275	0.12289	0.340052	6	Chr6	28161768	28169594	+	ZNF192P1	651302	hsa:651302	zinc finger protein 192 pseudogene 1 [Source:HGNC Symbol;Acc:HGNC:18777]
44055	MSTRG.13049	17951.4	-0.493566	0.0832619	-5.92787	3.07e-09	7.2e-08	17	Chr17	72121019	72126416	+	SOX9	6662	hsa:6662	SRY-box transcription factor 9 [Source:HGNC Symbol;Acc:HGNC:11204]
44224	MSTRG.11984	372.658	-0.492046	0.222606	-2.21039	0.0270784	0.114571	17	Chr17	17505562	17591708	-	PEMT	10400	hsa:10400	phosphatidylethanolamine N-methyltransferase [Source:HGNC Symbol;Acc:HGNC:8830]
44320	MSTRG.11643	174.241	-0.491912	0.30768	-1.59878	0.10987	0.315976	17	Chr17	1516930	1518096	+	PITPNA-AS1	100306951	hsa:100306951	PITPNA antisense RNA 1 [Source:HGNC Symbol;Acc:HGNC:44116]
12331	MSTRG.21916	34.9172	-0.490809	0.318247	-1.54223	0.123018	0.340281	4	Chr4	99564080	99623997	+	MTTP	4547	hsa:4547	microsomal triglyceride transfer protein [Source:HGNC Symbol;Acc:HGNC:7467]
36224	MSTRG.7700	311.287	-0.490244	0.224138	-2.18724	0.0287251	0.120182	13	Chr13	94703453	94803430	+	SOX21-AS1	100507533	hsa:100507533	SOX21 antisense divergent transcript 1 [Source:HGNC Symbol;Acc:HGNC:39807]
17549	MSTRG.24419	11732.1	-0.489797	0.0846406	-5.78679	7.17e-09	1.6e-07	6	Chr6	35468400	35470785	+	RPL10A	4736	hsa:4736	ribosomal protein L10a [Source:HGNC Symbol;Acc:HGNC:10299]
570	ENSG00000225556.1	50.3293	-0.488334	0.319406	-1.52888	0.126293	0.346182	1	Chr1	151837818	151840557	-	C2CD4D	100191040	hsa:100191040	C2 calcium dependent domain containing 4D [Source:HGNC Symbol;Acc:HGNC:37210]
41784	MSTRG.11287	395.114	-0.488334	0.204133	-2.39223	0.0167461	0.0786188	16	Chr16	71859679	71895336	-	ZNF821	55565	hsa:55565	zinc finger protein 821 [Source:HGNC Symbol;Acc:HGNC:28043]
48186	MSTRG.14870	468.202	-0.488156	0.204146	-2.39121	0.016793	0.0787717	19	Chr19	36334452	36379201	-	ZFP14	57677	hsa:57677	ZFP14 zinc finger protein [Source:HGNC Symbol;Acc:HGNC:29312]
41755	MSTRG.10187	1726.27	-0.488074	0.123535	-3.95091	7.79e-05	0.000823283	16	Chr16	287439	352723	-	AXIN1	8312	hsa:8312	axin 1 [Source:HGNC Symbol;Acc:HGNC:903]
25903	MSTRG.28841	321.28	-0.48785	0.216427	-2.25411	0.0241894	0.104802	9	Chr9	92844181	92878038	-	ZNF484	83744	hsa:83744	zinc finger protein 484 [Source:HGNC Symbol;Acc:HGNC:23385]
14790	MSTRG.22691	690.61	-0.487647	0.165215	-2.95159	0.0031614	0.0206559	5	Chr5	40512332	40755963	-	TTC33	23548	hsa:23548	tetratricopeptide repeat domain 33 [Source:HGNC Symbol;Acc:HGNC:29959]
5299	MSTRG.16094	858.313	-0.487068	0.151471	-3.21558	0.00130182	0.0097555	2	Chr2	55519603	55545079	+	CFAP36	112942	hsa:112942	cilia and flagella associated protein 36 [Source:HGNC Symbol;Acc:HGNC:30540]
41814	MSTRG.10410	255.221	-0.48669	0.234044	-2.07948	0.0375731	0.146568	16	Chr16	4371847	4383538	+	VASN	114990	hsa:114990	vasorin [Source:HGNC Symbol;Acc:HGNC:18517]
54396	MSTRG.30088	88.7927	-0.486569	0.312566	-1.55669	0.119543	0.334595	X	ChrX	103499129	103519489	-	RAB40A	142684	hsa:142684	RAB40A, member RAS oncogene family [Source:HGNC Symbol;Acc:HGNC:18283]
41715	MSTRG.10505	1249.11	-0.486442	0.133106	-3.65455	0.000257637	0.00239657	16	Chr16	11668454	11679152	+	SNN	8303	hsa:8303	stannin [Source:HGNC Symbol;Acc:HGNC:11149]
48141	MSTRG.14667	738.609	-0.486335	0.166237	-2.92555	0.00343843	0.0221095	19	Chr19	19865881	19894674	+	ZNF253	56242	hsa:56242	zinc finger protein 253 [Source:HGNC Symbol;Acc:HGNC:13497]
550	MSTRG.2339	27.0789	-0.486271	0.310343	-1.56688	0.117142	0.329868	1	Chr1	193178729	193186613	-	B3GALT2	8707	hsa:8707	beta-1,3-galactosyltransferase 2 [Source:HGNC Symbol;Acc:HGNC:917]
12171	MSTRG.22343	1254.36	-0.485526	0.136349	-3.5609	0.000369581	0.00329089	4	Chr4	168863769	169010286	-	CBR4	84869	hsa:84869	carbonyl reductase 4 [Source:HGNC Symbol;Acc:HGNC:25891]
25829	MSTRG.29314	1450.67	-0.484776	0.144113	-3.36387	0.000768573	0.00619277	9	Chr9	133097719	133163933	-	RALGDS	5900	hsa:5900	ral guanine nucleotide dissociation stimulator [Source:HGNC Symbol;Acc:HGNC:9842]
250	MSTRG.2459	886.159	-0.484628	0.165999	-2.91946	0.00350639	0.0224598	1	Chr1	205381377	205457091	-	LEMD1	93273	hsa:93273	LEM domain containing 1 [Source:HGNC Symbol;Acc:HGNC:18725]
33443	MSTRG.6415	1046.08	-0.484611	0.143897	-3.36776	0.000757808	0.00612578	12	Chr12	56998835	57006546	-	ZBTB39	9880	hsa:9880	zinc finger and BTB domain containing 39 [Source:HGNC Symbol;Acc:HGNC:29014]
5419	MSTRG.15759	316.272	-0.484356	0.232161	-2.08629	0.0369521	0.144711	2	Chr2	24010080	24063681	+	MFSD2B	388931	hsa:388931	major facilitator superfamily domain containing 2B [Source:HGNC Symbol;Acc:HGNC:37207]
30472	MSTRG.4886	110.263	-0.483998	0.28977	-1.67028	0.0948631	0.286154	11	Chr11	69294150	69367726	+	MYEOV	26579	hsa:26579	myeloma overexpressed [Source:HGNC Symbol;Acc:HGNC:7563]
44308	MSTRG.12196	21.0851	-0.483882	0.29233	-1.65526	0.0978715	0.292056	17	Chr17	28954900	29006440	-	SEZ6	124925	hsa:124925	seizure related 6 homolog [Source:HGNC Symbol;Acc:HGNC:15955]
20661	MSTRG.25665	1429.43	-0.483471	0.130744	-3.69783	0.000217449	0.00207157	7	Chr7	6104883	6161564	+	USP42	84132	hsa:84132	ubiquitin specific peptidase 42 [Source:HGNC Symbol;Acc:HGNC:20068]
12189	MSTRG.21859	882.818	-0.483139	0.151964	-3.17931	0.00147627	0.0108687	4	Chr4	88257619	88284769	-	PPM1K	152926	hsa:152926	protein phosphatase, Mg2+/Mn2+ dependent 1K [Source:HGNC Symbol;Acc:HGNC:25415]
12151	MSTRG.21552	3773.48	-0.482892	0.100338	-4.81265	1.49e-06	2.26e-05	4	Chr4	39698108	39782792	+	UBE2K	3093	hsa:3093	ubiquitin conjugating enzyme E2 K [Source:HGNC Symbol;Acc:HGNC:4914]
50732	MSTRG.17761	5268.47	-0.482542	0.0954601	-5.05491	4.31e-07	7.3e-06	20	Chr20	3786771	3806121	+	CDC25B	994	hsa:994	cell division cycle 25B [Source:HGNC Symbol;Acc:HGNC:1726]
5397	MSTRG.16831	345.21	-0.482367	0.217072	-2.22215	0.026273	0.11189	2	Chr2	151247939	151261863	-	RBM43	375287	hsa:375287	RNA binding motif protein 43 [Source:HGNC Symbol;Acc:HGNC:24790]
44024	MSTRG.11944	1751.24	-0.482294	0.126222	-3.82101	0.000132906	0.00133306	17	Chr17	15699576	15749192	+	ZNF286A	57335	hsa:57335	zinc finger protein 286A [Source:HGNC Symbol;Acc:HGNC:13501]
25924	MSTRG.28565	258.031	-0.48186	0.235365	-2.04729	0.0406294	0.15522	9	Chr9	38406527	38424454	-	IGFBPL1	347252	hsa:347252	insulin like growth factor binding protein like 1 [Source:HGNC Symbol;Acc:HGNC:20081]
50881	MSTRG.17802	31.6541	-0.481461	0.315827	-1.52445	0.127397	0.347791	20	Chr20	8077250	8968360	+	PLCB1	23236	hsa:23236	phospholipase C beta 1 [Source:HGNC Symbol;Acc:HGNC:15917]
41675	MSTRG.11545	52851.2	-0.479469	0.0751165	-6.38301	1.74e-10	4.7e-09	16	Chr16	89560676	89564542	+	RPL13	6137	hsa:6137	ribosomal protein L13 [Source:HGNC Symbol;Acc:HGNC:10303]
17602	MSTRG.24159	1359.41	-0.479333	0.133782	-3.58293	0.000339758	0.00306354	6	Chr6	17600301	17611715	+	FAM8A1	51439	hsa:51439	family with sequence similarity 8 member A1 [Source:HGNC Symbol;Acc:HGNC:16372]
37671	ENSG00000066735.14	35.2167	-0.478707	0.318506	-1.50298	0.132845	0.358081	14	Chr14	104138722	104180894	+	KIF26A	26153	hsa:26153	kinesin family member 26A [Source:HGNC Symbol;Acc:HGNC:20226]
9435	MSTRG.20858	50.9432	-0.478636	0.319493	-1.49811	0.134105	0.360182	3	Chr3	152245261	152269557	-	MBNL1-AS1	401093	hsa:401093	MBNL1 antisense RNA 1 [Source:HGNC Symbol;Acc:HGNC:44584]
39681	MSTRG.9543	2817.18	-0.478286	0.120996	-3.95292	7.72e-05	0.000818143	15	Chr15	63189559	63267776	+	RAB8B	51762	hsa:51762	RAB8B, member RAS oncogene family [Source:HGNC Symbol;Acc:HGNC:30273]
28091	MSTRG.3305	481.766	-0.477915	0.222696	-2.14604	0.0318696	0.130143	10	Chr10	59246129	59363181	-	FAM13C	220965	hsa:220965	family with sequence similarity 13 member C [Source:HGNC Symbol;Acc:HGNC:19371]
5501	MSTRG.15850	105.895	-0.476629	0.292778	-1.62795	0.103535	0.303558	2	Chr2	27625637	27629012	-	CCDC121	79635	hsa:79635	coiled-coil domain containing 121 [Source:HGNC Symbol;Acc:HGNC:25833]
125	MSTRG.1674	3173.52	-0.476484	0.111131	-4.28758	1.81e-05	0.000225339	1	Chr1	147541500	147626216	+	BCL9	607	hsa:607	BCL9 transcription coactivator [Source:HGNC Symbol;Acc:HGNC:1008]
17578	MSTRG.24769	2307.45	-0.476381	0.112162	-4.24727	2.16e-05	0.000265101	6	Chr6	89080750	89085160	+	PNRC1	10957	hsa:10957	proline rich nuclear receptor coactivator 1 [Source:HGNC Symbol;Acc:HGNC:17278]
28131	MSTRG.3102	171.252	-0.476038	0.270393	-1.76054	0.0783155	0.250179	10	Chr10	31206277	31320447	-	ZEB1-AS1	220930	hsa:220930	ZEB1 antisense RNA 1 [Source:HGNC Symbol;Acc:HGNC:42354]
44228	MSTRG.12596	315.733	-0.475995	0.222058	-2.14356	0.0320681	0.130669	17	Chr17	44899141	44905390	+	CCDC103	388389	hsa:388389	coiled-coil domain containing 103 [Source:HGNC Symbol;Acc:HGNC:32700]
23542	MSTRG.27426	164.893	-0.475646	0.263777	-1.80321	0.0713549	0.233464	8	Chr8	40530589	40897833	-	ZMAT4	79698	hsa:79698	zinc finger matrin-type 4 [Source:HGNC Symbol;Acc:HGNC:25844]
52946	MSTRG.19238	12808.1	-0.474277	0.0935042	-5.07226	3.93e-07	6.71e-06	22	Chr22	37848867	37895563	+	EIF3L	51386	hsa:51386	eukaryotic translation initiation factor 3 subunit L [Source:HGNC Symbol;Acc:HGNC:18138]
17574	MSTRG.24549	3012.6	-0.473655	0.110483	-4.28713	1.81e-05	0.000225605	6	Chr6	43770183	43786487	+	VEGFA	7422	hsa:7422	vascular endothelial growth factor A [Source:HGNC Symbol;Acc:HGNC:12680]
44109	MSTRG.12014	1826.02	-0.473496	0.124599	-3.80015	0.000144607	0.00143983	17	Chr17	18634246	18682314	-	TBC1D28	254272	hsa:254272	TBC1 domain family member 28 [Source:HGNC Symbol;Acc:HGNC:26858]
54397	MSTRG.30319	89.9743	-0.473411	0.305703	-1.5486	0.121479	0.337892	X	ChrX	134796394	134854835	+	FAM122C	159091	hsa:159091	PABIR family member 3 [Source:HGNC Symbol;Acc:HGNC:25202]
5446	MSTRG.16306	239.797	-0.473332	0.248564	-1.90426	0.0568759	0.198615	2	Chr2	69960088	70103220	-	ASPRV1	151516	hsa:151516	aspartic peptidase retroviral like 1 [Source:HGNC Symbol;Acc:HGNC:26321]
54317	MSTRG.30392	474.522	-0.473287	0.187009	-2.53083	0.0113795	0.0579602	X	ChrX	152637894	152657542	+	GABRQ	55879	hsa:55879	gamma-aminobutyric acid type A receptor subunit theta [Source:HGNC Symbol;Acc:HGNC:14454]
5238	MSTRG.16198	3917.76	-0.47324	0.0990996	-4.7754	1.79e-06	2.67e-05	2	Chr2	66433451	66573869	+	MEIS1	4211	hsa:4211	Meis homeobox 1 [Source:HGNC Symbol;Acc:HGNC:7000]
20832	ENSG00000213203.3	17.8743	-0.473017	0.274861	-1.72093	0.0852638	0.266028	7	Chr7	150716605	150724284	+	GIMAP1	170575	hsa:170575	GTPase, IMAP family member 1 [Source:HGNC Symbol;Acc:HGNC:23237]
5225	MSTRG.16514	17666.4	-0.472906	0.0880375	-5.37164	7.8e-08	1.48e-06	2	Chr2	101002228	101024032	+	RPL31	6160	hsa:6160	ribosomal protein L31 [Source:HGNC Symbol;Acc:HGNC:10334]
30505	MSTRG.4911	36.878	-0.47253	0.317234	-1.48953	0.136348	0.36399	11	Chr11	71673884	71821548	-	ALG1L9P	285407	hsa:285407	ALG1 like 9, pseudogene [Source:NCBI gene (formerly Entrezgene);Acc:285407]
28132	MSTRG.3736	163.11	-0.472386	0.269225	-1.75461	0.0793258	0.252653	10	Chr10	101825973	101843920	-	KCNIP2	30819	hsa:30819	potassium voltage-gated channel interacting protein 2 [Source:HGNC Symbol;Acc:HGNC:15522]
25783	MSTRG.29174	22629.3	-0.472323	0.07994	-5.90846	3.45e-09	8.02e-08	9	Chr9	127447673	127451406	-	RPL12	6136	hsa:6136	ribosomal protein L12 [Source:HGNC Symbol;Acc:HGNC:10302]
36223	MSTRG.7438	335.969	-0.471829	0.211876	-2.22691	0.0259535	0.110876	13	Chr13	41189833	41194569	-	KBTBD7	84078	hsa:84078	kelch repeat and BTB domain containing 7 [Source:HGNC Symbol;Acc:HGNC:25266]
48291	MSTRG.14818	149.115	-0.471677	0.274328	-1.71939	0.085543	0.266566	19	Chr19	34956353	34964229	-	ZNF792	126375	hsa:126375	zinc finger protein 792 [Source:HGNC Symbol;Acc:HGNC:24751]
48351	MSTRG.15264	29.9943	-0.471553	0.312613	-1.50843	0.131445	0.355588	19	Chr19	49118401	49119143	-	C19orf73	55150	hsa:55150	chromosome 19 open reading frame 73 [Source:HGNC Symbol;Acc:HGNC:25534]
20855	MSTRG.26561	81.4939	-0.470794	0.305811	-1.53949	0.123685	0.341445	7	Chr7	105876795	106036432	+	CDHR3	222256	hsa:222256	cadherin related family member 3 [Source:HGNC Symbol;Acc:HGNC:26308]
41864	MSTRG.10429	226.669	-0.470481	0.278722	-1.68799	0.0914126	0.27957	16	Chr16	4882506	4960741	-	PPL	5493	hsa:5493	periplakin [Source:HGNC Symbol;Acc:HGNC:9273]
25883	MSTRG.29320	555.166	-0.470026	0.188338	-2.49564	0.0125729	0.0626348	9	Chr9	133459964	133470848	+	CACFD1	11094	hsa:11094	calcium channel flower domain containing 1 [Source:HGNC Symbol;Acc:HGNC:1365]
48346	ENSG00000171903.16	25.816	-0.469553	0.309547	-1.5169	0.129292	0.351347	19	Chr19	15912366	15934867	-	CYP4F11	57834	hsa:57834	cytochrome P450 family 4 subfamily F member 11 [Source:HGNC Symbol;Acc:HGNC:13265]
48201	MSTRG.15461	399.865	-0.469514	0.207372	-2.26412	0.023567	0.102848	19	Chr19	55620740	55624566	-	ZNF784	147808	hsa:147808	zinc finger protein 784 [Source:HGNC Symbol;Acc:HGNC:33111]
30475	ENSG00000149050.10	121.845	-0.469471	0.28392	-1.65353	0.0982226	0.292987	11	Chr11	6997084	7020346	-	ZNF214	7761	hsa:7761	zinc finger protein 214 [Source:HGNC Symbol;Acc:HGNC:13006]
46923	ENSG00000266256.3	21.2286	-0.468873	0.29957	-1.56515	0.117547	0.330512	18	Chr18	76528651	76670111	+	LINC00683	284276	hsa:284276	long intergenic non-protein coding RNA 683 [Source:HGNC Symbol;Acc:HGNC:44467]
5277	MSTRG.16329	6098.68	-0.468872	0.130834	-3.58371	0.00033875	0.00305629	2	Chr2	74834126	74893359	+	HK2	3099	hsa:3099	hexokinase 2 [Source:HGNC Symbol;Acc:HGNC:4923]
23389	MSTRG.27792	1617.96	-0.468542	0.12958	-3.61585	0.000299366	0.00273552	8	Chr8	93729355	93741017	-	RBM12B	389677	hsa:389677	RNA binding motif protein 12B [Source:HGNC Symbol;Acc:HGNC:32310]
585	MSTRG.223	53.1986	-0.468242	0.319722	-1.46453	0.143049	0.375529	1	Chr1	10636603	10796650	-	CASZ1	54897	hsa:54897	castor zinc finger 1 [Source:HGNC Symbol;Acc:HGNC:26002]
5264	MSTRG.17018	2097.39	-0.46789	0.116432	-4.01857	5.86e-05	0.000639941	2	Chr2	174431570	174487094	-	GPR155	151556	hsa:151556	G protein-coupled receptor 155 [Source:HGNC Symbol;Acc:HGNC:22951]
48063	MSTRG.14600	22012.4	-0.466937	0.0765489	-6.09985	1.06e-09	2.65e-08	19	Chr19	17859909	17864153	+	RPL18A	6142	hsa:6142	ribosomal protein L18a [Source:HGNC Symbol;Acc:HGNC:10311]
33518	MSTRG.6721	473.815	-0.466209	0.188785	-2.46953	0.0135292	0.0663844	12	Chr12	93569813	93583487	+	SOCS2	8835	hsa:8835	suppressor of cytokine signaling 2 [Source:HGNC Symbol;Acc:HGNC:19382]
20646	MSTRG.26740	3690.37	-0.466208	0.113547	-4.10587	4.03e-05	0.000462129	7	Chr7	130506237	130687432	-	COPG2	26958	hsa:26958	COPI coat complex subunit gamma 2 [Source:HGNC Symbol;Acc:HGNC:2237]
30225	MSTRG.4894	50602.8	-0.465796	0.0862124	-5.40288	6.56e-08	1.27e-06	11	Chr11	69641155	69654474	+	CCND1	595	hsa:595	cyclin D1 [Source:HGNC Symbol;Acc:HGNC:1582]
48373	ENSG00000099864.18	56.2772	-0.46576	0.319089	-1.45966	0.144384	0.377525	19	Chr19	708934	748329	+	PALM	5064	hsa:5064	paralemmin [Source:HGNC Symbol;Acc:HGNC:8594]
36233	MSTRG.7572	398.945	-0.46551	0.232344	-2.00354	0.0451191	0.166928	13	Chr13	52132638	52159861	-	NEK3	4752	hsa:4752	NIMA related kinase 3 [Source:HGNC Symbol;Acc:HGNC:7746]
50864	ENSG00000196090.12	144.858	-0.464607	0.276378	-1.68106	0.0927518	0.282101	20	Chr20	42072751	43189970	-	PTPRT	11122	hsa:11122	protein tyrosine phosphatase receptor type T [Source:HGNC Symbol;Acc:HGNC:9682]
52973	MSTRG.18900	1558.76	-0.464447	0.135335	-3.43184	0.000599502	0.00501065	22	Chr22	20394114	20408461	+	ZNF74	7625	hsa:7625	zinc finger protein 74 [Source:HGNC Symbol;Acc:HGNC:13144]
48085	MSTRG.14039	8006.28	-0.463754	0.0852428	-5.44038	5.32e-08	1.04e-06	19	Chr19	1248552	1259140	+	MIDN	90007	hsa:90007	midnolin [Source:HGNC Symbol;Acc:HGNC:16298]
9399	MSTRG.20907	165.842	-0.463705	0.272645	-1.70077	0.0889869	0.274472	3	Chr3	158095904	158106420	-	SHOX2	6474	hsa:6474	short stature homeobox 2 [Source:HGNC Symbol;Acc:HGNC:10854]
17603	MSTRG.24898	3919.41	-0.463436	0.129392	-3.58164	0.000341444	0.00307505	6	Chr6	109444061	109483219	-	MICAL1	64780	hsa:64780	microtubule associated monooxygenase, calponin and LIM domain containing 1 [Source:HGNC Symbol;Acc:HGNC:20619]
113	MSTRG.1341	3609.34	-0.463255	0.104598	-4.42889	9.47e-06	0.00012447	1	Chr1	93561740	93847150	-	BCAR3	723788	hsa:723788	BCAR3 adaptor protein, NSP family member [Source:HGNC Symbol;Acc:HGNC:973]
39671	MSTRG.9631	8335.81	-0.463208	0.0999562	-4.6341	3.58e-06	5.07e-05	15	Chr15	66386836	66491544	+	MAP2K1	5604	hsa:5604	mitogen-activated protein kinase kinase 1 [Source:HGNC Symbol;Acc:HGNC:6840]
33438	MSTRG.6845	1552.97	-0.463003	0.130129	-3.55802	0.000373654	0.00331928	12	Chr12	103965821	103988874	+	TDG	6996	hsa:6996	thymine DNA glycosylase [Source:HGNC Symbol;Acc:HGNC:11700]
30470	MSTRG.5337	18.7539	-0.462699	0.275875	-1.67721	0.0935022	0.283666	11	Chr11	114059710	114256765	+	ZBTB16	7704	hsa:7704	zinc finger and BTB domain containing 16 [Source:HGNC Symbol;Acc:HGNC:12930]
12215	MSTRG.22428	243.16	-0.461851	0.246596	-1.8729	0.0610815	0.208875	4	Chr4	185396020	185400628	+	ANKRD37	353322	hsa:353322	ankyrin repeat domain 37 [Source:HGNC Symbol;Acc:HGNC:29593]
320	MSTRG.1788	497.305	-0.461763	0.185331	-2.49156	0.0127183	0.0631911	1	Chr1	151159747	151165948	-	LYSMD1	388695	hsa:388695	LysM domain containing 1 [Source:HGNC Symbol;Acc:HGNC:32070]
9266	MSTRG.20152	819.047	-0.4616	0.162009	-2.84923	0.00438251	0.0270213	3	Chr3	57625453	57693100	-	DENND6A	201627	hsa:201627	DENN domain containing 6A [Source:HGNC Symbol;Acc:HGNC:26635]
12144	MSTRG.21785	9801.43	-0.461556	0.0915447	-5.04187	4.61e-07	7.8e-06	4	Chr4	77047154	77076309	-	CCNI	10983	hsa:10983	cyclin I [Source:HGNC Symbol;Acc:HGNC:1595]
14960	MSTRG.23620	31.8825	-0.460408	0.315271	-1.46036	0.144192	0.377332	5	Chr5	144170872	144485686	+	KCTD16	57528	hsa:57528	potassium channel tetramerization domain containing 16 [Source:HGNC Symbol;Acc:HGNC:29244]
5532	MSTRG.16586	26.9614	-0.460326	0.310706	-1.48155	0.13846	0.36773	2	Chr2	112138384	112188218	+	FBLN7	129804	hsa:129804	fibulin 7 [Source:HGNC Symbol;Acc:HGNC:26740]
52996	MSTRG.19225	672.882	-0.460159	0.173626	-2.65028	0.00804246	0.0441881	22	Chr22	37180165	37199385	-	C1QTNF6	114904	hsa:114904	C1q and TNF related 6 [Source:HGNC Symbol;Acc:HGNC:14343]
37658	MSTRG.8324	123.711	-0.459389	0.282555	-1.62584	0.103983	0.304358	14	Chr14	52004802	52069228	-	NID2	22795	hsa:22795	nidogen 2 [Source:HGNC Symbol;Acc:HGNC:13389]
25852	MSTRG.29100	1580.35	-0.45918	0.128918	-3.56181	0.000368308	0.00328346	9	Chr9	121567056	121785530	+	DAB2IP	153090	hsa:153090	DAB2 interacting protein [Source:HGNC Symbol;Acc:HGNC:17294]
12188	MSTRG.21752	984.3	-0.459179	0.144088	-3.1868	0.00143856	0.0106315	4	Chr4	73052361	73069755	-	COX18	285521	hsa:285521	cytochrome c oxidase assembly factor COX18 [Source:HGNC Symbol;Acc:HGNC:26801]
14827	MSTRG.23203	817.575	-0.457953	0.186337	-2.45766	0.0139845	0.0680848	5	Chr5	103548854	103562790	-	NUDT12	83594	hsa:83594	nudix hydrolase 12 [Source:HGNC Symbol;Acc:HGNC:18826]
20665	MSTRG.26322	1391.69	-0.457574	0.128521	-3.56031	0.000370413	0.00329635	7	Chr7	92487019	92528520	-	PEX1	5189	hsa:5189	peroxisomal biogenesis factor 1 [Source:HGNC Symbol;Acc:HGNC:8850]
48359	ENSG00000076826.10	25.0634	-0.456984	0.307153	-1.4878	0.136803	0.364945	19	Chr19	7595862	7618304	+	CAMSAP3	57662	hsa:57662	calmodulin regulated spectrin associated protein family member 3 [Source:HGNC Symbol;Acc:HGNC:29307]
33393	MSTRG.6298	17297.3	-0.456836	0.0869684	-5.25289	1.5e-07	2.72e-06	12	Chr12	53006281	53042215	+	EIF4B	1975	hsa:1975	eukaryotic translation initiation factor 4B [Source:HGNC Symbol;Acc:HGNC:3285]
53016	MSTRG.19253	497.952	-0.456597	0.214195	-2.13169	0.0330324	0.133429	22	Chr22	38111494	38214778	-	PLA2G6	8398	hsa:8398	phospholipase A2 group VI [Source:HGNC Symbol;Acc:HGNC:9039]
20634	MSTRG.25722	4986.84	-0.455862	0.0984127	-4.63215	3.62e-06	5.1e-05	7	Chr7	15611211	15686683	-	MEOX2	4223	hsa:4223	mesenchyme homeobox 2 [Source:HGNC Symbol;Acc:HGNC:7014]
41709	MSTRG.10588	2712.85	-0.455741	0.120928	-3.76869	0.000164109	0.00161153	16	Chr16	16232505	16300806	+	NOMO3	408050	hsa:408050	NODAL modulator 3 [Source:HGNC Symbol;Acc:HGNC:25242]
48071	MSTRG.14078	5577.27	-0.455528	0.093661	-4.86358	1.15e-06	1.8e-05	19	Chr19	1985437	2034881	-	BTBD2	55643	hsa:55643	BTB domain containing 2 [Source:HGNC Symbol;Acc:HGNC:15504]
9176	MSTRG.19552	5554.76	-0.454649	0.0967646	-4.6985	2.62e-06	3.79e-05	3	Chr3	9397614	9479240	+	SETD5	55209	hsa:55209	SET domain containing 5 [Source:HGNC Symbol;Acc:HGNC:25566]
41865	MSTRG.10285	223.386	-0.453516	0.269461	-1.68305	0.0923657	0.28151	16	Chr16	2177179	2196731	-	CASKIN1	57524	hsa:57524	CASK interacting protein 1 [Source:HGNC Symbol;Acc:HGNC:20879]
48140	MSTRG.15368	831.933	-0.453197	0.154186	-2.93928	0.00328975	0.0213457	19	Chr19	52269586	52296046	+	ZNF766	90321	hsa:90321	zinc finger protein 766 [Source:HGNC Symbol;Acc:HGNC:28063]
23398	MSTRG.27218	3681.42	-0.453151	0.0989722	-4.57857	4.68e-06	6.47e-05	8	Chr8	18527302	19084730	-	PSD3	23362	hsa:23362	pleckstrin and Sec7 domain containing 3 [Source:HGNC Symbol;Acc:HGNC:19093]
5236	MSTRG.16467	5265.34	-0.453075	0.0936137	-4.83984	1.3e-06	2e-05	2	Chr2	96859717	96870757	-	SEMA4C	54910	hsa:54910	semaphorin 4C [Source:HGNC Symbol;Acc:HGNC:10731]
44205	MSTRG.13234	532.521	-0.452928	0.181109	-2.50085	0.0123894	0.0619058	17	Chr17	80206715	80220923	-	SGSH	6448	hsa:6448	N-sulfoglucosamine sulfohydrolase [Source:HGNC Symbol;Acc:HGNC:10818]
36171	MSTRG.7663	14057.4	-0.452655	0.0807234	-5.60748	2.05e-08	4.37e-07	13	Chr13	80335975	80341126	-	SPRY2	10253	hsa:10253	sprouty RTK signaling antagonist 2 [Source:HGNC Symbol;Acc:HGNC:11270]
14838	MSTRG.23675	548.535	-0.452162	0.188333	-2.40086	0.0163565	0.0771035	5	Chr5	149551946	149634968	+	ARHGEF37	389337	hsa:389337	Rho guanine nucleotide exchange factor 37 [Source:HGNC Symbol;Acc:HGNC:34430]
33665	MSTRG.5709	27.8541	-0.4521	0.312671	-1.44593	0.148198	0.38372	12	Chr12	7108051	7122501	+	C1RL-AS1	283314	hsa:283314	C1RL antisense RNA 1 [Source:HGNC Symbol;Acc:HGNC:27461]
50749	MSTRG.18140	1887	-0.451706	0.123213	-3.66604	0.000246333	0.0023086	20	Chr20	44531784	44624247	+	PKIG	11142	hsa:11142	cAMP-dependent protein kinase inhibitor gamma [Source:HGNC Symbol;Acc:HGNC:9019]
33663	ENSG00000089250.19	75.7958	-0.451563	0.308618	-1.46318	0.143419	0.376227	12	Chr12	117208141	117452170	-	NOS1	4842	hsa:4842	nitric oxide synthase 1 [Source:HGNC Symbol;Acc:HGNC:7872]
54284	MSTRG.29852	1084.79	-0.451407	0.140543	-3.21187	0.00131874	0.00985276	X	ChrX	54192822	54358642	-	WNK3	65267	hsa:65267	WNK lysine deficient protein kinase 3 [Source:HGNC Symbol;Acc:HGNC:14543]
363	MSTRG.2772	439.561	-0.451177	0.194171	-2.32361	0.0201463	0.091212	1	Chr1	236664140	236764631	+	ACTN2	88	hsa:88	actinin alpha 2 [Source:HGNC Symbol;Acc:HGNC:164]
39790	MSTRG.9595	147.619	-0.45076	0.274178	-1.64404	0.100167	0.296611	15	Chr15	65327126	65378066	-	IGDCC3	9543	hsa:9543	immunoglobulin superfamily DCC subclass member 3 [Source:HGNC Symbol;Acc:HGNC:9700]
20877	MSTRG.25993	62.5587	-0.450453	0.315774	-1.4265	0.153723	0.392171	7	Chr7	44062726	44065567	-	PGAM2	5224	hsa:5224	phosphoglycerate mutase 2 [Source:HGNC Symbol;Acc:HGNC:8889]
30391	MSTRG.4868	351.744	-0.449648	0.211787	-2.12311	0.0337449	0.135331	11	Chr11	68008577	68029282	+	ALDH3B1	221	hsa:221	aldehyde dehydrogenase 3 family member B1 [Source:HGNC Symbol;Acc:HGNC:410]
33640	MSTRG.6732	128.274	-0.449427	0.28098	-1.5995	0.10971	0.315699	12	Chr12	94148576	94307675	+	PLXNC1	10154	hsa:10154	plexin C1 [Source:HGNC Symbol;Acc:HGNC:9106]
44100	MSTRG.12510	2481.22	-0.449292	0.11092	-4.0506	5.11e-05	0.000569551	17	Chr17	42773448	42779599	+	VPS25	84313	hsa:84313	vacuolar protein sorting 25 homolog [Source:HGNC Symbol;Acc:HGNC:28122]
14759	MSTRG.23027	1982.71	-0.449169	0.120724	-3.72062	0.000198735	0.00191642	5	Chr5	79976715	79991262	-	MTX3	345778	hsa:345778	metaxin 3 [Source:HGNC Symbol;Acc:HGNC:24812]
17737	MSTRG.24497	235.142	-0.448594	0.243585	-1.84163	0.0655286	0.219674	6	Chr6	42224930	42452220	-	TRERF1	55809	hsa:55809	transcriptional regulating factor 1 [Source:HGNC Symbol;Acc:HGNC:18273]
23569	MSTRG.28178	131.009	-0.448545	0.28828	-1.55594	0.119723	0.334933	8	Chr8	144330564	144336482	-	SCRT1	83482	hsa:83482	scratch family transcriptional repressor 1 [Source:HGNC Symbol;Acc:HGNC:15950]
23427	MSTRG.27348	1674.11	-0.448502	0.123054	-3.64476	0.000267645	0.0024797	8	Chr8	30384510	30572256	+	RBPMS	11030	hsa:11030	RNA binding protein, mRNA processing factor [Source:HGNC Symbol;Acc:HGNC:19097]
54290	MSTRG.29809	998.608	-0.448454	0.143848	-3.11755	0.0018236	0.0129905	X	ChrX	51490010	51496592	-	NUDT11	55190	hsa:55190	nudix hydrolase 11 [Source:HGNC Symbol;Acc:HGNC:18011]
50876	MSTRG.18393	123.241	-0.448154	0.286448	-1.56452	0.117695	0.330646	20	Chr20	64080081	64100643	+	OPRL1	4987	hsa:4987	opioid related nociceptin receptor 1 [Source:HGNC Symbol;Acc:HGNC:8155]
17589	MSTRG.24505	2325.91	-0.447733	0.110988	-4.03409	5.48e-05	0.000606157	6	Chr6	42929191	42939294	+	CNPY3	10695	hsa:10695	canopy FGF signaling regulator 3 [Source:HGNC Symbol;Acc:HGNC:11968]
23397	MSTRG.28110	6819.94	-0.447337	0.0950744	-4.70512	2.54e-06	3.69e-05	8	Chr8	140657899	141002216	-	PTK2	5747	hsa:5747	protein tyrosine kinase 2 [Source:HGNC Symbol;Acc:HGNC:9611]
12291	MSTRG.21949	217.784	-0.446552	0.248603	-1.79625	0.0724553	0.236291	4	Chr4	85990006	86594625	-	MAPK10	5602	hsa:5602	mitogen-activated protein kinase 10 [Source:HGNC Symbol;Acc:HGNC:6872]
44074	MSTRG.11966	8259.56	-0.446478	0.0913587	-4.88709	1.02e-06	1.62e-05	17	Chr17	16438766	16478678	+	SNHG29	125144	hsa:125144	small nucleolar RNA host gene 29 [Source:HGNC Symbol;Acc:HGNC:28619]
50733	MSTRG.18215	8157.24	-0.446087	0.0906971	-4.91842	8.72e-07	1.4e-05	20	Chr20	49632944	49713878	-	B4GALT5	9334	hsa:9334	beta-1,4-galactosyltransferase 5 [Source:HGNC Symbol;Acc:HGNC:928]
53003	MSTRG.18926	773.954	-0.446017	0.176804	-2.52267	0.0116469	0.0590016	22	Chr22	21642301	21644299	+	SDF2L1	23753	hsa:23753	stromal cell derived factor 2 like 1 [Source:HGNC Symbol;Acc:HGNC:10676]
53017	MSTRG.19379	365.177	-0.445579	0.209787	-2.12396	0.0336739	0.135155	22	Chr22	43039515	43089419	-	TTLL1	25809	hsa:25809	tubulin tyrosine ligase like 1 [Source:HGNC Symbol;Acc:HGNC:1312]
44106	MSTRG.13305	2206.56	-0.445577	0.115095	-3.87139	0.000108215	0.00111142	17	Chr17	81932383	81947233	-	PYCR1	5831	hsa:5831	pyrroline-5-carboxylate reductase 1 [Source:HGNC Symbol;Acc:HGNC:9721]
20848	MSTRG.26470	232.947	-0.445446	0.279248	-1.59517	0.110675	0.317833	7	Chr7	101170495	101180293	-	NAT16	375607	hsa:375607	N-acetyltransferase 16 (putative) [Source:HGNC Symbol;Acc:HGNC:22030]
12265	MSTRG.22224	374.556	-0.444295	0.218346	-2.03482	0.0418693	0.158303	4	Chr4	147637784	147684163	-	PRMT9	90826	hsa:90826	protein arginine methyltransferase 9 [Source:HGNC Symbol;Acc:HGNC:25099]
23396	MSTRG.27296	4494.56	-0.444249	0.0943802	-4.70701	2.51e-06	3.66e-05	8	Chr8	26504700	26514092	-	PNMA2	10687	hsa:10687	PNMA family member 2 [Source:HGNC Symbol;Acc:HGNC:9159]
44101	MSTRG.12984	3399.11	-0.444235	0.110072	-4.03586	5.44e-05	0.000602486	17	Chr17	66964706	67033398	+	CACNG4	27092	hsa:27092	calcium voltage-gated channel auxiliary subunit gamma 4 [Source:HGNC Symbol;Acc:HGNC:1408]
544	ENSG00000160716.6	128.427	-0.444141	0.280771	-1.58186	0.113681	0.323341	1	Chr1	154567777	154580013	+	CHRNB2	1141	hsa:1141	cholinergic receptor nicotinic beta 2 subunit [Source:HGNC Symbol;Acc:HGNC:1962]
153	MSTRG.2181	4513.7	-0.444112	0.11567	-3.83949	0.00012329	0.00124745	1	Chr1	173858558	173868882	-	GAS5	60674	hsa:60674	growth arrest specific 5 [Source:HGNC Symbol;Acc:HGNC:16355]
14729	MSTRG.22803	4409.34	-0.44363	0.0968035	-4.58279	4.59e-06	6.38e-05	5	Chr5	57173947	57264679	+	GPBP1	65056	hsa:65056	GC-rich promoter binding protein 1 [Source:HGNC Symbol;Acc:HGNC:29520]
240	MSTRG.2373	1249.61	-0.443625	0.147062	-3.01659	0.00255634	0.0172435	1	Chr1	201888679	201892587	+	SHISA4	149345	hsa:149345	shisa family member 4 [Source:HGNC Symbol;Acc:HGNC:27139]
20846	MSTRG.26374	137.903	-0.443502	0.275169	-1.61175	0.107017	0.310332	7	Chr7	97005552	97011040	+	DLX6	1750	hsa:1750	distal-less homeobox 6 [Source:HGNC Symbol;Acc:HGNC:2919]
33677	ENSG00000111321.11	57.9972	-0.4435	0.317163	-1.39834	0.162012	0.406386	12	Chr12	6375044	6391571	+	LTBR	4055	hsa:4055	lymphotoxin beta receptor [Source:HGNC Symbol;Acc:HGNC:6718]
17571	MSTRG.24881	3313.27	-0.442986	0.101708	-4.35547	1.33e-05	0.00017018	6	Chr6	108559834	108684774	+	FOXO3	2309	hsa:2309	forkhead box O3 [Source:HGNC Symbol;Acc:HGNC:3821]
26000	ENSG00000135063.19	35.9279	-0.442977	0.31884	-1.38934	0.16473	0.410759	9	Chr9	69324566	69392558	+	FAM189A2	9413	hsa:9413	family with sequence similarity 189 member A2 [Source:HGNC Symbol;Acc:HGNC:24820]
30274	MSTRG.5499	1572.88	-0.442538	0.126627	-3.4948	0.000474409	0.00408134	11	Chr11	125442880	125592571	-	FEZ1	105369550	hsa:105369550	fasciculation and elongation protein zeta 1 [Source:HGNC Symbol;Acc:HGNC:3659]
5243	MSTRG.17487	4205.62	-0.441647	0.0953667	-4.63104	3.64e-06	5.13e-05	2	Chr2	219550727	219571859	-	OBSL1	23363	hsa:23363	obscurin like cytoskeletal adaptor 1 [Source:HGNC Symbol;Acc:HGNC:29092]
33384	MSTRG.6354	39358.4	-0.441566	0.0812058	-5.43761	5.4e-08	1.06e-06	12	Chr12	54280192	54287088	+	HNRNPA1	3178	hsa:3178	heterogeneous nuclear ribonucleoprotein A1 [Source:HGNC Symbol;Acc:HGNC:5031]
44122	MSTRG.11629	1716.06	-0.441552	0.125039	-3.53132	0.000413487	0.00362163	17	Chr17	732411	742968	+	TLCD3A	79850	hsa:79850	TLC domain containing 3A [Source:HGNC Symbol;Acc:HGNC:29646]
20693	MSTRG.26610	1063.61	-0.441461	0.142644	-3.09484	0.00196917	0.0137787	7	Chr7	112819146	112939875	-	BMT2	154743	hsa:154743	base methyltransferase of 25S rRNA 2 homolog [Source:HGNC Symbol;Acc:HGNC:26475]
14781	MSTRG.23509	1120.7	-0.441394	0.137582	-3.20822	0.00133562	0.00997388	5	Chr5	139408587	139462743	-	DNAJC18	202052	hsa:202052	DnaJ heat shock protein family (Hsp40) member C18 [Source:HGNC Symbol;Acc:HGNC:28429]
23575	MSTRG.27263	99.5624	-0.441065	0.295376	-1.49323	0.135376	0.362041	8	Chr8	22687658	22693480	-	EGR3	1960	hsa:1960	early growth response 3 [Source:HGNC Symbol;Acc:HGNC:3240]
17684	MSTRG.24168	432.425	-0.440939	0.197757	-2.2297	0.0257671	0.110271	6	Chr6	20099683	20212469	-	MBOAT1	154141	hsa:154141	membrane bound O-acyltransferase domain containing 1 [Source:HGNC Symbol;Acc:HGNC:21579]
44332	MSTRG.13322	153.45	-0.440546	0.285421	-1.54349	0.122711	0.339995	17	Chr17	82321023	82334074	-	SECTM1	6398	hsa:6398	secreted and transmembrane 1 [Source:HGNC Symbol;Acc:HGNC:10707]
48187	MSTRG.15358	633.471	-0.440436	0.184951	-2.38136	0.0172487	0.0804744	19	Chr19	51964339	52008230	-	ZNF350	59348	hsa:59348	zinc finger protein 350 [Source:HGNC Symbol;Acc:HGNC:16656]
17649	MSTRG.25021	674.474	-0.440106	0.164491	-2.67556	0.00746047	0.0416027	6	Chr6	125781160	125932034	+	NCOA7	135112	hsa:135112	nuclear receptor coactivator 7 [Source:HGNC Symbol;Acc:HGNC:21081]
48163	MSTRG.14006	719.811	-0.440038	0.165502	-2.6588	0.00784198	0.0433433	19	Chr19	507496	519654	+	TPGS1	91978	hsa:91978	tubulin polyglutamylase complex subunit 1 [Source:HGNC Symbol;Acc:HGNC:25058]
48073	MSTRG.14777	4182.11	-0.439766	0.0950548	-4.62645	3.72e-06	5.24e-05	19	Chr19	32405542	32485895	+	DPY19L3	147991	hsa:147991	dpy-19 like C-mannosyltransferase 3 [Source:HGNC Symbol;Acc:HGNC:27120]
9269	MSTRG.20402	847.06	-0.439699	0.159421	-2.75809	0.005814	0.0340285	3	Chr3	111998738	112013887	+	TAGLN3	29114	hsa:29114	transgelin 3 [Source:HGNC Symbol;Acc:HGNC:29868]
17786	MSTRG.25354	18.5774	-0.439384	0.291976	-1.50486	0.13236	0.357173	6	Chr6	165327286	165988078	-	PDE10A	10846	hsa:10846	phosphodiesterase 10A [Source:HGNC Symbol;Acc:HGNC:8772]
30253	MSTRG.4198	6062.75	-0.439019	0.107424	-4.08679	4.37e-05	0.000495362	11	Chr11	7970250	8001862	+	EIF3F	8665	hsa:8665	eukaryotic translation initiation factor 3 subunit F [Source:HGNC Symbol;Acc:HGNC:3275]
48267	MSTRG.15567	235.897	-0.438964	0.238254	-1.84242	0.065414	0.219583	19	Chr19	58367617	58381030	-	ZNF837	116412	hsa:116412	zinc finger protein 837 [Source:HGNC Symbol;Acc:HGNC:25164]
28035	MSTRG.3112	1190.23	-0.438652	0.137973	-3.17927	0.00147646	0.0108687	10	Chr10	32267750	32378798	-	EPC1	80314	hsa:80314	enhancer of polycomb homolog 1 [Source:HGNC Symbol;Acc:HGNC:19876]
37573	MSTRG.8081	1176.71	-0.438492	0.146086	-3.00159	0.00268573	0.018011	14	Chr14	24399002	24419283	+	NYNRIN	57523	hsa:57523	NYN domain and retroviral integrase containing [Source:HGNC Symbol;Acc:HGNC:20165]
14798	MSTRG.23643	874.408	-0.438416	0.156284	-2.80525	0.00502774	0.0302775	5	Chr5	147585437	147782775	-	JAKMIP2	9832	hsa:9832	janus kinase and microtubule interacting protein 2 [Source:HGNC Symbol;Acc:HGNC:29067]
33389	MSTRG.6676	15952	-0.438408	0.0813655	-5.38813	7.12e-08	1.36e-06	12	Chr12	89347234	89352501	-	DUSP6	1848	hsa:1848	dual specificity phosphatase 6 [Source:HGNC Symbol;Acc:HGNC:3072]
36168	MSTRG.7701	3835.02	-0.438271	0.101467	-4.31932	1.57e-05	0.000197879	13	Chr13	94709621	94718071	-	SOX21	11166	hsa:11166	SRY-box transcription factor 21 [Source:HGNC Symbol;Acc:HGNC:11197]
23585	MSTRG.27241	86.7926	-0.438251	0.312631	-1.40182	0.16097	0.404607	8	Chr8	22048994	22082527	+	DMTN	2039	hsa:2039	dematin actin binding protein [Source:HGNC Symbol;Acc:HGNC:3382]
36197	MSTRG.7435	1126.68	-0.437886	0.143127	-3.05942	0.00221768	0.0152193	13	Chr13	41127568	41132802	-	KBTBD6	89890	hsa:89890	kelch repeat and BTB domain containing 6 [Source:HGNC Symbol;Acc:HGNC:25340]
44361	ENSG00000161381.14	22.2637	-0.437771	0.302839	-1.44556	0.148301	0.383766	17	Chr17	39063312	39154394	-	PLXDC1	57125	hsa:57125	plexin domain containing 1 [Source:HGNC Symbol;Acc:HGNC:20945]
20619	MSTRG.25644	12559.2	-0.437687	0.0808348	-5.41459	6.14e-08	1.2e-06	7	Chr7	5306789	5425414	-	TNRC18	84629	hsa:84629	trinucleotide repeat containing 18 [Source:HGNC Symbol;Acc:HGNC:11962]
41718	MSTRG.11040	2029.06	-0.437096	0.123263	-3.54604	0.000391061	0.00345622	16	Chr16	56466835	56520087	-	BBS2	583	hsa:583	Bardet-Biedl syndrome 2 [Source:HGNC Symbol;Acc:HGNC:967]
5310	MSTRG.16193	1164.55	-0.437073	0.141579	-3.08713	0.00202102	0.0140758	2	Chr2	65056365	65087004	+	CEP68	23177	hsa:23177	centrosomal protein 68 [Source:HGNC Symbol;Acc:HGNC:29076]
28174	MSTRG.3942	23.7812	-0.43665	0.306208	-1.42599	0.15387	0.392261	10	Chr10	125700435	125752110	-	EDRF1-DT	399821	hsa:399821	EDRF1 divergent transcript [Source:HGNC Symbol;Acc:HGNC:54128]
5272	MSTRG.16389	2249.67	-0.436375	0.115393	-3.78163	0.000155802	0.00154208	2	Chr2	86440646	86492716	+	KDM3A	55818	hsa:55818	lysine demethylase 3A [Source:HGNC Symbol;Acc:HGNC:20815]
28167	MSTRG.3930	22.3153	-0.43619	0.295874	-1.47424	0.140416	0.371196	10	Chr10	124461822	124617888	+	LHPP	64077	hsa:64077	phospholysine phosphohistidine inorganic pyrophosphate phosphatase [Source:HGNC Symbol;Acc:HGNC:30042]
30234	MSTRG.4876	6942.74	-0.436152	0.0870313	-5.01144	5.4e-07	9.01e-06	11	Chr11	68312590	68449275	+	LRP5	4041	hsa:4041	LDL receptor related protein 5 [Source:HGNC Symbol;Acc:HGNC:6697]
9460	MSTRG.20333	63.8391	-0.436101	0.316071	-1.37976	0.167661	0.41555	3	Chr3	100401531	100456319	+	LNP1	348801	hsa:348801	leukemia NUP98 fusion partner 1 [Source:HGNC Symbol;Acc:HGNC:28014]
12116	MSTRG.21899	4759.65	-0.436013	0.0932105	-4.67772	2.9e-06	4.15e-05	4	Chr4	98470366	98658611	-	TSPAN5	10098	hsa:10098	tetraspanin 5 [Source:HGNC Symbol;Acc:HGNC:17753]
53058	ENSG00000235568.7	23.1309	-0.435891	0.305212	-1.42816	0.153246	0.391536	22	Chr22	42380406	42432403	-	NFAM1	150372	hsa:150372	NFAT activating protein with ITAM motif 1 [Source:HGNC Symbol;Acc:HGNC:29872]
44165	MSTRG.12021	944.272	-0.435545	0.149648	-2.91046	0.00360901	0.0229115	17	Chr17	18697997	18736118	+	TRIM16L	147166	hsa:147166	tripartite motif containing 16 like [Source:HGNC Symbol;Acc:HGNC:32670]
17806	MSTRG.24181	55.3198	-0.435093	0.318001	-1.36821	0.171247	0.421456	6	Chr6	19323427	19839080	-	LNC-LBCS	100506885	hsa:100506885	lncRNA bladder and prostate cancer suppressor, hnRNPK interacting [Source:HGNC Symbol;Acc:HGNC:54418]
48087	MSTRG.14199	2898.82	-0.435041	0.10603	-4.10301	4.08e-05	0.000466094	19	Chr19	4969112	5153603	+	KDM4B	23030	hsa:23030	lysine demethylase 4B [Source:HGNC Symbol;Acc:HGNC:29136]
50889	MSTRG.18367	102.378	-0.434653	0.297539	-1.46083	0.144063	0.377245	20	Chr20	63627226	63628824	+	MHENCR	100505771	hsa:100505771	melanoma highly expressed competing endogenous lncRNA for miR-425 and miR-489 [Source:HGNC Symbol;Acc:HGNC:53110]
41800	MSTRG.11557	842.645	-0.43422	0.197301	-2.2008	0.0277502	0.116949	16	Chr16	89720399	89740925	+	ZNF276	92822	hsa:92822	zinc finger protein 276 [Source:HGNC Symbol;Acc:HGNC:23330]
12148	MSTRG.21750	6359.92	-0.434101	0.0889569	-4.8799	1.06e-06	1.67e-05	4	Chr4	72280968	72569221	-	ADAMTS3	9508	hsa:9508	ADAM metallopeptidase with thrombospondin type 1 motif 3 [Source:HGNC Symbol;Acc:HGNC:219]
12353	MSTRG.22259	110.457	-0.434077	0.301905	-1.4378	0.150492	0.387271	4	Chr4	152536263	152539263	+	MIR4453HG	54553	hsa:54553	MIR4453 host gene [Source:HGNC Symbol;Acc:HGNC:25288]
213	MSTRG.610	85.2616	-0.433773	0.310395	-1.39749	0.162267	0.406956	1	Chr1	32862267	32872482	-	FNDC5	252995	hsa:252995	fibronectin type III domain containing 5 [Source:HGNC Symbol;Acc:HGNC:20240]
12321	MSTRG.21832	146.717	-0.432874	0.270779	-1.59863	0.109904	0.316013	4	Chr4	82900683	82919969	+	THAP9	79725	hsa:79725	THAP domain containing 9 [Source:HGNC Symbol;Acc:HGNC:23192]
54279	MSTRG.29897	1719	-0.432602	0.121573	-3.55837	0.000373164	0.00331689	X	ChrX	67544020	67730619	+	AR	367	hsa:367	androgen receptor [Source:HGNC Symbol;Acc:HGNC:644]
25838	MSTRG.29354	1785.45	-0.43258	0.135183	-3.19996	0.00137447	0.0102334	9	Chr9	136327475	136359605	+	GPSM1	26086	hsa:26086	G protein signaling modulator 1 [Source:HGNC Symbol;Acc:HGNC:17858]
50734	MSTRG.17821	17298.5	-0.432536	0.0890513	-4.85715	1.19e-06	1.86e-05	20	Chr20	10637683	10673999	-	JAG1	182	hsa:182	jagged canonical Notch ligand 1 [Source:HGNC Symbol;Acc:HGNC:6188]
25844	MSTRG.29169	1228.5	-0.432457	0.139392	-3.10245	0.00191929	0.0135307	9	Chr9	127087347	127122635	-	ANGPTL2	23452	hsa:23452	angiopoietin like 2 [Source:HGNC Symbol;Acc:HGNC:490]
54293	MSTRG.29877	1138.72	-0.43236	0.140686	-3.07322	0.00211762	0.0146195	X	ChrX	56818297	56995827	-	SPIN3	169981	hsa:169981	spindlin family member 3 [Source:HGNC Symbol;Acc:HGNC:27272]
41901	ENSG00000103196.12	93.3177	-0.4322	0.308311	-1.40183	0.160965	0.404607	16	Chr16	84819984	84920768	+	CRISPLD2	83716	hsa:83716	cysteine rich secretory protein LCCL domain containing 2 [Source:HGNC Symbol;Acc:HGNC:25248]
12328	MSTRG.22062	146.585	-0.431702	0.275795	-1.5653	0.117513	0.330476	4	Chr4	119405522	119454638	-	GTF2IP12	101926918	hsa:101926918	general transcription factor IIi pseudogene 12 [Source:HGNC Symbol;Acc:HGNC:51723]
39828	MSTRG.9555	70.2434	-0.431671	0.316968	-1.36188	0.173237	0.424538	15	Chr15	64151714	64157481	+	SNX22	79856	hsa:79856	sorting nexin 22 [Source:HGNC Symbol;Acc:HGNC:16315]
14732	MSTRG.23173	4622.75	-0.431074	0.0964534	-4.46925	7.85e-06	0.000105187	5	Chr5	98853984	98929311	-	CHD1	1105	hsa:1105	chromodomain helicase DNA binding protein 1 [Source:HGNC Symbol;Acc:HGNC:1915]
48215	MSTRG.15093	504.27	-0.431068	0.199285	-2.16307	0.0305356	0.125965	19	Chr19	44112180	44135335	+	ZNF225	7768	hsa:7768	zinc finger protein 225 [Source:HGNC Symbol;Acc:HGNC:13018]
20729	MSTRG.26973	723.021	-0.431005	0.171089	-2.51918	0.0117628	0.0594885	7	Chr7	152759748	152855378	+	ACTR3B	57180	hsa:57180	actin related protein 3B [Source:HGNC Symbol;Acc:HGNC:17256]
33683	MSTRG.5792	70.1118	-0.430555	0.312823	-1.37635	0.168713	0.417605	12	Chr12	12660889	12696207	-	GPR19	2842	hsa:2842	G protein-coupled receptor 19 [Source:HGNC Symbol;Acc:HGNC:4473]
41893	MSTRG.11210	112.376	-0.430514	0.291632	-1.47622	0.139884	0.370366	16	Chr16	68358326	68448508	-	SMPD3	55512	hsa:55512	sphingomyelin phosphodiesterase 3 [Source:HGNC Symbol;Acc:HGNC:14240]
28038	MSTRG.3805	1130.25	-0.430331	0.139123	-3.09318	0.00198024	0.0138368	10	Chr10	110207604	110287365	+	MXI1	4601	hsa:4601	MAX interactor 1, dimerization protein [Source:HGNC Symbol;Acc:HGNC:7534]
52948	MSTRG.19371	6867.56	-0.430306	0.0866548	-4.96575	6.84e-07	1.12e-05	22	Chr22	42583720	42614962	-	POLDIP3	84271	hsa:84271	DNA polymerase delta interacting protein 3 [Source:HGNC Symbol;Acc:HGNC:23782]
243	MSTRG.1546	981.209	-0.430041	0.144527	-2.97551	0.00292498	0.0193386	1	Chr1	113761831	113812476	-	RSBN1	54665	hsa:54665	round spermatid basic protein 1 [Source:HGNC Symbol;Acc:HGNC:25642]
33689	MSTRG.6797	46.3308	-0.429934	0.319966	-1.34369	0.17905	0.432556	12	Chr12	100203668	100268970	-	DEPDC4	120863	hsa:120863	DEP domain containing 4 [Source:HGNC Symbol;Acc:HGNC:22952]
28017	MSTRG.3326	4571.43	-0.429204	0.0967509	-4.43617	9.16e-06	0.000120701	10	Chr10	63167220	63522457	-	JMJD1C	221037	hsa:221037	jumonji domain containing 1C [Source:HGNC Symbol;Acc:HGNC:12313]
33474	MSTRG.6663	1094.11	-0.429121	0.147101	-2.91719	0.00353198	0.0225589	12	Chr12	80792519	80937934	-	LIN7A	8825	hsa:8825	lin-7 homolog A, crumbs cell polarity complex component [Source:HGNC Symbol;Acc:HGNC:17787]
159	MSTRG.1587	3757.79	-0.428566	0.113923	-3.7619	0.000168629	0.00165267	1	Chr1	119648410	119744218	+	PHGDH	26227	hsa:26227	phosphoglycerate dehydrogenase [Source:HGNC Symbol;Acc:HGNC:8923]
33586	MSTRG.7187	356.698	-0.428236	0.22514	-1.90209	0.0571599	0.199339	12	Chr12	131828392	131851783	+	MMP17	4326	hsa:4326	matrix metallopeptidase 17 [Source:HGNC Symbol;Acc:HGNC:7163]
44086	MSTRG.12987	4432.72	-0.428207	0.0968681	-4.42052	9.85e-06	0.000129063	17	Chr17	66302612	66810743	+	PRKCA	5578	hsa:5578	protein kinase C alpha [Source:HGNC Symbol;Acc:HGNC:9393]
37616	MSTRG.8506	485.757	-0.427919	0.190827	-2.24245	0.0249324	0.107431	14	Chr14	67533289	67589612	+	PLEKHH1	57475	hsa:57475	pleckstrin homology, MyTH4 and FERM domain containing H1 [Source:HGNC Symbol;Acc:HGNC:17733]
28090	MSTRG.3259	540.945	-0.427787	0.198307	-2.15719	0.0309909	0.127527	10	Chr10	49454167	49539538	-	ERCC6	2074	hsa:2074	ERCC excision repair 6, chromatin remodeling factor [Source:HGNC Symbol;Acc:HGNC:3438]
5276	MSTRG.17211	1785.98	-0.427426	0.118969	-3.59275	0.000327205	0.00296104	2	Chr2	199269499	199471266	-	SATB2	23314	hsa:23314	SATB homeobox 2 [Source:HGNC Symbol;Acc:HGNC:21637]
50835	MSTRG.17705	273.361	-0.427346	0.226819	-1.88408	0.0595536	0.205241	20	Chr20	833714	857463	+	FAM110A	83541	hsa:83541	family with sequence similarity 110 member A [Source:HGNC Symbol;Acc:HGNC:16188]
12330	MSTRG.22220	148.936	-0.427307	0.276937	-1.54298	0.122836	0.340046	4	Chr4	146253974	146521964	-	SLC10A7	84068	hsa:84068	solute carrier family 10 member 7 [Source:HGNC Symbol;Acc:HGNC:23088]
33463	MSTRG.7118	1419.42	-0.427184	0.141465	-3.01972	0.00253011	0.0171128	12	Chr12	123152319	123244014	-	MPHOSPH9	10198	hsa:10198	M-phase phosphoprotein 9 [Source:HGNC Symbol;Acc:HGNC:7215]
39830	ENSG00000254585.5	53.3446	-0.426924	0.318382	-1.34092	0.179946	0.43426	15	Chr15	23643548	23647867	-	MAGEL2	54551	hsa:54551	MAGE family member L2 [Source:HGNC Symbol;Acc:HGNC:6814]
20891	MSTRG.26941	57.3296	-0.426869	0.317227	-1.34563	0.178422	0.431662	7	Chr7	151012208	151024499	-	ATG9B	285973	hsa:285973	autophagy related 9B [Source:HGNC Symbol;Acc:HGNC:21899]
12357	MSTRG.22260	88.2815	-0.426755	0.303465	-1.40628	0.159642	0.402529	4	Chr4	152769353	152779730	-	TIGD4	201798	hsa:201798	tigger transposable element derived 4 [Source:HGNC Symbol;Acc:HGNC:18335]
17802	MSTRG.24557	84.9856	-0.426709	0.308746	-1.38207	0.166949	0.414584	6	Chr6	44270449	44380179	+	TMEM151B	441151	hsa:441151	transmembrane protein 151B [Source:HGNC Symbol;Acc:HGNC:21315]
14746	MSTRG.23834	5120.51	-0.426139	0.103889	-4.10186	4.1e-05	0.000468066	5	Chr5	172324999	172454525	-	SH3PXD2B	285590	hsa:285590	SH3 and PX domains 2B [Source:HGNC Symbol;Acc:HGNC:29242]
39662	MSTRG.9463	19494.3	-0.426122	0.0858748	-4.96213	6.97e-07	1.14e-05	15	Chr15	56918622	57299281	+	TCF12	6938	hsa:6938	transcription factor 12 [Source:HGNC Symbol;Acc:HGNC:11623]
104	MSTRG.1942	6427.38	-0.424892	0.0888991	-4.77948	1.76e-06	2.62e-05	1	Chr1	156072012	156082465	-	MEX3A	92312	hsa:92312	mex-3 RNA binding family member A [Source:HGNC Symbol;Acc:HGNC:33482]
54240	MSTRG.30432	28439.3	-0.424494	0.0773864	-5.48537	4.13e-08	8.3e-07	X	ChrX	154389954	154409168	+	RPL10	6134	hsa:6134	ribosomal protein L10 [Source:HGNC Symbol;Acc:HGNC:10298]
20633	MSTRG.26644	5433.58	-0.423899	0.0908759	-4.6646	3.09e-06	4.41e-05	7	Chr7	122064582	122144308	-	AASS	10157	hsa:10157	aminoadipate-semialdehyde synthase [Source:HGNC Symbol;Acc:HGNC:17366]
23510	MSTRG.27355	406.235	-0.423866	0.204477	-2.07292	0.0381793	0.14847	8	Chr8	30729130	30767006	+	UBXN8	7993	hsa:7993	UBX domain protein 8 [Source:HGNC Symbol;Acc:HGNC:30307]
44236	MSTRG.12505	579.608	-0.42369	0.200998	-2.10793	0.0350373	0.139248	17	Chr17	42700274	42745049	-	EZH1	2145	hsa:2145	enhancer of zeste 1 polycomb repressive complex 2 subunit [Source:HGNC Symbol;Acc:HGNC:3526]
33464	MSTRG.6224	1100.59	-0.423596	0.140328	-3.01861	0.00253934	0.017152	12	Chr12	50057547	50083611	+	ASIC1	41	hsa:41	acid sensing ion channel subunit 1 [Source:HGNC Symbol;Acc:HGNC:100]
20737	MSTRG.26830	719.316	-0.422935	0.174228	-2.42747	0.0152044	0.0728633	7	Chr7	140084745	140176983	-	KDM7A	80853	hsa:80853	lysine demethylase 7A [Source:HGNC Symbol;Acc:HGNC:22224]
20794	MSTRG.26139	428.553	-0.422911	0.216327	-1.95496	0.0505875	0.182083	7	Chr7	73667830	73672112	+	VPS37D	155382	hsa:155382	VPS37D subunit of ESCRT-I [Source:HGNC Symbol;Acc:HGNC:18287]
12228	MSTRG.21761	594.769	-0.422773	0.172388	-2.45246	0.0141884	0.0689198	4	Chr4	74114173	74303099	+	MTHFD2L	441024	hsa:441024	methylenetetrahydrofolate dehydrogenase (NADP+ dependent) 2 like [Source:HGNC Symbol;Acc:HGNC:31865]
48122	MSTRG.14355	1462.91	-0.422736	0.131031	-3.22622	0.00125439	0.00943781	19	Chr19	10832066	10836318	-	TMED1	11018	hsa:11018	transmembrane p24 trafficking protein 1 [Source:HGNC Symbol;Acc:HGNC:17291]
12225	MSTRG.21871	669.139	-0.421749	0.167556	-2.51706	0.0118337	0.0597263	4	Chr4	88725954	89111398	-	FAM13A	10144	hsa:10144	family with sequence similarity 13 member A [Source:HGNC Symbol;Acc:HGNC:19367]
20654	MSTRG.26634	3191.29	-0.421716	0.105188	-4.00917	6.09e-05	0.000661119	7	Chr7	120787319	120858402	-	TSPAN12	23554	hsa:23554	tetraspanin 12 [Source:HGNC Symbol;Acc:HGNC:21641]
30533	MSTRG.5008	70.7884	-0.421493	0.31303	-1.34649	0.178143	0.431242	11	Chr11	75422393	75433203	-	KLHL35	283212	hsa:283212	kelch like family member 35 [Source:HGNC Symbol;Acc:HGNC:26597]
41706	MSTRG.10508	2498.19	-0.421095	0.110118	-3.82402	0.000131294	0.00132131	16	Chr16	11750585	11797258	-	ZC3H7A	29066	hsa:29066	zinc finger CCCH-type containing 7A [Source:HGNC Symbol;Acc:HGNC:30959]
17707	MSTRG.24147	373.582	-0.420643	0.205629	-2.04564	0.0407919	0.155642	6	Chr6	16129085	16148248	+	MYLIP	29116	hsa:29116	myosin regulatory light chain interacting protein [Source:HGNC Symbol;Acc:HGNC:21155]
12365	ENSG00000118777.12	41.4644	-0.420587	0.315221	-1.33426	0.182118	0.437572	4	Chr4	88090149	88231628	-	ABCG2	9429	hsa:9429	ATP binding cassette subfamily G member 2 (Junior blood group) [Source:HGNC Symbol;Acc:HGNC:74]
39826	ENSG00000261739.2	24.1433	-0.420315	0.305095	-1.37765	0.168311	0.416816	15	Chr15	23354747	23367231	+	GOLGA8S	653061	hsa:653061	golgin A8 family member S [Source:HGNC Symbol;Acc:HGNC:44409]
14826	MSTRG.23660	659.063	-0.420196	0.170912	-2.45856	0.0139496	0.0680022	5	Chr5	148923638	149063163	-	SH3TC2	79628	hsa:79628	SH3 domain and tetratricopeptide repeats 2 [Source:HGNC Symbol;Acc:HGNC:29427]
44026	MSTRG.12511	2952.68	-0.419923	0.122834	-3.41861	0.000629411	0.00522592	17	Chr17	42780609	42797066	+	WNK4	65266	hsa:65266	WNK lysine deficient protein kinase 4 [Source:HGNC Symbol;Acc:HGNC:14544]
48129	MSTRG.15089	1451.19	-0.419308	0.134776	-3.11114	0.00186365	0.0132068	19	Chr19	44025341	44089613	+	ZNF222	7673	hsa:7673	zinc finger protein 222 [Source:HGNC Symbol;Acc:HGNC:13015]
12307	MSTRG.21394	196.42	-0.419305	0.251803	-1.66521	0.095871	0.288093	4	Chr4	4290250	4321786	+	ZBTB49	166793	hsa:166793	zinc finger and BTB domain containing 49 [Source:HGNC Symbol;Acc:HGNC:19883]
27992	MSTRG.3504	14249.7	-0.418264	0.080416	-5.20125	1.98e-07	3.53e-06	10	Chr10	78033759	78056813	+	RPS24	6229	hsa:6229	ribosomal protein S24 [Source:HGNC Symbol;Acc:HGNC:10411]
54313	MSTRG.29535	891.225	-0.417498	0.160662	-2.59861	0.00936029	0.049649	X	ChrX	13734744	13770330	+	OFD1	8481	hsa:8481	OFD1 centriole and centriolar satellite protein [Source:HGNC Symbol;Acc:HGNC:2567]
17628	MSTRG.25150	1673.88	-0.416704	0.140025	-2.97592	0.00292108	0.0193299	6	Chr6	139371806	139374648	-	CITED2	10370	hsa:10370	Cbp/p300 interacting transactivator with Glu/Asp rich carboxy-terminal domain 2 [Source:HGNC Symbol;Acc:HGNC:1987]
12142	MSTRG.21549	15863.3	-0.416681	0.0806133	-5.16888	2.36e-07	4.17e-06	4	Chr4	39452586	39458931	-	RPL9	6133	hsa:6133	ribosomal protein L9 [Source:HGNC Symbol;Acc:HGNC:10369]
17551	MSTRG.24703	232900	-0.416453	0.0759599	-5.48254	4.19e-08	8.43e-07	6	Chr6	73489307	73525587	-	EEF1A1	1915	hsa:1915	eukaryotic translation elongation factor 1 alpha 1 [Source:HGNC Symbol;Acc:HGNC:3189]
41849	MSTRG.10639	293.725	-0.416336	0.231045	-1.80197	0.0715501	0.234001	16	Chr16	20806428	20849665	+	REXO5	81691	hsa:81691	RNA exonuclease 5 [Source:HGNC Symbol;Acc:HGNC:24661]
25782	MSTRG.28349	2492.13	-0.416147	0.115362	-3.60733	0.000309369	0.00281663	9	Chr9	15422703	15466388	+	SNAPC3	6619	hsa:6619	small nuclear RNA activating complex polypeptide 3 [Source:HGNC Symbol;Acc:HGNC:11136]
20799	MSTRG.26011	372.825	-0.416058	0.215032	-1.93486	0.0530069	0.188753	7	Chr7	44983022	44986961	-	SNHG15	285958	hsa:285958	small nucleolar RNA host gene 15 [Source:HGNC Symbol;Acc:HGNC:27797]
44379	MSTRG.12449	111.675	-0.415563	0.301826	-1.37683	0.168564	0.417306	17	Chr17	40340866	40343136	-	RARA-AS1	101929693	hsa:101929693	RARA antisense RNA 1 [Source:HGNC Symbol;Acc:HGNC:49577]
44254	MSTRG.11726	399.459	-0.415085	0.207376	-2.0016	0.0453275	0.167369	17	Chr17	4731427	4733608	+	MED11	400569	hsa:400569	mediator complex subunit 11 [Source:HGNC Symbol;Acc:HGNC:32687]
50743	MSTRG.18381	3317.13	-0.414798	0.101268	-4.09604	4.2e-05	0.000478473	20	Chr20	63639704	63657682	-	STMN3	50861	hsa:50861	stathmin 3 [Source:HGNC Symbol;Acc:HGNC:15926]
134	MSTRG.2250	3649.31	-0.414646	0.100519	-4.12505	3.71e-05	0.000430186	1	Chr1	181088699	181092900	+	IER5	51278	hsa:51278	immediate early response 5 [Source:HGNC Symbol;Acc:HGNC:5393]
44045	MSTRG.13224	6643.72	-0.414168	0.102931	-4.02374	5.73e-05	0.000627875	17	Chr17	79932342	80035872	-	TBC1D16	125058	hsa:125058	TBC1 domain family member 16 [Source:HGNC Symbol;Acc:HGNC:28356]
30228	MSTRG.5007	36911.6	-0.414031	0.0779532	-5.31128	1.09e-07	2.02e-06	11	Chr11	75399514	75422280	+	RPS3	6188	hsa:6188	ribosomal protein S3 [Source:HGNC Symbol;Acc:HGNC:10420]
14766	MSTRG.22704	14158.2	-0.413703	0.11696	-3.53713	0.000404503	0.00355749	5	Chr5	40825261	40835222	-	RPL37	6167	hsa:6167	ribosomal protein L37 [Source:HGNC Symbol;Acc:HGNC:10347]
44130	MSTRG.12331	1664.61	-0.413698	0.12187	-3.3946	0.0006873	0.00564406	17	Chr17	34980511	35009743	+	LIG3	3980	hsa:3980	DNA ligase 3 [Source:HGNC Symbol;Acc:HGNC:6600]
28024	MSTRG.2885	1701.71	-0.413625	0.121579	-3.40212	0.000668649	0.00551507	10	Chr10	274189	689810	-	DIP2C	22982	hsa:22982	disco interacting protein 2 homolog C [Source:HGNC Symbol;Acc:HGNC:29150]
48378	MSTRG.14931	17.641	-0.413361	0.286507	-1.44276	0.149088	0.385045	19	Chr19	38251236	38256532	-	PPP1R14A	94274	hsa:94274	protein phosphatase 1 regulatory inhibitor subunit 14A [Source:HGNC Symbol;Acc:HGNC:14871]
33429	MSTRG.6000	2152.4	-0.413244	0.112141	-3.68503	0.000228675	0.00216339	12	Chr12	29500839	29784759	-	TMTC1	83857	hsa:83857	transmembrane O-mannosyltransferase targeting cadherins 1 [Source:HGNC Symbol;Acc:HGNC:24099]
54360	MSTRG.30271	326.867	-0.413195	0.216829	-1.90563	0.0566985	0.19818	X	ChrX	130171961	130184870	+	RAB33A	9363	hsa:9363	RAB33A, member RAS oncogene family [Source:HGNC Symbol;Acc:HGNC:9773]
17591	MSTRG.25360	6815.04	-0.413145	0.103168	-4.0046	6.21e-05	0.000673082	6	Chr6	166409363	166957191	-	RPS6KA2	6196	hsa:6196	ribosomal protein S6 kinase A2 [Source:HGNC Symbol;Acc:HGNC:10431]
14770	MSTRG.22477	1872.19	-0.41282	0.118301	-3.48958	0.000483785	0.00415485	5	Chr5	1456479	1523962	-	LPCAT1	79888	hsa:79888	lysophosphatidylcholine acyltransferase 1 [Source:HGNC Symbol;Acc:HGNC:25718]
46883	MSTRG.13832	1029.6	-0.412562	0.147083	-2.80496	0.00503224	0.0302802	18	Chr18	54269516	54321266	+	POLI	11201	hsa:11201	DNA polymerase iota [Source:HGNC Symbol;Acc:HGNC:9182]
212	MSTRG.1771	1628.07	-0.411669	0.127247	-3.2352	0.00121558	0.00918271	1	Chr1	150926262	150964951	+	SETDB1	9869	hsa:9869	SET domain bifurcated histone lysine methyltransferase 1 [Source:HGNC Symbol;Acc:HGNC:10761]
44156	MSTRG.11891	921.846	-0.411662	0.157548	-2.61294	0.00897683	0.0480913	17	Chr17	11598469	11976902	+	DNAH9	1770	hsa:1770	dynein axonemal heavy chain 9 [Source:HGNC Symbol;Acc:HGNC:2953]
46888	MSTRG.13592	1162.22	-0.411621	0.150409	-2.73667	0.00620643	0.0358495	18	Chr18	21529283	21600884	-	ESCO1	114799	hsa:114799	establishment of sister chromatid cohesion N-acetyltransferase 1 [Source:HGNC Symbol;Acc:HGNC:24645]
5556	MSTRG.17428	103.799	-0.410937	0.296645	-1.38528	0.165967	0.41292	2	Chr2	218859804	218874233	+	WNT6	7475	hsa:7475	Wnt family member 6 [Source:HGNC Symbol;Acc:HGNC:12785]
54341	MSTRG.29814	467.975	-0.410546	0.193975	-2.11649	0.0343035	0.137095	X	ChrX	51332230	51337525	+	NUDT10	170685	hsa:170685	nudix hydrolase 10 [Source:HGNC Symbol;Acc:HGNC:17621]
20726	MSTRG.26908	784.769	-0.410191	0.159814	-2.56667	0.0102679	0.0534087	7	Chr7	149069640	149090782	-	ZNF786	136051	hsa:136051	zinc finger protein 786 [Source:HGNC Symbol;Acc:HGNC:21806]
108	MSTRG.2268	31879	-0.410185	0.0874225	-4.69198	2.71e-06	3.9e-05	1	Chr1	183023419	183145592	+	LAMC1	3915	hsa:3915	laminin subunit gamma 1 [Source:HGNC Symbol;Acc:HGNC:6492]
52147	MSTRG.18583	88.6235	-0.409876	0.308344	-1.32928	0.183755	0.440021	21	Chr21	32728096	32747065	+	PAXBP1-AS1	100506215	hsa:100506215	PAXBP1 antisense RNA 1 [Source:HGNC Symbol;Acc:HGNC:39603]
39667	MSTRG.9792	7638.94	-0.409726	0.0855183	-4.7911	1.66e-06	2.48e-05	15	Chr15	77041403	77083984	-	TSPAN3	10099	hsa:10099	tetraspanin 3 [Source:HGNC Symbol;Acc:HGNC:17752]
37532	MSTRG.8942	20343.6	-0.409603	0.0782092	-5.23728	1.63e-07	2.94e-06	14	Chr14	103519666	103522833	-	CKB	1152	hsa:1152	creatine kinase B [Source:HGNC Symbol;Acc:HGNC:1991]
376	MSTRG.2553	581.735	-0.408425	0.179309	-2.27777	0.0227404	0.100027	1	Chr1	212791827	212816830	+	TATDN3	128387	hsa:128387	TatD DNase domain containing 3 [Source:HGNC Symbol;Acc:HGNC:27010]
12150	MSTRG.21788	16683.6	-0.407965	0.0846556	-4.81911	1.44e-06	2.19e-05	4	Chr4	76949750	77040384	+	SEPTIN11	55752	hsa:55752	septin 11 [Source:HGNC Symbol;Acc:HGNC:25589]
44076	MSTRG.12466	10153.5	-0.407563	0.0840261	-4.85043	1.23e-06	1.92e-05	17	Chr17	41812679	41823213	+	FKBP10	60681	hsa:60681	FKBP prolyl isomerase 10 [Source:HGNC Symbol;Acc:HGNC:18169]
286	MSTRG.2481	927.404	-0.406964	0.154151	-2.64003	0.0082899	0.0450709	1	Chr1	206507530	206589448	+	RASSF5	83593	hsa:83593	Ras association domain family member 5 [Source:HGNC Symbol;Acc:HGNC:17609]
44094	MSTRG.12474	4321.68	-0.405898	0.0963023	-4.21483	2.5e-05	0.000302039	17	Chr17	42011381	42025644	+	NKIRAS2	28511	hsa:28511	NFKB inhibitor interacting Ras like 2 [Source:HGNC Symbol;Acc:HGNC:17898]
48090	MSTRG.14821	3390.17	-0.405619	0.101354	-4.002	6.28e-05	0.000679536	19	Chr19	34994783	35026471	+	GRAMD1A	57655	hsa:57655	GRAM domain containing 1A [Source:HGNC Symbol;Acc:HGNC:29305]
12297	MSTRG.21287	256.866	-0.404926	0.232074	-1.74482	0.081017	0.256785	4	Chr4	53285	88208	+	ZNF595	152687	hsa:152687	zinc finger protein 595 [Source:HGNC Symbol;Acc:HGNC:27196]
33390	MSTRG.6842	43429.9	-0.404817	0.0754212	-5.36742	7.99e-08	1.51e-06	12	Chr12	103930106	103953931	+	HSP90B1	7184	hsa:7184	heat shock protein 90 beta family member 1 [Source:HGNC Symbol;Acc:HGNC:12028]
17647	MSTRG.24590	963.354	-0.40481	0.150671	-2.68672	0.00721576	0.0404532	6	Chr6	53001278	53061824	-	CILK1	22858	hsa:22858	ciliogenesis associated kinase 1 [Source:HGNC Symbol;Acc:HGNC:21219]
30540	ENSG00000162241.12	87.2195	-0.404516	0.305699	-1.32325	0.185752	0.443669	11	Chr11	65375191	65383701	-	SLC25A45	283130	hsa:283130	solute carrier family 25 member 45 [Source:HGNC Symbol;Acc:HGNC:27442]
48398	MSTRG.15584	114.792	-0.403998	0.292451	-1.38142	0.16715	0.41482	19	Chr19	58479511	58512413	-	SLC27A5	10998	hsa:10998	solute carrier family 27 member 5 [Source:HGNC Symbol;Acc:HGNC:10999]
48344	MSTRG.14677	215.598	-0.403911	0.264857	-1.52501	0.127256	0.347717	19	Chr19	19997057	20039505	-	ZNF682	91120	hsa:91120	zinc finger protein 682 [Source:HGNC Symbol;Acc:HGNC:28857]
41751	MSTRG.10401	993.569	-0.403594	0.144564	-2.79181	0.00524139	0.0312752	16	Chr16	4510668	4538828	-	CDIP1	29965	hsa:29965	cell death inducing p53 target 1 [Source:HGNC Symbol;Acc:HGNC:13234]
26017	MSTRG.28266	67.0341	-0.403471	0.317444	-1.271	0.203729	0.471875	9	Chr9	4490467	4587469	+	SLC1A1	6505	hsa:6505	solute carrier family 1 member 1 [Source:HGNC Symbol;Acc:HGNC:10939]
5302	MSTRG.16382	1832.69	-0.40315	0.12655	-3.1857	0.00144404	0.0106667	2	Chr2	85605253	85612066	-	C2orf68	388969	hsa:388969	chromosome 2 open reading frame 68 [Source:HGNC Symbol;Acc:HGNC:34353]
128	MSTRG.1745	5908.16	-0.402822	0.0958607	-4.20216	2.64e-05	0.000317654	1	Chr1	150218416	150236156	-	ANP32E	81611	hsa:81611	acidic nuclear phosphoprotein 32 family member E [Source:HGNC Symbol;Acc:HGNC:16673]
48179	MSTRG.14895	834.904	-0.402504	0.165056	-2.43858	0.0147449	0.071093	19	Chr19	37007856	37130368	+	ZNF420	147923	hsa:147923	zinc finger protein 420 [Source:HGNC Symbol;Acc:HGNC:20649]
12192	MSTRG.21841	1618.61	-0.402325	0.129209	-3.11375	0.00184728	0.0131155	4	Chr4	87160102	87240314	-	KLHL8	57563	hsa:57563	kelch like family member 8 [Source:HGNC Symbol;Acc:HGNC:18644]
33392	MSTRG.6956	43824.3	-0.40065	0.0762582	-5.25387	1.49e-07	2.71e-06	12	Chr12	112405188	112418838	-	RPL6	6128	hsa:6128	ribosomal protein L6 [Source:HGNC Symbol;Acc:HGNC:10362]
190	MSTRG.1856	14987.9	-0.400647	0.115086	-3.48129	0.000499002	0.00426598	1	Chr1	153990761	153992155	+	RPS27	6232	hsa:6232	ribosomal protein S27 [Source:HGNC Symbol;Acc:HGNC:10416]
41914	MSTRG.11171	97.5452	-0.400592	0.297095	-1.34836	0.177543	0.430576	16	Chr16	67666813	67668757	+	C16orf86	388284	hsa:388284	chromosome 16 open reading frame 86 [Source:HGNC Symbol;Acc:HGNC:33755]
9215	MSTRG.21103	7688.38	-0.400538	0.101188	-3.95834	7.55e-05	0.000802077	3	Chr3	184561784	184582408	+	EPHB3	2049	hsa:2049	EPH receptor B3 [Source:HGNC Symbol;Acc:HGNC:3394]
30236	MSTRG.4300	13454.2	-0.400528	0.0811977	-4.93275	8.11e-07	1.31e-05	11	Chr11	17074387	17077715	-	RPS13	6207	hsa:6207	ribosomal protein S13 [Source:HGNC Symbol;Acc:HGNC:10386]
36199	MSTRG.7551	1597.56	-0.400295	0.133412	-3.00045	0.00269581	0.0180463	13	Chr13	49660673	49691486	-	EBPL	84650	hsa:84650	EBP like [Source:HGNC Symbol;Acc:HGNC:18061]
44345	MSTRG.12443	195.813	-0.399638	0.271318	-1.47295	0.140764	0.371694	17	Chr17	40177009	40195656	+	RAPGEFL1	51195	hsa:51195	Rap guanine nucleotide exchange factor like 1 [Source:HGNC Symbol;Acc:HGNC:17428]
238	MSTRG.1023	1454.93	-0.399398	0.131745	-3.03161	0.00243255	0.0165274	1	Chr1	54225432	54413479	-	SSBP3	23648	hsa:23648	single stranded DNA binding protein 3 [Source:HGNC Symbol;Acc:HGNC:15674]
23543	MSTRG.27394	308.104	-0.398863	0.221319	-1.80221	0.071512	0.233927	8	Chr8	37843267	37849861	-	BRF2	55290	hsa:55290	BRF2 RNA polymerase III transcription initiation factor subunit [Source:HGNC Symbol;Acc:HGNC:17298]
5387	MSTRG.16661	723.185	-0.398669	0.174666	-2.28246	0.0224622	0.0991522	2	Chr2	119759921	119984899	+	PTPN4	5775	hsa:5775	protein tyrosine phosphatase non-receptor type 4 [Source:HGNC Symbol;Acc:HGNC:9656]
50770	MSTRG.18221	1374.19	-0.398492	0.135401	-2.94306	0.00324988	0.0211235	20	Chr20	49278177	49299600	+	ZFAS1	441951	hsa:441951	ZNFX1 antisense RNA 1 [Source:HGNC Symbol;Acc:HGNC:33101]
20657	MSTRG.26295	3370.5	-0.39816	0.10433	-3.81635	0.000135441	0.00135667	7	Chr7	87934142	88202889	+	ADAM22	53616	hsa:53616	ADAM metallopeptidase domain 22 [Source:HGNC Symbol;Acc:HGNC:201]
33567	MSTRG.6210	443.409	-0.398051	0.195429	-2.03681	0.0416689	0.157864	12	Chr12	49836042	49843106	-	BCDIN3D	144233	hsa:144233	BCDIN3 domain containing RNA methyltransferase [Source:HGNC Symbol;Acc:HGNC:27050]
9474	MSTRG.20248	28.3555	-0.397974	0.310049	-1.28358	0.199287	0.46518	3	Chr3	73061658	73063337	+	EBLN2	55096	hsa:55096	endogenous Bornavirus like nucleoprotein 2 [Source:HGNC Symbol;Acc:HGNC:25493]
17720	MSTRG.24788	396.688	-0.397932	0.201845	-1.97147	0.0486697	0.176922	6	Chr6	89926527	90296908	-	BACH2	60468	hsa:60468	BTB domain and CNC homolog 2 [Source:HGNC Symbol;Acc:HGNC:14078]
14724	MSTRG.23687	22783.7	-0.39706	0.0815021	-4.87177	1.11e-06	1.73e-05	5	Chr5	150442634	150449739	-	RPS14	6208	hsa:6208	ribosomal protein S14 [Source:HGNC Symbol;Acc:HGNC:10387]
30243	MSTRG.5345	6667.21	-0.397001	0.0876295	-4.53045	5.89e-06	8.02e-05	11	Chr11	115169217	115504957	-	CADM1	23705	hsa:23705	cell adhesion molecule 1 [Source:HGNC Symbol;Acc:HGNC:5951]
41805	ENSG00000261609.8	571.072	-0.396894	0.185389	-2.14087	0.0322845	0.131444	16	Chr16	81314943	81390809	+	GAN	8139	hsa:8139	gigaxonin [Source:HGNC Symbol;Acc:HGNC:4137]
25861	MSTRG.29030	2172.79	-0.396771	0.141997	-2.79422	0.00520246	0.0310553	9	Chr9	112486826	112669397	+	KIAA1958	158405	hsa:158405	KIAA1958 [Source:HGNC Symbol;Acc:HGNC:23427]
9248	MSTRG.21064	1803.76	-0.396511	0.128649	-3.08212	0.00205531	0.0142606	3	Chr3	180989761	181836880	+	SOX2-OT	347689	hsa:347689	SOX2 overlapping transcript [Source:HGNC Symbol;Acc:HGNC:20209]
28005	MSTRG.3104	6003.45	-0.395951	0.0930336	-4.256	2.08e-05	0.00025622	10	Chr10	31318494	31529814	+	ZEB1	6935	hsa:6935	zinc finger E-box binding homeobox 1 [Source:HGNC Symbol;Acc:HGNC:11642]
17831	ENSG00000111886.11	85.4005	-0.395771	0.31598	-1.25252	0.21038	0.48016	6	Chr6	89254463	89315299	-	GABRR2	2570	hsa:2570	gamma-aminobutyric acid type A receptor subunit rho2 [Source:HGNC Symbol;Acc:HGNC:4091]
23446	MSTRG.27378	83.9668	-0.395395	0.306749	-1.28899	0.197403	0.462076	8	Chr8	33591329	33600023	-	DUSP26	78986	hsa:78986	dual specificity phosphatase 26 [Source:HGNC Symbol;Acc:HGNC:28161]
25790	MSTRG.28383	36062.5	-0.395377	0.0754487	-5.24035	1.6e-07	2.9e-06	9	Chr9	19375714	19380236	-	RPS6	6194	hsa:6194	ribosomal protein S6 [Source:HGNC Symbol;Acc:HGNC:10429]
33448	MSTRG.6107	1745.24	-0.395249	0.119826	-3.29851	0.000971978	0.00758315	12	Chr12	45729705	45908040	+	ARID2	196528	hsa:196528	AT-rich interaction domain 2 [Source:HGNC Symbol;Acc:HGNC:18037]
12155	MSTRG.21517	5667.11	-0.394857	0.0918285	-4.29994	1.71e-05	0.000214555	4	Chr4	25747432	25863760	-	SEL1L3	23231	hsa:23231	SEL1L family member 3 [Source:HGNC Symbol;Acc:HGNC:29108]
54331	MSTRG.30073	605.003	-0.394403	0.172839	-2.28191	0.0224948	0.0992197	X	ChrX	102513681	102516739	-	TMSB15A	11013	hsa:11013	thymosin beta 15A [Source:HGNC Symbol;Acc:HGNC:30744]
37622	MSTRG.8230	470.702	-0.394379	0.18892	-2.08755	0.0368389	0.144305	14	Chr14	39114222	39136973	+	GEMIN2	8487	hsa:8487	gem nuclear organelle associated protein 2 [Source:HGNC Symbol;Acc:HGNC:10884]
23404	MSTRG.27953	9214.68	-0.393999	0.0884957	-4.45218	8.5e-06	0.000112997	8	Chr8	108162786	108443496	-	EIF3E	3646	hsa:3646	eukaryotic translation initiation factor 3 subunit E [Source:HGNC Symbol;Acc:HGNC:3277]
53001	MSTRG.19420	882.355	-0.393465	0.152618	-2.57811	0.00993413	0.0519157	22	Chr22	46267960	46294008	+	TTC38	55020	hsa:55020	tetratricopeptide repeat domain 38 [Source:HGNC Symbol;Acc:HGNC:26082]
54259	MSTRG.30229	10837.1	-0.393205	0.0967855	-4.06264	4.85e-05	0.000542591	X	ChrX	119786503	119791630	-	RPL39	6170	hsa:6170	ribosomal protein L39 [Source:HGNC Symbol;Acc:HGNC:10350]
44281	MSTRG.12497	417.75	-0.393044	0.216649	-1.8142	0.0696474	0.22943	17	Chr17	42659283	42667006	+	TUBG2	27175	hsa:27175	tubulin gamma 2 [Source:HGNC Symbol;Acc:HGNC:12419]
89	MSTRG.849	23295.4	-0.39293	0.0778789	-5.0454	4.53e-07	7.67e-06	1	Chr1	44775250	44778779	+	RPS8	6202	hsa:6202	ribosomal protein S8 [Source:HGNC Symbol;Acc:HGNC:10441]
41767	MSTRG.10891	1172.92	-0.392897	0.153185	-2.56485	0.0103219	0.0535746	16	Chr16	31114488	31131393	+	KAT8	84148	hsa:84148	lysine acetyltransferase 8 [Source:HGNC Symbol;Acc:HGNC:17933]
12224	MSTRG.21519	1145.76	-0.392523	0.155371	-2.52636	0.0115253	0.0585638	4	Chr4	25861829	25929874	+	SMIM20	389203	hsa:389203	small integral membrane protein 20 [Source:HGNC Symbol;Acc:HGNC:37260]
48150	MSTRG.14696	1176.79	-0.392463	0.138798	-2.82759	0.00468995	0.0285182	19	Chr19	20535824	20661606	-	ZNF737	100129842	hsa:100129842	zinc finger protein 737 [Source:HGNC Symbol;Acc:HGNC:32468]
12200	MSTRG.21959	1325.02	-0.392304	0.13382	-2.93159	0.00337234	0.0217685	4	Chr4	102885047	103099870	-	SLC9B1	150159	hsa:150159	solute carrier family 9 member B1 [Source:HGNC Symbol;Acc:HGNC:24244]
30498	MSTRG.5016	198.322	-0.392014	0.257699	-1.52121	0.128208	0.349416	11	Chr11	76381302	76414619	+	GVQW3	100506127	hsa:100506127	GVQW motif containing 3 [Source:HGNC Symbol;Acc:HGNC:51239]
14768	MSTRG.23446	2334.27	-0.391956	0.111528	-3.51442	0.000440713	0.00383101	5	Chr5	134874370	134901635	+	TXNDC15	79770	hsa:79770	thioredoxin domain containing 15 [Source:HGNC Symbol;Acc:HGNC:20652]
28156	MSTRG.3981	231.52	-0.391556	0.254345	-1.53947	0.12369	0.341445	10	Chr10	132207491	132331847	-	STK32C	282974	hsa:282974	serine/threonine kinase 32C [Source:HGNC Symbol;Acc:HGNC:21332]
25917	MSTRG.28269	514.358	-0.391146	0.186894	-2.09287	0.0363605	0.142991	9	Chr9	4662293	4665258	+	PLPP6	403313	hsa:403313	phospholipid phosphatase 6 [Source:HGNC Symbol;Acc:HGNC:23682]
33495	MSTRG.6444	3483.17	-0.390851	0.144414	-2.70645	0.00680067	0.0385397	12	Chr12	57546025	57586633	+	KIF5A	3798	hsa:3798	kinesin family member 5A [Source:HGNC Symbol;Acc:HGNC:6323]
39669	MSTRG.9280	11154.6	-0.390369	0.0836463	-4.6669	3.06e-06	4.37e-05	15	Chr15	43746409	43773278	+	PDIA3	2923	hsa:2923	protein disulfide isomerase family A member 3 [Source:HGNC Symbol;Acc:HGNC:4606]
26015	MSTRG.29258	82.7831	-0.389585	0.304432	-1.27971	0.200647	0.466755	9	Chr9	129738330	129777329	-	PTGES	9536	hsa:9536	prostaglandin E synthase [Source:HGNC Symbol;Acc:HGNC:9599]
115	MSTRG.2050	401.297	-0.389456	0.203036	-1.91816	0.0550911	0.194158	1	Chr1	162069690	162386812	+	NOS1AP	9722	hsa:9722	nitric oxide synthase 1 adaptor protein [Source:HGNC Symbol;Acc:HGNC:16859]
39696	MSTRG.9822	2610.76	-0.389359	0.113664	-3.42552	0.000613617	0.00510327	15	Chr15	78437430	78501453	+	IREB2	3658	hsa:3658	iron responsive element binding protein 2 [Source:HGNC Symbol;Acc:HGNC:6115]
17679	MSTRG.24229	909.486	-0.389317	0.170479	-2.28367	0.0223909	0.0988957	6	Chr6	26055739	26056470	-	H1-2	3006	hsa:3006	H1.2 linker histone, cluster member [Source:HGNC Symbol;Acc:HGNC:4716]
48088	MSTRG.15266	4142	-0.38926	0.096937	-4.0156	5.93e-05	0.000646641	19	Chr19	49289637	49362457	-	SLC6A16	28968	hsa:28968	solute carrier family 6 member 16 [Source:HGNC Symbol;Acc:HGNC:13622]
9317	MSTRG.20631	702.25	-0.38918	0.166418	-2.33857	0.0193575	0.0884147	3	Chr3	129440035	129520507	+	IFT122	55764	hsa:55764	intraflagellar transport 122 [Source:HGNC Symbol;Acc:HGNC:13556]
182	MSTRG.2080	2483.38	-0.388947	0.10785	-3.60637	0.000310515	0.00282535	1	Chr1	165662215	165698863	-	ALDH9A1	223	hsa:223	aldehyde dehydrogenase 9 family member A1 [Source:HGNC Symbol;Acc:HGNC:412]
5408	MSTRG.17079	656.253	-0.388711	0.18158	-2.14071	0.0322973	0.13146	2	Chr2	178463663	178478600	-	FKBP7	51661	hsa:51661	FKBP prolyl isomerase 7 [Source:HGNC Symbol;Acc:HGNC:3723]
33519	MSTRG.6428	906.94	-0.388632	0.157468	-2.46801	0.0135867	0.0666094	12	Chr12	57243452	57431005	-	STAC3	246329	hsa:246329	SH3 and cysteine rich domain 3 [Source:HGNC Symbol;Acc:HGNC:28423]
50775	MSTRG.17977	1260.25	-0.387906	0.134371	-2.88683	0.00389145	0.0244152	20	Chr20	32443058	32585074	-	NOL4L	140688	hsa:140688	nucleolar protein 4 like [Source:HGNC Symbol;Acc:HGNC:16106]
25935	MSTRG.29406	378.687	-0.387831	0.20316	-1.90899	0.0562631	0.197256	9	Chr9	137299630	137302271	-	NRARP	441478	hsa:441478	NOTCH regulated ankyrin repeat protein [Source:HGNC Symbol;Acc:HGNC:33843]
33531	MSTRG.6189	842.814	-0.387817	0.170208	-2.2785	0.022697	0.0999242	12	Chr12	49097135	49110900	-	LMBR1L	55716	hsa:55716	limb development membrane protein 1 like [Source:HGNC Symbol;Acc:HGNC:18268]
41725	MSTRG.10286	2223.12	-0.387785	0.119063	-3.25698	0.00112604	0.00863677	16	Chr16	2204247	2209453	+	MLST8	64223	hsa:64223	MTOR associated protein, LST8 homolog [Source:HGNC Symbol;Acc:HGNC:24825]
119	MSTRG.1934	11369.6	-0.387747	0.0892045	-4.34672	1.38e-05	0.000176651	1	Chr1	155859566	155885199	+	SYT11	23208	hsa:23208	synaptotagmin 11 [Source:HGNC Symbol;Acc:HGNC:19239]
25841	MSTRG.28408	766.07	-0.387516	0.157854	-2.45491	0.0140921	0.0685409	9	Chr9	23690103	23826394	-	ELAVL2	1993	hsa:1993	ELAV like RNA binding protein 2 [Source:HGNC Symbol;Acc:HGNC:3313]
33450	MSTRG.6989	2868.95	-0.38733	0.11922	-3.24885	0.00115872	0.00881384	12	Chr12	113221049	113298723	+	TPCN1	53373	hsa:53373	two pore segment channel 1 [Source:HGNC Symbol;Acc:HGNC:18182]
23426	MSTRG.27389	4940.63	-0.387242	0.105756	-3.66165	0.000250596	0.00234124	8	Chr8	37736600	37758422	+	ERLIN2	11160	hsa:11160	ER lipid raft associated 2 [Source:HGNC Symbol;Acc:HGNC:1356]
14748	MSTRG.23762	5353.49	-0.387217	0.0958189	-4.04113	5.32e-05	0.000590403	5	Chr5	159157408	159210053	-	RNF145	153830	hsa:153830	ring finger protein 145 [Source:HGNC Symbol;Acc:HGNC:20853]
48156	MSTRG.15193	186.947	-0.38707	0.254869	-1.5187	0.128837	0.350493	19	Chr19	47220821	47232766	-	BBC3	27113	hsa:27113	BCL2 binding component 3 [Source:HGNC Symbol;Acc:HGNC:17868]
23463	MSTRG.28089	1425	-0.386961	0.141185	-2.74081	0.00612871	0.0354964	8	Chr8	139727724	140458579	-	TRAPPC9	83696	hsa:83696	trafficking protein particle complex 9 [Source:HGNC Symbol;Acc:HGNC:30832]
48134	MSTRG.14363	1512.92	-0.386851	0.125362	-3.08587	0.00202956	0.0141222	19	Chr19	11199294	11262524	-	DOCK6	57572	hsa:57572	dedicator of cytokinesis 6 [Source:HGNC Symbol;Acc:HGNC:19189]
5327	MSTRG.16741	199.696	-0.386435	0.248962	-1.55218	0.120619	0.336311	2	Chr2	131527674	131533666	+	CCDC74A	90557	hsa:90557	coiled-coil domain containing 74A [Source:HGNC Symbol;Acc:HGNC:25197]
23425	MSTRG.27460	3211.74	-0.386082	0.104123	-3.70793	0.000208963	0.00200345	8	Chr8	43093497	43131180	+	POMK	84197	hsa:84197	protein O-mannose kinase [Source:HGNC Symbol;Acc:HGNC:26267]
54386	MSTRG.30401	244.606	-0.385828	0.239405	-1.61161	0.107047	0.310357	X	ChrX	153494979	153509546	+	BGN	633	hsa:633	biglycan [Source:HGNC Symbol;Acc:HGNC:1044]
26010	MSTRG.29188	143.724	-0.385766	0.291033	-1.32551	0.185003	0.442373	9	Chr9	127815012	127854658	-	ENG	2022	hsa:2022	endoglin [Source:HGNC Symbol;Acc:HGNC:3349]
9249	MSTRG.20125	1637.21	-0.385727	0.126575	-3.04741	0.00230824	0.0157902	3	Chr3	53283428	53347586	-	DCP1A	55802	hsa:55802	decapping mRNA 1A [Source:HGNC Symbol;Acc:HGNC:18714]
48199	MSTRG.15352	699.462	-0.3854	0.169246	-2.27716	0.0227769	0.100129	19	Chr19	51804815	51905040	-	ZNF577	84765	hsa:84765	zinc finger protein 577 [Source:HGNC Symbol;Acc:HGNC:28673]
9263	MSTRG.19779	2315.66	-0.385342	0.110626	-3.48329	0.000495283	0.00424144	3	Chr3	33496244	33718356	-	CLASP2	23122	hsa:23122	cytoplasmic linker associated protein 2 [Source:HGNC Symbol;Acc:HGNC:17078]
54417	MSTRG.29785	193.646	-0.38527	0.26733	-1.44118	0.149535	0.385601	X	ChrX	49187814	49200199	-	SYP	6855	hsa:6855	synaptophysin [Source:HGNC Symbol;Acc:HGNC:11506]
9314	MSTRG.20555	1152.36	-0.385266	0.160934	-2.39393	0.0166688	0.0783294	3	Chr3	125446649	125520202	-	SNX4	8723	hsa:8723	sorting nexin 4 [Source:HGNC Symbol;Acc:HGNC:11175]
25811	MSTRG.29362	14876.9	-0.38517	0.0979046	-3.93414	8.35e-05	0.000875533	9	Chr9	136494432	136546048	-	NOTCH1	4851	hsa:4851	notch receptor 1 [Source:HGNC Symbol;Acc:HGNC:7881]
44151	MSTRG.12210	1545.31	-0.384893	0.124239	-3.09801	0.00194823	0.013664	17	Chr17	30248202	30292056	-	BLMH	642	hsa:642	bleomycin hydrolase [Source:HGNC Symbol;Acc:HGNC:1059]
23405	MSTRG.27974	8450.92	-0.384874	0.0865722	-4.44571	8.76e-06	0.000115635	8	Chr8	116642129	116766925	-	EIF3H	8667	hsa:8667	eukaryotic translation initiation factor 3 subunit H [Source:HGNC Symbol;Acc:HGNC:3273]
50903	MSTRG.18360	151.533	-0.384722	0.284781	-1.35094	0.176715	0.429541	20	Chr20	63547890	63556695	+	FNDC11	79025	hsa:79025	fibronectin type III domain containing 11 [Source:HGNC Symbol;Acc:HGNC:28764]
30396	MSTRG.4539	556.63	-0.384666	0.186599	-2.06146	0.0392592	0.151373	11	Chr11	47248299	47269033	+	NR1H3	10062	hsa:10062	nuclear receptor subfamily 1 group H member 3 [Source:HGNC Symbol;Acc:HGNC:7966]
25817	MSTRG.28761	6345.03	-0.384206	0.101271	-3.79383	0.000148339	0.00147308	9	Chr9	78297124	78330093	+	PSAT1	29968	hsa:29968	phosphoserine aminotransferase 1 [Source:HGNC Symbol;Acc:HGNC:19129]
41775	MSTRG.11419	933.287	-0.383944	0.152471	-2.51815	0.0117973	0.0595823	16	Chr16	83899114	83966332	+	MLYCD	23417	hsa:23417	malonyl-CoA decarboxylase [Source:HGNC Symbol;Acc:HGNC:7150]
91	MSTRG.1333	23060.7	-0.382406	0.0765092	-4.99816	5.79e-07	9.56e-06	1	Chr1	92832012	92841924	+	RPL5	6125	hsa:6125	ribosomal protein L5 [Source:HGNC Symbol;Acc:HGNC:10360]
9458	MSTRG.19907	136.977	-0.381834	0.276367	-1.38162	0.167088	0.414747	3	Chr3	44712642	44723831	+	ZNF502	91392	hsa:91392	zinc finger protein 502 [Source:HGNC Symbol;Acc:HGNC:23718]
17654	MSTRG.25064	992.941	-0.381515	0.144518	-2.63991	0.00829281	0.0450709	6	Chr6	132769369	132813339	-	SLC18B1	116843	hsa:116843	solute carrier family 18 member B1 [Source:HGNC Symbol;Acc:HGNC:21573]
686	ENSG00000203685.10	43.147	-0.3815	0.317884	-1.20012	0.230091	0.506923	1	Chr1	226548763	226609230	+	STUM	375057	hsa:375057	stum, mechanosensory transduction mediator homolog [Source:HGNC Symbol;Acc:HGNC:30491]
37550	MSTRG.8320	5846.23	-0.381485	0.0954632	-3.99615	6.44e-05	0.000694521	14	Chr14	51826194	51979342	+	GNG2	54331	hsa:54331	G protein subunit gamma 2 [Source:HGNC Symbol;Acc:HGNC:4404]
48062	MSTRG.15009	74.4515	-0.38117	0.317294	-1.20132	0.229628	0.506588	19	Chr19	40466240	40576464	+	SPTBN4	57731	hsa:57731	spectrin beta, non-erythrocytic 4 [Source:HGNC Symbol;Acc:HGNC:14896]
36198	MSTRG.7506	1576.76	-0.38094	0.126137	-3.02006	0.00252725	0.0171012	13	Chr13	46553167	46753040	+	LRCH1	23143	hsa:23143	leucine rich repeats and calponin homology domain containing 1 [Source:HGNC Symbol;Acc:HGNC:20309]
508	MSTRG.1720	373.895	-0.380837	0.225769	-1.68684	0.0916332	0.280073	1	Chr1	149782688	149813693	-	H2BC18	440689	hsa:440689	H2B clustered histone 18 [Source:HGNC Symbol;Acc:HGNC:24700]
36212	MSTRG.7358	825.421	-0.380624	0.154451	-2.46437	0.0137256	0.0671501	13	Chr13	31199974	31332276	+	B3GLCT	145173	hsa:145173	beta 3-glucosyltransferase [Source:HGNC Symbol;Acc:HGNC:20207]
41868	MSTRG.10211	296.713	-0.380529	0.227861	-1.67001	0.0949178	0.286163	16	Chr16	692497	705808	-	FBXL16	146330	hsa:146330	F-box and leucine rich repeat protein 16 [Source:HGNC Symbol;Acc:HGNC:14150]
39706	MSTRG.9741	2109.94	-0.380241	0.120566	-3.1538	0.00161161	0.0116744	15	Chr15	74890004	74902219	+	MPI	4351	hsa:4351	mannose phosphate isomerase [Source:HGNC Symbol;Acc:HGNC:7216]
44400	MSTRG.11797	113.575	-0.380197	0.291185	-1.30569	0.191658	0.453312	17	Chr17	7281717	7288257	+	SLC2A4	6517	hsa:6517	solute carrier family 2 member 4 [Source:HGNC Symbol;Acc:HGNC:11009]
9191	MSTRG.19610	13773.9	-0.380066	0.0819869	-4.6357	3.56e-06	5.04e-05	3	Chr3	12834484	12841582	-	RPL32	6161	hsa:6161	ribosomal protein L32 [Source:HGNC Symbol;Acc:HGNC:10336]
44114	MSTRG.12563	3447.44	-0.380066	0.101928	-3.72876	0.000192425	0.00185915	17	Chr17	44070734	44076344	+	G6PC3	92579	hsa:92579	glucose-6-phosphatase catalytic subunit 3 [Source:HGNC Symbol;Acc:HGNC:24861]
25797	MSTRG.29319	35835.5	-0.379646	0.0787083	-4.82345	1.41e-06	2.14e-05	9	Chr9	133348217	133351426	+	RPL7A	6130	hsa:6130	ribosomal protein L7a [Source:HGNC Symbol;Acc:HGNC:10364]
17750	MSTRG.24823	323.124	-0.379608	0.216273	-1.75523	0.0792201	0.252424	6	Chr6	104936615	105083332	+	LIN28B	389421	hsa:389421	lin-28 homolog B [Source:HGNC Symbol;Acc:HGNC:32207]
28089	MSTRG.3580	729.464	-0.379238	0.175204	-2.16455	0.0304225	0.125706	10	Chr10	89579496	89645572	-	PANK1	53354	hsa:53354	pantothenate kinase 1 [Source:HGNC Symbol;Acc:HGNC:8598]
23480	MSTRG.27406	1020.84	-0.379221	0.157927	-2.40123	0.0163399	0.0770491	8	Chr8	38225217	38275558	+	DDHD2	23259	hsa:23259	DDHD domain containing 2 [Source:HGNC Symbol;Acc:HGNC:29106]
20858	ENSG00000214652.6	264.228	-0.379016	0.247958	-1.52855	0.126377	0.346182	7	Chr7	64045433	64085339	+	ZNF727	442319	hsa:442319	zinc finger protein 727 [Source:HGNC Symbol;Acc:HGNC:22785]
14744	MSTRG.23505	6475.99	-0.378765	0.090681	-4.17689	2.96e-05	0.000350577	5	Chr5	139341586	139369720	+	PAIP2	51247	hsa:51247	poly(A) binding protein interacting protein 2 [Source:HGNC Symbol;Acc:HGNC:17970]
23414	MSTRG.27847	13887.1	-0.37872	0.0924636	-4.09589	4.21e-05	0.000478473	8	Chr8	98024850	98046469	-	RPL30	6156	hsa:6156	ribosomal protein L30 [Source:HGNC Symbol;Acc:HGNC:10333]
48455	ENSG00000105538.10	42.478	-0.37819	0.320033	-1.18172	0.237316	0.517401	19	Chr19	48720584	48740610	-	RASIP1	54922	hsa:54922	Ras interacting protein 1 [Source:HGNC Symbol;Acc:HGNC:24716]
44317	MSTRG.13304	248.171	-0.377992	0.233894	-1.61608	0.106076	0.308437	17	Chr17	81927828	81930753	+	MAFG-DT	92659	hsa:92659	MAFG divergent transcript [Source:HGNC Symbol;Acc:HGNC:43649]
20714	MSTRG.26574	1178.78	-0.377971	0.138135	-2.73624	0.00621464	0.0358694	7	Chr7	107168960	107202522	+	HBP1	26959	hsa:26959	HMG-box transcription factor 1 [Source:HGNC Symbol;Acc:HGNC:23200]
41717	MSTRG.11087	3717.5	-0.377936	0.104573	-3.6141	0.000301397	0.00274905	16	Chr16	58462845	58513628	+	NDRG4	65009	hsa:65009	NDRG family member 4 [Source:HGNC Symbol;Acc:HGNC:14466]
20644	MSTRG.26929	5567.59	-0.377478	0.0902352	-4.18327	2.87e-05	0.000342507	7	Chr7	149872967	149891416	+	ATP6V0E2	155066	hsa:155066	ATPase H+ transporting V0 subunit e2 [Source:HGNC Symbol;Acc:HGNC:21723]
15016	ENSG00000248727.6	38.8684	-0.377373	0.318716	-1.18404	0.236396	0.516278	5	Chr5	56451626	56481946	-	LINC01948	102467147	hsa:102467147	long intergenic non-protein coding RNA 1948 [Source:HGNC Symbol;Acc:HGNC:52772]
50810	MSTRG.17834	609.327	-0.377224	0.172619	-2.1853	0.0288667	0.12064	20	Chr20	16272103	16573448	-	KIF16B	55614	hsa:55614	kinesin family member 16B [Source:HGNC Symbol;Acc:HGNC:15869]
526	MSTRG.732	260.676	-0.376399	0.230306	-1.63434	0.102187	0.300832	1	Chr1	39757181	39788865	-	BMP8B	656	hsa:656	bone morphogenetic protein 8b [Source:HGNC Symbol;Acc:HGNC:1075]
25876	MSTRG.29078	1024.5	-0.376327	0.145588	-2.58488	0.00974128	0.0512169	9	Chr9	120600810	120714470	-	MEGF9	1955	hsa:1955	multiple EGF like domains 9 [Source:HGNC Symbol;Acc:HGNC:3234]
12202	MSTRG.22255	1400.58	-0.37621	0.129474	-2.90568	0.00366451	0.0232246	4	Chr4	152320543	152536092	-	FBXW7	55294	hsa:55294	F-box and WD repeat domain containing 7 [Source:HGNC Symbol;Acc:HGNC:16712]
48298	MSTRG.14297	316.309	-0.375868	0.22128	-1.69861	0.0893935	0.275022	19	Chr19	9291139	9309838	-	ZNF699	374879	hsa:374879	zinc finger protein 699 [Source:HGNC Symbol;Acc:HGNC:24750]
5413	MSTRG.15748	546.667	-0.375783	0.178005	-2.11108	0.0347658	0.138353	2	Chr2	23385178	23708753	+	KLHL29	114818	hsa:114818	kelch like family member 29 [Source:HGNC Symbol;Acc:HGNC:29404]
33537	MSTRG.6047	714.194	-0.375778	0.166486	-2.25711	0.024001	0.104197	12	Chr12	38316761	38329721	+	ALG10B	144245	hsa:144245	ALG10 alpha-1,2-glucosyltransferase B [Source:HGNC Symbol;Acc:HGNC:31088]
48343	MSTRG.14407	237.212	-0.375683	0.245557	-1.52992	0.126036	0.34582	19	Chr19	12163063	12189871	+	ZNF136	7695	hsa:7695	zinc finger protein 136 [Source:HGNC Symbol;Acc:HGNC:12920]
9496	MSTRG.20015	82.8432	-0.375351	0.308121	-1.21819	0.223151	0.497879	3	Chr3	49554476	49671549	+	BSN	8927	hsa:8927	bassoon presynaptic cytomatrix protein [Source:HGNC Symbol;Acc:HGNC:1117]
52106	MSTRG.18497	823.29	-0.375029	0.157424	-2.38229	0.0172055	0.0803729	21	Chr21	17763314	17819386	-	C21orf91-OT1	246312	hsa:246312	C21orf91 overlapping transcript 1 [Source:HGNC Symbol;Acc:HGNC:16729]
39720	MSTRG.9662	1085.89	-0.374709	0.140102	-2.67454	0.00748315	0.0416827	15	Chr15	70047789	70098176	-	TLE3	7090	hsa:7090	TLE family member 3, transcriptional corepressor [Source:HGNC Symbol;Acc:HGNC:11839]
5282	MSTRG.17031	3273.95	-0.374568	0.106491	-3.51737	0.000435842	0.00379527	2	Chr2	175923881	176002839	-	LNPK	80856	hsa:80856	lunapark, ER junction formation factor [Source:HGNC Symbol;Acc:HGNC:21610]
5601	MSTRG.15728	24.6823	-0.374094	0.305059	-1.2263	0.220086	0.493966	2	Chr2	19351484	19358623	-	OSR1	130497	hsa:130497	odd-skipped related transcription factor 1 [Source:HGNC Symbol;Acc:HGNC:8111]
26005	MSTRG.28523	174.09	-0.373751	0.274433	-1.3619	0.173229	0.424538	9	Chr9	35673917	35681159	+	CA9	768	hsa:768	carbonic anhydrase 9 [Source:HGNC Symbol;Acc:HGNC:1383]
33606	MSTRG.6852	372.535	-0.373212	0.210625	-1.77193	0.0764069	0.24615	12	Chr12	105019783	105107643	-	ALDH1L2	160428	hsa:160428	aldehyde dehydrogenase 1 family member L2 [Source:HGNC Symbol;Acc:HGNC:26777]
33413	MSTRG.6350	12846.3	-0.372997	0.0864033	-4.31693	1.58e-05	0.000199365	12	Chr12	54230941	54280133	-	CBX5	23468	hsa:23468	chromobox 5 [Source:HGNC Symbol;Acc:HGNC:1555]
20629	MSTRG.26905	26978.6	-0.372977	0.0761055	-4.90079	9.55e-07	1.52e-05	7	Chr7	149003061	149028662	-	PDIA4	9601	hsa:9601	protein disulfide isomerase family A member 4 [Source:HGNC Symbol;Acc:HGNC:30167]
33549	MSTRG.6198	585.771	-0.372819	0.173916	-2.14368	0.0320587	0.130666	12	Chr12	49346887	49357546	+	DNAJC22	79962	hsa:79962	DnaJ heat shock protein family (Hsp40) member C22 [Source:HGNC Symbol;Acc:HGNC:25802]
28009	MSTRG.3425	4636.23	-0.372674	0.0929547	-4.0092	6.09e-05	0.000661119	10	Chr10	73007216	73096974	-	P4HA1	5033	hsa:5033	prolyl 4-hydroxylase subunit alpha 1 [Source:HGNC Symbol;Acc:HGNC:8546]
48107	MSTRG.14797	2666.87	-0.37207	0.106951	-3.47888	0.00050351	0.00429962	19	Chr19	33373684	33382686	+	CEBPG	1054	hsa:1054	CCAAT enhancer binding protein gamma [Source:HGNC Symbol;Acc:HGNC:1837]
54327	MSTRG.30397	724.844	-0.372051	0.161101	-2.30943	0.0209197	0.0940038	X	ChrX	153334146	153360110	+	ZNF275	105373378	hsa:105373378	zinc finger protein 275 [Source:HGNC Symbol;Acc:HGNC:13069]
33480	MSTRG.7219	1600.67	-0.372015	0.131906	-2.8203	0.0047979	0.0290333	12	Chr12	133037291	133063304	+	ZNF84	7637	hsa:7637	zinc finger protein 84 [Source:HGNC Symbol;Acc:HGNC:13159]
44154	MSTRG.11951	1965.33	-0.371772	0.120752	-3.07881	0.0020783	0.0143812	17	Chr17	15999783	16045015	+	TTC19	54902	hsa:54902	tetratricopeptide repeat domain 19 [Source:HGNC Symbol;Acc:HGNC:26006]
666	MSTRG.83	201.855	-0.371656	0.297569	-1.24897	0.211675	0.481748	1	Chr1	2528744	2530263	-	HES5	388585	hsa:388585	hes family bHLH transcription factor 5 [Source:HGNC Symbol;Acc:HGNC:19764]
26024	MSTRG.29255	28.6911	-0.37144	0.312158	-1.18991	0.234082	0.512642	9	Chr9	129612224	129620776	-	C9orf50	375759	hsa:375759	chromosome 9 open reading frame 50 [Source:HGNC Symbol;Acc:HGNC:23677]
39707	MSTRG.9095	288.061	-0.371319	0.229012	-1.6214	0.104933	0.306002	15	Chr15	35217344	35546193	-	DPH6	89978	hsa:89978	diphthamine biosynthesis 6 [Source:HGNC Symbol;Acc:HGNC:30543]
54269	MSTRG.30336	4095.62	-0.37115	0.0977055	-3.79866	0.000145482	0.00144662	X	ChrX	136665546	136780932	-	ARHGEF6	9459	hsa:9459	Rac/Cdc42 guanine nucleotide exchange factor 6 [Source:HGNC Symbol;Acc:HGNC:685]
48256	MSTRG.14473	859.076	-0.371048	0.193585	-1.91672	0.0552735	0.194722	19	Chr19	13731759	13763296	+	CCDC130	81576	hsa:81576	coiled-coil domain containing 130 [Source:HGNC Symbol;Acc:HGNC:28118]
9254	MSTRG.20818	1682.1	-0.371014	0.124155	-2.98832	0.00280512	0.0186531	3	Chr3	149738471	149752495	-	COMMD2	51122	hsa:51122	COMM domain containing 2 [Source:HGNC Symbol;Acc:HGNC:24993]
30285	MSTRG.5197	4312.77	-0.370785	0.110524	-3.35479	0.000794257	0.006386	11	Chr11	95976597	96343195	-	MAML2	84441	hsa:84441	mastermind like transcriptional coactivator 2 [Source:HGNC Symbol;Acc:HGNC:16259]
14767	MSTRG.23737	2771.02	-0.370771	0.105277	-3.52187	0.000428518	0.00374235	5	Chr5	154857552	154876792	+	CNOT8	9337	hsa:9337	CCR4-NOT transcription complex subunit 8 [Source:HGNC Symbol;Acc:HGNC:9207]
41694	MSTRG.11462	8589.81	-0.370428	0.0841635	-4.40129	1.08e-05	0.00014031	16	Chr16	85169524	85676204	+	GSE1	23199	hsa:23199	Gse1 coiled-coil protein [Source:HGNC Symbol;Acc:HGNC:28979]
5425	MSTRG.16533	820.426	-0.370042	0.179088	-2.06626	0.038804	0.150275	2	Chr2	104794847	104853183	-	PANTR1	100506421	hsa:100506421	POU3F3 adjacent non-coding transcript 1 [Source:HGNC Symbol;Acc:HGNC:49513]
48450	MSTRG.14657	98.9464	-0.369822	0.307986	-1.20077	0.229839	0.506828	19	Chr19	19512417	19515548	-	TSSK6	83983	hsa:83983	testis specific serine kinase 6 [Source:HGNC Symbol;Acc:HGNC:30410]
46895	MSTRG.13878	814.299	-0.369806	0.15822	-2.3373	0.0194236	0.0886359	18	Chr18	59139865	59158832	+	SEC11C	90701	hsa:90701	SEC11 homolog C, signal peptidase complex subunit [Source:HGNC Symbol;Acc:HGNC:23400]
44148	MSTRG.13149	2180.1	-0.368829	0.11782	-3.13044	0.00174547	0.0125291	17	Chr17	76389455	76453152	-	UBE2O	63893	hsa:63893	ubiquitin conjugating enzyme E2 O [Source:HGNC Symbol;Acc:HGNC:29554]
48418	MSTRG.14115	126.032	-0.368639	0.284688	-1.29489	0.195359	0.459372	19	Chr19	2819867	2836735	+	ZNF554	115196	hsa:115196	zinc finger protein 554 [Source:HGNC Symbol;Acc:HGNC:26629]
12335	MSTRG.21915	230.49	-0.368589	0.240873	-1.53022	0.125962	0.345744	4	Chr4	99546708	99564039	-	TRMT10A	93587	hsa:93587	tRNA methyltransferase 10A [Source:HGNC Symbol;Acc:HGNC:28403]
329	MSTRG.1298	1192.02	-0.368285	0.149407	-2.46498	0.0137021	0.0670792	1	Chr1	89524828	89597861	+	LRRC8B	23507	hsa:23507	leucine rich repeat containing 8 VRAC subunit B [Source:HGNC Symbol;Acc:HGNC:30692]
48143	MSTRG.15535	1490.02	-0.36821	0.127381	-2.89063	0.00384469	0.0241926	19	Chr19	57681968	57758261	+	ZNF551	90233	hsa:90233	zinc finger protein 551 [Source:HGNC Symbol;Acc:HGNC:25108]
28106	MSTRG.3819	553.279	-0.368078	0.181435	-2.0287	0.0424885	0.159838	10	Chr10	110898729	110919201	-	BBIP1	92482	hsa:92482	BBSome interacting protein 1 [Source:HGNC Symbol;Acc:HGNC:28093]
12301	MSTRG.21645	338.359	-0.367931	0.213698	-1.72174	0.0851175	0.265682	4	Chr4	53496399	53552264	+	LNX1-AS1	100873939	hsa:100873939	LNX1 antisense RNA 1 [Source:HGNC Symbol;Acc:HGNC:40345]
44367	MSTRG.11965	176.264	-0.367793	0.258926	-1.42046	0.155475	0.39521	17	Chr17	16620733	16653856	-	ZNF624	57547	hsa:57547	zinc finger protein 624 [Source:HGNC Symbol;Acc:HGNC:29254]
266	MSTRG.1140	2556.45	-0.367523	0.130616	-2.81377	0.00489644	0.0295699	1	Chr1	67685200	67688334	+	GADD45A	1647	hsa:1647	growth arrest and DNA damage inducible alpha [Source:HGNC Symbol;Acc:HGNC:4095]
48392	MSTRG.15243	187.214	-0.367297	0.261737	-1.4033	0.160526	0.40401	19	Chr19	48630029	48637379	-	DBP	1628	hsa:1628	D-box binding PAR bZIP transcription factor [Source:HGNC Symbol;Acc:HGNC:2697]
17567	MSTRG.24999	22377.4	-0.367119	0.0819109	-4.48193	7.4e-06	9.98e-05	6	Chr6	122779715	122784074	+	FABP7	2173	hsa:2173	fatty acid binding protein 7 [Source:HGNC Symbol;Acc:HGNC:3562]
48432	MSTRG.14399	106.499	-0.366922	0.293851	-1.24867	0.211787	0.481767	19	Chr19	11766999	11784078	+	ZNF441	126068	hsa:126068	zinc finger protein 441 [Source:HGNC Symbol;Acc:HGNC:20875]
17572	MSTRG.24176	21384	-0.366881	0.0845279	-4.34035	1.42e-05	0.000180927	6	Chr6	21593750	21598619	+	SOX4	6659	hsa:6659	SRY-box transcription factor 4 [Source:HGNC Symbol;Acc:HGNC:11200]
17809	MSTRG.24872	161.926	-0.366814	0.268782	-1.36472	0.17234	0.42303	6	Chr6	108294990	108526796	+	AFG1L	246269	hsa:246269	AFG1 like ATPase [Source:HGNC Symbol;Acc:HGNC:16411]
481	MSTRG.1	434.132	-0.366609	0.206192	-1.778	0.0754038	0.243839	1	Chr1	185216	196089	-	WASH9P	102723897	hsa:102723897	WAS protein family homolog 9, pseudogene [Source:HGNC Symbol;Acc:HGNC:53981]
48294	MSTRG.14418	391.21	-0.366594	0.214483	-1.7092	0.0874147	0.270763	19	Chr19	12092842	12156734	-	ZNF20	7568	hsa:7568	zinc finger protein 20 [Source:HGNC Symbol;Acc:HGNC:12992]
54256	MSTRG.30065	13433.9	-0.366535	0.0858903	-4.26748	1.98e-05	0.00024459	X	ChrX	101390823	101414133	+	RPL36A	6173	hsa:6173	ribosomal protein L36a [Source:HGNC Symbol;Acc:HGNC:10359]
41881	MSTRG.10768	237.722	-0.366529	0.237133	-1.54566	0.122186	0.339218	16	Chr16	30024426	30052978	-	TLCD3B	83723	hsa:83723	TLC domain containing 3B [Source:HGNC Symbol;Acc:HGNC:25295]
44210	MSTRG.13256	1169.9	-0.365731	0.149846	-2.44071	0.0146586	0.0707679	17	Chr17	81029129	81034881	-	BAIAP2-DT	440465	hsa:440465	BAIAP2 divergent transcript [Source:HGNC Symbol;Acc:HGNC:44342]
48261	MSTRG.14888	437.546	-0.365478	0.194299	-1.88101	0.0599712	0.206065	19	Chr19	36817427	36850787	-	ZNF790	388536	hsa:388536	zinc finger protein 790 [Source:HGNC Symbol;Acc:HGNC:33114]
30265	MSTRG.4439	5496.24	-0.365428	0.0955804	-3.82325	0.000131703	0.00132296	11	Chr11	35618459	35620865	+	FJX1	24147	hsa:24147	four-jointed box kinase 1 [Source:HGNC Symbol;Acc:HGNC:17166]
14758	MSTRG.23603	4700.17	-0.365334	0.0980593	-3.72565	0.000194815	0.00188103	5	Chr5	142108778	142154440	+	NDFIP1	80762	hsa:80762	Nedd4 family interacting protein 1 [Source:HGNC Symbol;Acc:HGNC:17592]
36257	MSTRG.7713	322.827	-0.365329	0.221375	-1.65027	0.0988873	0.294209	13	Chr13	95433603	95579759	+	CLDN10	9071	hsa:9071	claudin 10 [Source:HGNC Symbol;Acc:HGNC:2033]
44384	MSTRG.11706	155.483	-0.365162	0.268149	-1.36179	0.173264	0.424538	17	Chr17	3923869	3964464	-	ATP2A3	489	hsa:489	ATPase sarcoplasmic/endoplasmic reticulum Ca2+ transporting 3 [Source:HGNC Symbol;Acc:HGNC:813]
48244	MSTRG.15521	692.034	-0.365032	0.185453	-1.96833	0.0490302	0.178146	19	Chr19	57487710	57521195	+	ZNF419	79744	hsa:79744	zinc finger protein 419 [Source:HGNC Symbol;Acc:HGNC:20648]
12274	MSTRG.21530	436.267	-0.364879	0.192071	-1.89971	0.0574712	0.200189	4	Chr4	37590799	37686376	-	RELL1	768211	hsa:768211	RELT like 1 [Source:HGNC Symbol;Acc:HGNC:27379]
17587	MSTRG.24048	18648.9	-0.364879	0.0892166	-4.08981	4.32e-05	0.000489421	6	Chr6	3153496	3231730	-	TUBB2A	7280	hsa:7280	tubulin beta 2A class IIa [Source:HGNC Symbol;Acc:HGNC:12412]
44116	MSTRG.12437	5102.06	-0.364322	0.100154	-3.63762	0.000275165	0.0025407	17	Chr17	40121970	40136917	+	MSL1	339287	hsa:339287	MSL complex subunit 1 [Source:HGNC Symbol;Acc:HGNC:27905]
30428	MSTRG.4197	438.394	-0.363947	0.193505	-1.88082	0.059997	0.206107	11	Chr11	7665099	7677222	-	CYB5R2	51700	hsa:51700	cytochrome b5 reductase 2 [Source:HGNC Symbol;Acc:HGNC:24376]
52142	MSTRG.18509	168.564	-0.363574	0.261387	-1.39094	0.164244	0.409721	21	Chr21	28872190	28885371	-	N6AMT1	29104	hsa:29104	N-6 adenine-specific DNA methyltransferase 1 [Source:HGNC Symbol;Acc:HGNC:16021]
5622	MSTRG.17213	105.8	-0.363506	0.309222	-1.17555	0.239775	0.520473	2	Chr2	199457699	199476935	+	SATB2-AS1	150538	hsa:150538	SATB2 antisense RNA 1 [Source:HGNC Symbol;Acc:HGNC:26490]
48396	MSTRG.15164	181.521	-0.363087	0.260195	-1.39544	0.162882	0.407817	19	Chr19	46424696	46428951	-	PNMA8C	110806277	hsa:110806277	PNMA family member 8C [Source:HGNC Symbol;Acc:HGNC:53427]
33626	MSTRG.7221	556.235	-0.362961	0.216333	-1.67779	0.0933881	0.283473	12	Chr12	133104778	133130274	-	ZNF891	101060200	hsa:101060200	zinc finger protein 891 [Source:HGNC Symbol;Acc:HGNC:38709]
41795	MSTRG.10756	737.698	-0.362956	0.162309	-2.23621	0.0253381	0.108835	16	Chr16	29905011	29926236	-	KCTD13	253980	hsa:253980	potassium channel tetramerization domain containing 13 [Source:HGNC Symbol;Acc:HGNC:22234]
50776	MSTRG.18174	1561.96	-0.362924	0.126034	-2.87957	0.00398214	0.0248801	20	Chr20	45934682	45948023	+	PCIF1	63935	hsa:63935	phosphorylated CTD interacting factor 1 [Source:HGNC Symbol;Acc:HGNC:16200]
46917	MSTRG.13975	295.582	-0.362784	0.221027	-1.64136	0.100723	0.297839	18	Chr18	79069284	79378287	+	ATP9B	374868	hsa:374868	ATPase phospholipid transporting 9B (putative) [Source:HGNC Symbol;Acc:HGNC:13541]
54258	MSTRG.29856	11500	-0.362571	0.0879089	-4.1244	3.72e-05	0.000431073	X	ChrX	54807598	54816015	+	MAGED2	10916	hsa:10916	MAGE family member D2 [Source:HGNC Symbol;Acc:HGNC:16353]
269	MSTRG.1444	1342.51	-0.362471	0.131034	-2.76623	0.00567077	0.0333463	1	Chr1	108560088	108644900	+	FAM102B	284611	hsa:284611	family with sequence similarity 102 member B [Source:HGNC Symbol;Acc:HGNC:27637]
141	MSTRG.1145	9703.72	-0.36247	0.0898194	-4.03554	5.45e-05	0.000602864	1	Chr1	67701474	67833467	-	GNG12	55970	hsa:55970	G protein subunit gamma 12 [Source:HGNC Symbol;Acc:HGNC:19663]
52156	ENSG00000154736.6	38.3671	-0.362444	0.318228	-1.13894	0.254727	0.539649	21	Chr21	26917921	26967088	-	ADAMTS5	11096	hsa:11096	ADAM metallopeptidase with thrombospondin type 1 motif 5 [Source:HGNC Symbol;Acc:HGNC:221]
20637	MSTRG.26301	10936.4	-0.362349	0.0818238	-4.4284	9.49e-06	0.000124544	7	Chr7	88205114	88226993	-	SRI	6717	hsa:6717	sorcin [Source:HGNC Symbol;Acc:HGNC:11292]
14802	MSTRG.23842	1348.98	-0.362312	0.130707	-2.77194	0.00557238	0.0328322	5	Chr5	172768095	172771195	-	DUSP1	1843	hsa:1843	dual specificity phosphatase 1 [Source:HGNC Symbol;Acc:HGNC:3064]
23633	MSTRG.27618	27.8119	-0.362127	0.311381	-1.16297	0.244841	0.526969	8	Chr8	70669338	71228629	+	XKR9	389668	hsa:389668	XK related 9 [Source:HGNC Symbol;Acc:HGNC:20937]
50783	MSTRG.18156	1605.77	-0.361735	0.130902	-2.76341	0.00572016	0.0335841	20	Chr20	45361936	45410610	+	SYS1	90196	hsa:90196	SYS1 golgi trafficking protein [Source:HGNC Symbol;Acc:HGNC:16162]
41817	MSTRG.10700	691.063	-0.361709	0.177898	-2.03324	0.0420286	0.158585	16	Chr16	25236000	25257845	-	ZKSCAN2	342357	hsa:342357	zinc finger with KRAB and SCAN domains 2 [Source:HGNC Symbol;Acc:HGNC:25677]
52986	MSTRG.18815	2798.77	-0.361424	0.121086	-2.98484	0.00283728	0.0188336	22	Chr22	17137510	17165287	-	HDHD5	27440	hsa:27440	haloacid dehalogenase like hydrolase domain containing 5 [Source:HGNC Symbol;Acc:HGNC:1843]
44408	MSTRG.11782	157.408	-0.361096	0.282006	-1.28046	0.200385	0.466511	17	Chr17	6651761	6693577	+	C17orf100	388327	hsa:388327	chromosome 17 open reading frame 100 [Source:HGNC Symbol;Acc:HGNC:34494]
204	MSTRG.1847	3163.01	-0.360907	0.109287	-3.30237	0.000958702	0.00750299	1	Chr1	153633981	153646306	+	CHTOP	26097	hsa:26097	chromatin target of PRMT1 [Source:HGNC Symbol;Acc:HGNC:24511]
39841	MSTRG.9620	99.4956	-0.360905	0.295366	-1.22189	0.221749	0.496233	15	Chr15	67290635	67521977	-	IQCH-AS1	100506686	hsa:100506686	IQCH antisense RNA 1 [Source:HGNC Symbol;Acc:HGNC:44104]
39786	MSTRG.9742	601.591	-0.360521	0.216861	-1.66245	0.0964225	0.289055	15	Chr15	74899991	74906883	-	FAM219B	57184	hsa:57184	family with sequence similarity 219 member B [Source:HGNC Symbol;Acc:HGNC:24695]
48421	MSTRG.14250	157.564	-0.360489	0.281198	-1.28198	0.199851	0.466059	19	Chr19	7112254	7294414	-	INSR	3643	hsa:3643	insulin receptor [Source:HGNC Symbol;Acc:HGNC:6091]
30313	MSTRG.5411	1702.56	-0.360442	0.12322	-2.92518	0.00344256	0.022117	11	Chr11	119024113	119030906	-	SLC37A4	2542	hsa:2542	solute carrier family 37 member 4 [Source:HGNC Symbol;Acc:HGNC:4061]
39766	MSTRG.9905	488.902	-0.360273	0.186798	-1.92868	0.0537706	0.190838	15	Chr15	82988440	83011641	-	C15orf40	123207	hsa:123207	chromosome 15 open reading frame 40 [Source:HGNC Symbol;Acc:HGNC:28443]
26037	ENSG00000260691.6	48.2678	-0.360102	0.320039	-1.12518	0.260513	0.546348	9	Chr9	67832764	67920552	+	ANKRD20A1	84210	hsa:84210	ankyrin repeat domain 20 family member A1 [Source:HGNC Symbol;Acc:HGNC:23665]
48157	MSTRG.15447	1917.3	-0.360076	0.131045	-2.74772	0.00600118	0.0348925	19	Chr19	55282071	55312562	+	BRSK1	84446	hsa:84446	BR serine/threonine kinase 1 [Source:HGNC Symbol;Acc:HGNC:18994]
36256	MSTRG.7610	309.74	-0.359962	0.216242	-1.66462	0.0959877	0.28824	13	Chr13	60396456	60573878	+	TDRD3	81550	hsa:81550	tudor domain containing 3 [Source:HGNC Symbol;Acc:HGNC:20612]
48477	MSTRG.14482	59.3447	-0.359532	0.317902	-1.13095	0.258075	0.543736	19	Chr19	13862062	13880759	+	NANOS3	342977	hsa:342977	nanos C2HC-type zinc finger 3 [Source:HGNC Symbol;Acc:HGNC:22048]
9195	MSTRG.20077	16954.4	-0.359297	0.0786655	-4.56741	4.94e-06	6.78e-05	3	Chr3	51993521	51995895	-	RPL29	6159	hsa:6159	ribosomal protein L29 [Source:HGNC Symbol;Acc:HGNC:10331]
30300	MSTRG.5311	2671.39	-0.359207	0.114959	-3.12465	0.00178016	0.0127233	11	Chr11	112074085	112085150	+	NKAPD1	55216	hsa:55216	NKAP domain containing 1 [Source:HGNC Symbol;Acc:HGNC:25569]
48481	MSTRG.14374	57.2542	-0.359104	0.319766	-1.12302	0.261429	0.547809	19	Chr19	11344683	11354944	+	CCDC159	126075	hsa:126075	coiled-coil domain containing 159 [Source:HGNC Symbol;Acc:HGNC:26996]
54382	MSTRG.30414	341.912	-0.358816	0.217868	-1.64694	0.0995704	0.295363	X	ChrX	153972753	153983194	+	TMEM187	8269	hsa:8269	transmembrane protein 187 [Source:HGNC Symbol;Acc:HGNC:13705]
33718	ENSG00000139767.10	88.3392	-0.358596	0.305402	-1.17418	0.240325	0.521288	12	Chr12	118981540	119163051	+	SRRM4	84530	hsa:84530	serine/arginine repetitive matrix 4 [Source:HGNC Symbol;Acc:HGNC:29389]
158	MSTRG.2005	4610.94	-0.358562	0.0951023	-3.77028	0.000163066	0.00160234	1	Chr1	160400563	160428670	+	VANGL2	57216	hsa:57216	VANGL planar cell polarity protein 2 [Source:HGNC Symbol;Acc:HGNC:15511]
12168	MSTRG.21477	4166.75	-0.358534	0.0987151	-3.632	0.00028123	0.00258555	4	Chr4	17460260	17512206	-	QDPR	5860	hsa:5860	quinoid dihydropteridine reductase [Source:HGNC Symbol;Acc:HGNC:9752]
23507	MSTRG.27843	617.357	-0.358322	0.171235	-2.09257	0.0363871	0.143059	8	Chr8	98102343	98117171	-	RIDA	10247	hsa:10247	reactive intermediate imine deaminase A homolog [Source:HGNC Symbol;Acc:HGNC:16897]
12193	MSTRG.21790	2389.37	-0.358308	0.115459	-3.10335	0.00191345	0.0135086	4	Chr4	77157206	77433388	+	CCNG2	901	hsa:901	cyclin G2 [Source:HGNC Symbol;Acc:HGNC:1593]
30298	MSTRG.4807	2255.78	-0.357579	0.113749	-3.14359	0.00166891	0.0120546	11	Chr11	66345373	66347629	-	B4GAT1	11041	hsa:11041	beta-1,4-glucuronyltransferase 1 [Source:HGNC Symbol;Acc:HGNC:15685]
14799	MSTRG.23319	1402.2	-0.357504	0.128084	-2.79117	0.00525179	0.0313159	5	Chr5	123344889	123423592	-	CEP120	153241	hsa:153241	centrosomal protein 120 [Source:HGNC Symbol;Acc:HGNC:26690]
44082	MSTRG.12415	21219	-0.357445	0.0787507	-4.53895	5.65e-06	7.71e-05	17	Chr17	38847859	38853764	-	RPL23	9349	hsa:9349	ribosomal protein L23 [Source:HGNC Symbol;Acc:HGNC:10316]
52979	MSTRG.19231	3219.04	-0.357372	0.112519	-3.17609	0.00149273	0.0109669	22	Chr22	37634653	37666932	+	SH3BP1	23616	hsa:23616	SH3 domain binding protein 1 [Source:HGNC Symbol;Acc:HGNC:10824]
44454	MSTRG.13119	51.1792	-0.357235	0.320092	-1.11604	0.264406	0.551505	17	Chr17	75588057	75626849	+	MYO15B	80022	hsa:80022	myosin XVB [Source:HGNC Symbol;Acc:HGNC:14083]
388	MSTRG.1107	1135.44	-0.357189	0.16021	-2.22951	0.02578	0.110291	1	Chr1	63593410	63660245	+	PGM1	5236	hsa:5236	phosphoglucomutase 1 [Source:HGNC Symbol;Acc:HGNC:8905]
48145	MSTRG.14905	1762.29	-0.356953	0.124804	-2.86011	0.00423496	0.0262518	19	Chr19	37312836	37369365	+	ZNF875	284459	hsa:284459	zinc finger protein 875 [Source:HGNC Symbol;Acc:HGNC:4928]
52095	MSTRG.18501	3429.14	-0.356729	0.103555	-3.44484	0.000571401	0.00481032	21	Chr21	25639257	25717562	+	JAM2	58494	hsa:58494	junctional adhesion molecule 2 [Source:HGNC Symbol;Acc:HGNC:14686]
37690	MSTRG.8802	131.54	-0.35666	0.278655	-1.27994	0.200567	0.466755	14	Chr14	94026339	94048930	+	OTUB2	78990	hsa:78990	OTU deubiquitinase, ubiquitin aldehyde binding 2 [Source:HGNC Symbol;Acc:HGNC:20351]
25812	MSTRG.28337	5324.77	-0.356513	0.0911931	-3.90943	9.25e-05	0.000965383	9	Chr9	14081842	14398983	-	NFIB	4781	hsa:4781	nuclear factor I B [Source:HGNC Symbol;Acc:HGNC:7785]
28039	MSTRG.3203	2421.33	-0.356216	0.115491	-3.08436	0.00203992	0.0141745	10	Chr10	45000922	45005326	+	ZNF22	7570	hsa:7570	zinc finger protein 22 [Source:HGNC Symbol;Acc:HGNC:13012]
30210	MSTRG.4413	1889.41	-0.355944	0.118624	-3.0006	0.00269444	0.0180452	11	Chr11	33039416	33105943	+	TCP11L1	55346	hsa:55346	t-complex 11 like 1 [Source:HGNC Symbol;Acc:HGNC:25655]
46867	MSTRG.13871	5213.31	-0.355836	0.0983686	-3.61737	0.000297614	0.00272117	18	Chr18	58862599	58986480	+	ZNF532	55205	hsa:55205	zinc finger protein 532 [Source:HGNC Symbol;Acc:HGNC:30940]
704	MSTRG.1779	24.2393	-0.355075	0.30525	-1.16323	0.244738	0.526822	1	Chr1	151036320	151047720	+	BNIPL	149428	hsa:149428	BCL2 interacting protein like [Source:HGNC Symbol;Acc:HGNC:16976]
41722	MSTRG.10661	2830.57	-0.354697	0.106912	-3.31764	0.00090782	0.00716084	16	Chr16	22206277	22288738	+	EEF2K	29904	hsa:29904	eukaryotic elongation factor 2 kinase [Source:HGNC Symbol;Acc:HGNC:24615]
12300	MSTRG.21684	473.807	-0.354667	0.205068	-1.72951	0.0837172	0.262422	4	Chr4	56338286	56387508	-	AASDH	132949	hsa:132949	aminoadipate-semialdehyde dehydrogenase [Source:HGNC Symbol;Acc:HGNC:23993]
729	MSTRG.309	47.8813	-0.354634	0.319842	-1.10878	0.267525	0.555154	1	Chr1	16460947	16468481	+	LINC01772	107984921	hsa:107984921	long intergenic non-protein coding RNA 1772 [Source:HGNC Symbol;Acc:HGNC:52562]
39703	MSTRG.10119	2482.38	-0.35442	0.109521	-3.2361	0.00121175	0.00916716	15	Chr15	101175726	101252048	-	CHSY1	22856	hsa:22856	chondroitin sulfate synthase 1 [Source:HGNC Symbol;Acc:HGNC:17198]
23493	MSTRG.27512	877.555	-0.354266	0.155775	-2.27421	0.0229533	0.100727	8	Chr8	55696423	55773407	-	TMEM68	137695	hsa:137695	transmembrane protein 68 [Source:HGNC Symbol;Acc:HGNC:26510]
28218	MSTRG.3431	56.0535	-0.35404	0.319571	-1.10786	0.267921	0.555745	10	Chr10	73110374	73131828	+	NUDT13	25961	hsa:25961	nudix hydrolase 13 [Source:HGNC Symbol;Acc:HGNC:18827]
41959	MSTRG.10169	27.6713	-0.353878	0.310513	-1.13965	0.25443	0.539172	16	Chr16	11554	14389	+	DDX11L10	100287029	hsa:100287029	DEAD/H-box helicase 11 like 10 (pseudogene) [Source:HGNC Symbol;Acc:HGNC:14125]
48105	MSTRG.15589	3470.9	-0.353804	0.100965	-3.50423	0.000457935	0.00395707	19	Chr19	58551565	58555105	-	CHMP2A	27243	hsa:27243	charged multivesicular body protein 2A [Source:HGNC Symbol;Acc:HGNC:30216]
5319	MSTRG.16383	1791.01	-0.353687	0.12085	-2.92667	0.00342614	0.0220399	2	Chr2	85837119	85905199	-	ST3GAL5	8869	hsa:8869	ST3 beta-galactoside alpha-2,3-sialyltransferase 5 [Source:HGNC Symbol;Acc:HGNC:10872]
9220	MSTRG.20627	8054.92	-0.353666	0.0928456	-3.80918	0.000139429	0.00139383	3	Chr3	129314770	129316286	-	H1-10	8971	hsa:8971	H1.10 linker histone [Source:HGNC Symbol;Acc:HGNC:4722]
44175	MSTRG.12013	1766.51	-0.35332	0.126846	-2.78543	0.00534572	0.0317966	17	Chr17	18327859	18363563	-	SHMT1	6470	hsa:6470	serine hydroxymethyltransferase 1 [Source:HGNC Symbol;Acc:HGNC:10850]
36156	MSTRG.7248	5044.57	-0.352965	0.0935249	-3.77402	0.000160638	0.00158367	13	Chr13	19958676	20092012	+	ZMYM2	7750	hsa:7750	zinc finger MYM-type containing 2 [Source:HGNC Symbol;Acc:HGNC:12989]
14890	MSTRG.23508	592.868	-0.352791	0.180274	-1.95697	0.0503506	0.181492	5	Chr5	139390591	139404089	-	PROB1	389333	hsa:389333	proline rich basic protein 1 [Source:HGNC Symbol;Acc:HGNC:41906]
52151	MSTRG.18641	23.1533	-0.352652	0.285515	-1.23514	0.216777	0.488293	21	Chr21	36699114	36749917	+	SIM2	6493	hsa:6493	SIM bHLH transcription factor 2 [Source:HGNC Symbol;Acc:HGNC:10883]
39717	MSTRG.9181	1372.47	-0.352571	0.12902	-2.73269	0.00628195	0.0361743	15	Chr15	41621223	41773707	+	MGA	23269	hsa:23269	MAX dimerization protein MGA [Source:HGNC Symbol;Acc:HGNC:14010]
30594	MSTRG.4259	40.0578	-0.352131	0.319149	-1.10334	0.269878	0.558644	11	Chr11	10858178	10908972	+	ZBED5-AS1	729013	hsa:729013	ZBED5 antisense RNA 1 [Source:HGNC Symbol;Acc:HGNC:48646]
48176	MSTRG.14519	1769.73	-0.35189	0.141187	-2.49237	0.0126895	0.0631109	19	Chr19	15114983	15125786	-	ILVBL	10994	hsa:10994	ilvB acetolactate synthase like [Source:HGNC Symbol;Acc:HGNC:6041]
30251	MSTRG.5569	10548.6	-0.35172	0.084979	-4.13891	3.49e-05	0.000407532	11	Chr11	134069070	134152001	+	JAM3	83700	hsa:83700	junctional adhesion molecule 3 [Source:HGNC Symbol;Acc:HGNC:15532]
20952	MSTRG.26106	59.7609	-0.351564	0.31696	-1.10917	0.267356	0.554955	7	Chr7	66493606	66495758	+	GS1-124K5.4	100289098	hsa:100289098	uncharacterized LOC100289098 [Source:NCBI gene (formerly Entrezgene);Acc:100289098]
48301	MSTRG.14291	399.075	-0.351501	0.207807	-1.69148	0.0907457	0.278041	19	Chr19	8509677	8514167	-	ZNF414	84330	hsa:84330	zinc finger protein 414 [Source:HGNC Symbol;Acc:HGNC:20630]
44450	MSTRG.11790	74.3354	-0.351395	0.313705	-1.12014	0.262652	0.549355	17	Chr17	6875231	7019659	-	ALOX12-AS1	100506713	hsa:100506713	ALOX12 antisense RNA 1 [Source:HGNC Symbol;Acc:HGNC:51342]
39672	MSTRG.9636	38033.5	-0.351204	0.0785433	-4.47148	7.77e-06	0.000104189	15	Chr15	66498014	66524532	-	RPL4	6124	hsa:6124	ribosomal protein L4 [Source:HGNC Symbol;Acc:HGNC:10353]
9293	MSTRG.21262	1119.13	-0.350315	0.13986	-2.50476	0.0122533	0.0613689	3	Chr3	196942673	196943543	+	NCBP2AS2	152217	hsa:152217	NCBP2 antisense 2 (head to head) [Source:HGNC Symbol;Acc:HGNC:25121]
143	MSTRG.418	24468.8	-0.34961	0.0868712	-4.02447	5.71e-05	0.000626397	1	Chr1	23691741	23696835	+	RPL11	6135	hsa:6135	ribosomal protein L11 [Source:HGNC Symbol;Acc:HGNC:10301]
39753	MSTRG.9615	1036.17	-0.349337	0.164536	-2.12317	0.0337396	0.135331	15	Chr15	67063762	67195173	+	SMAD3	4088	hsa:4088	SMAD family member 3 [Source:HGNC Symbol;Acc:HGNC:6769]
48166	MSTRG.14875	1610.85	-0.348972	0.132721	-2.62937	0.00855427	0.0462572	19	Chr19	36510686	36528678	-	ZNF260	339324	hsa:339324	zinc finger protein 260 [Source:HGNC Symbol;Acc:HGNC:13499]
52098	MSTRG.18720	813.274	-0.348846	0.17294	-2.01714	0.0436806	0.163176	21	Chr21	43053190	43076943	-	CBS	875	hsa:875	cystathionine beta-synthase [Source:HGNC Symbol;Acc:HGNC:1550]
5348	MSTRG.16326	1506.99	-0.348724	0.134123	-2.60003	0.00932155	0.0495135	2	Chr2	74421677	74425755	+	WDR54	84058	hsa:84058	WD repeat domain 54 [Source:HGNC Symbol;Acc:HGNC:25770]
41950	ENSG00000129993.15	21.6696	-0.348542	0.292587	-1.19124	0.233558	0.511879	16	Chr16	88874857	88977207	-	CBFA2T3	863	hsa:863	CBFA2/RUNX1 partner transcriptional co-repressor 3 [Source:HGNC Symbol;Acc:HGNC:1537]
25902	MSTRG.29094	883.702	-0.348511	0.154224	-2.25977	0.0238356	0.103758	9	Chr9	121074752	121177914	+	CNTRL	11064	hsa:11064	centriolin [Source:HGNC Symbol;Acc:HGNC:1858]
48330	MSTRG.15511	291.468	-0.348115	0.221319	-1.57291	0.11574	0.327395	19	Chr19	57320471	57330770	+	ZNF543	125919	hsa:125919	zinc finger protein 543 [Source:HGNC Symbol;Acc:HGNC:25281]
126	MSTRG.2657	12388.1	-0.347667	0.0821684	-4.23116	2.32e-05	0.00028366	1	Chr1	226061850	226072019	+	H3-3A	3021	hsa:3021	H3.3 histone B [Source:HGNC Symbol;Acc:HGNC:4765]
5447	MSTRG.16595	565.514	-0.34764	0.18278	-1.90196	0.0571762	0.199339	2	Chr2	112275596	112340063	+	ZC3H6	376940	hsa:376940	zinc finger CCCH-type containing 6 [Source:HGNC Symbol;Acc:HGNC:24762]
48478	MSTRG.15070	86.2527	-0.347489	0.308191	-1.12751	0.259528	0.54535	19	Chr19	43575800	43583964	+	PINLYP	390940	hsa:390940	phospholipase A2 inhibitor and LY6/PLAUR domain containing [Source:HGNC Symbol;Acc:HGNC:44206]
50811	MSTRG.18030	925.905	-0.347367	0.160515	-2.16407	0.0304589	0.125718	20	Chr20	34872145	34927962	+	ACSS2	55902	hsa:55902	acyl-CoA synthetase short chain family member 2 [Source:HGNC Symbol;Acc:HGNC:15814]
162	MSTRG.1339	4940.8	-0.347235	0.0929101	-3.73733	0.000185987	0.00180926	1	Chr1	93448117	93554661	+	FNBP1L	54874	hsa:54874	formin binding protein 1 like [Source:HGNC Symbol;Acc:HGNC:20851]
146	MSTRG.596	20472.3	-0.346964	0.0874057	-3.96958	7.2e-05	0.000767326	1	Chr1	32333838	32336233	-	MARCKSL1	65108	hsa:65108	MARCKS like 1 [Source:HGNC Symbol;Acc:HGNC:7142]
30575	ENSG00000109832.14	20.65	-0.346852	0.296832	-1.16851	0.242599	0.524175	11	Chr11	125903347	125943702	+	DDX25	29118	hsa:29118	DEAD-box helicase 25 [Source:HGNC Symbol;Acc:HGNC:18698]
41758	MSTRG.10392	1691.71	-0.34684	0.127097	-2.72894	0.0063539	0.0364765	16	Chr16	3953386	4116458	-	ADCY9	115	hsa:115	adenylate cyclase 9 [Source:HGNC Symbol;Acc:HGNC:240]
44416	MSTRG.12601	147.836	-0.346564	0.278305	-1.24527	0.213034	0.483567	17	Chr17	45160699	45170040	+	HEXIM2	124790	hsa:124790	HEXIM P-TEFb complex subunit 2 [Source:HGNC Symbol;Acc:HGNC:28591]
5535	MSTRG.15779	238.226	-0.346478	0.23646	-1.46527	0.142848	0.375316	2	Chr2	24943635	24972094	-	DNAJC27	51277	hsa:51277	DnaJ heat shock protein family (Hsp40) member C27 [Source:HGNC Symbol;Acc:HGNC:30290]
187	MSTRG.2441	3836.77	-0.346198	0.0984199	-3.51756	0.000435526	0.00379472	1	Chr1	204403380	204411817	-	PPP1R15B	84919	hsa:84919	protein phosphatase 1 regulatory subunit 15B [Source:HGNC Symbol;Acc:HGNC:14951]
54471	MSTRG.29469	77.476	-0.346184	0.311136	-1.11265	0.26586	0.55323	X	ChrX	333932	387042	-	PPP2R3B	28227	hsa:28227	protein phosphatase 2 regulatory subunit B''beta [Source:HGNC Symbol;Acc:HGNC:13417]
54301	MSTRG.30411	1593.13	-0.345921	0.126478	-2.73503	0.00623751	0.0359861	X	ChrX	153764195	153785732	+	PLXNB3	5365	hsa:5365	plexin B3 [Source:HGNC Symbol;Acc:HGNC:9105]
12395	ENSG00000170153.11	63.8132	-0.345624	0.320088	-1.07978	0.28024	0.57055	4	Chr4	140859806	141212877	-	RNF150	57484	hsa:57484	ring finger protein 150 [Source:HGNC Symbol;Acc:HGNC:23138]
30261	MSTRG.4689	7394.87	-0.3454	0.0875423	-3.94552	7.96e-05	0.00083966	11	Chr11	63681445	63759891	+	RTN3	10313	hsa:10313	reticulon 3 [Source:HGNC Symbol;Acc:HGNC:10469]
5488	MSTRG.16417	387.217	-0.34533	0.205495	-1.68047	0.0928653	0.282286	2	Chr2	89542841	89585652	-	LSP1P5	645166	hsa:645166	LSP1 pseudogene 4 [Source:HGNC Symbol;Acc:HGNC:53915]
14812	MSTRG.23669	1407.53	-0.345021	0.131511	-2.62351	0.00870286	0.0468748	5	Chr5	149345429	149354583	+	GRPEL2	134266	hsa:134266	GrpE like 2, mitochondrial [Source:HGNC Symbol;Acc:HGNC:21060]
52972	MSTRG.19383	3479.86	-0.344944	0.0992879	-3.47418	0.000512419	0.00436823	22	Chr22	43151546	43163242	+	TSPO	706	hsa:706	translocator protein [Source:HGNC Symbol;Acc:HGNC:1158]
9319	MSTRG.20341	1060.83	-0.344581	0.147876	-2.3302	0.0197957	0.0900049	3	Chr3	101324204	101513241	-	SENP7	57337	hsa:57337	SUMO specific peptidase 7 [Source:HGNC Symbol;Acc:HGNC:30402]
23470	MSTRG.27350	1485.46	-0.344557	0.12997	-2.65106	0.00802399	0.0441217	8	Chr8	30578317	30658236	-	GTF2E2	2961	hsa:2961	general transcription factor IIE subunit 2 [Source:HGNC Symbol;Acc:HGNC:4651]
744	MSTRG.1243	40.8031	-0.34413	0.319607	-1.07673	0.281602	0.572137	1	Chr1	84298365	84389957	+	SAMD13	148418	hsa:148418	sterile alpha motif domain containing 13 [Source:HGNC Symbol;Acc:HGNC:24582]
30603	MSTRG.4463	37.1376	-0.344105	0.318956	-1.07885	0.280657	0.571002	11	Chr11	36296287	36465231	+	PRR5L	79899	hsa:79899	proline rich 5 like [Source:HGNC Symbol;Acc:HGNC:25878]
41779	MSTRG.11140	1259.2	-0.344041	0.138092	-2.49139	0.0127246	0.0632015	16	Chr16	67170153	67175735	+	NOL3	8996	hsa:8996	nucleolar protein 3 [Source:HGNC Symbol;Acc:HGNC:7869]
17792	MSTRG.24059	239.439	-0.343741	0.235769	-1.45796	0.144852	0.378342	6	Chr6	5003773	5045666	+	LYRM4-AS1	100129461	hsa:100129461	LYRM4 antisense RNA 1 [Source:NCBI gene (formerly Entrezgene);Acc:100129461]
28025	MSTRG.3638	4124.59	-0.343513	0.101129	-3.3968	0.000681793	0.00561114	10	Chr10	95605940	95656711	-	ALDH18A1	5832	hsa:5832	aldehyde dehydrogenase 18 family member A1 [Source:HGNC Symbol;Acc:HGNC:9722]
54455	MSTRG.30386	21.8896	-0.343502	0.291436	-1.17865	0.238537	0.518716	X	ChrX	152166233	152451315	-	GABRA3	2556	hsa:2556	gamma-aminobutyric acid type A receptor subunit alpha3 [Source:HGNC Symbol;Acc:HGNC:4077]
30605	ENSG00000173825.7	39.3003	-0.343409	0.319475	-1.07491	0.282413	0.572687	11	Chr11	65354750	65357613	+	TIGD3	220359	hsa:220359	tigger transposable element derived 3 [Source:HGNC Symbol;Acc:HGNC:18334]
20800	MSTRG.26824	1068.93	-0.343325	0.177479	-1.93446	0.0530566	0.188885	7	Chr7	139230355	139308236	+	UBN2	254048	hsa:254048	ubinuclein 2 [Source:HGNC Symbol;Acc:HGNC:21931]
44184	MSTRG.12576	1640.61	-0.343151	0.129939	-2.64086	0.00826957	0.045059	17	Chr17	44353214	44363853	-	FAM171A2	284069	hsa:284069	family with sequence similarity 171 member A2 [Source:HGNC Symbol;Acc:HGNC:30480]
46932	MSTRG.13580	223.672	-0.342773	0.249784	-1.37228	0.169977	0.419784	18	Chr18	14057456	14132490	-	ZNF519	162655	hsa:162655	zinc finger protein 519 [Source:HGNC Symbol;Acc:HGNC:30574]
30359	MSTRG.5166	1269.3	-0.342674	0.140488	-2.43916	0.0147214	0.0710254	11	Chr11	93144173	93197991	-	SLC36A4	120103	hsa:120103	solute carrier family 36 member 4 [Source:HGNC Symbol;Acc:HGNC:19660]
154	MSTRG.1561	6788.18	-0.341989	0.0891553	-3.83588	0.000125117	0.00126424	1	Chr1	116909915	116990353	+	PTGFRN	5738	hsa:5738	prostaglandin F2 receptor inhibitor [Source:HGNC Symbol;Acc:HGNC:9601]
28123	MSTRG.3281	516.686	-0.341609	0.184393	-1.85261	0.063938	0.21613	10	Chr10	50739317	50816495	+	ASAH2B	653308	hsa:653308	N-acylsphingosine amidohydrolase 2B [Source:HGNC Symbol;Acc:HGNC:23456]
5274	MSTRG.16786	6498.53	-0.341531	0.0912004	-3.74484	0.000180507	0.00175989	2	Chr2	135905880	135986100	-	DARS1	1615	hsa:1615	aspartyl-tRNA synthetase 1 [Source:HGNC Symbol;Acc:HGNC:2678]
554	MSTRG.464	358.871	-0.341503	0.219626	-1.55493	0.119962	0.335415	1	Chr1	26111164	26125555	+	PDIK1L	149420	hsa:149420	PDLIM1 interacting kinase 1 like [Source:HGNC Symbol;Acc:HGNC:18981]
23497	MSTRG.27584	1268.16	-0.341078	0.15245	-2.23731	0.0252663	0.108683	8	Chr8	66921683	66926398	-	SNHG6	641638	hsa:641638	small nucleolar RNA host gene 6 [Source:HGNC Symbol;Acc:HGNC:32965]
30476	MSTRG.4028	396.12	-0.340887	0.207069	-1.64625	0.0997129	0.295551	11	Chr11	303654	325631	+	IFITM2	10581	hsa:10581	interferon induced transmembrane protein 2 [Source:HGNC Symbol;Acc:HGNC:5413]
30380	MSTRG.4435	1540.52	-0.340209	0.150292	-2.26366	0.0235953	0.102912	11	Chr11	34438933	34472060	+	CAT	847	hsa:847	catalase [Source:HGNC Symbol;Acc:HGNC:1516]
12397	MSTRG.21401	52.1219	-0.340098	0.318915	-1.06642	0.286233	0.577356	4	Chr4	4348139	4419058	+	NSG1	27065	hsa:27065	neuronal vesicle trafficking associated 1 [Source:HGNC Symbol;Acc:HGNC:18790]
679	MSTRG.1651	127.696	-0.339926	0.280518	-1.21178	0.225596	0.501231	1	Chr1	145845629	145848954	+	NUDT17	200035	hsa:200035	nudix hydrolase 17 [Source:HGNC Symbol;Acc:HGNC:26618]
20823	MSTRG.26077	452.427	-0.339571	0.19124	-1.77562	0.0757951	0.244735	7	Chr7	64794387	64833681	+	ZNF138	7697	hsa:7697	zinc finger protein 138 [Source:HGNC Symbol;Acc:HGNC:12922]
39822	MSTRG.9431	234.174	-0.33954	0.242061	-1.40271	0.160704	0.404205	15	Chr15	55611543	55743152	-	PRTG	283659	hsa:283659	protogenin [Source:HGNC Symbol;Acc:HGNC:26373]
26056	MSTRG.28602	48.9314	-0.339417	0.319806	-1.06132	0.288544	0.579911	9	Chr9	41276279	41282846	+	PTGER4P2-CDK2AP2P2	442421	hsa:442421	PTGER4P2-CDK2AP2P2 readthrough, transcribed pseudogene [Source:NCBI gene (formerly Entrezgene);Acc:442421]
20641	MSTRG.26734	17986.3	-0.339116	0.0800284	-4.23744	2.26e-05	0.000276514	7	Chr7	130486170	130506465	+	MEST	4232	hsa:4232	mesoderm specific transcript [Source:HGNC Symbol;Acc:HGNC:7028]
9281	MSTRG.19633	1530.03	-0.339068	0.126858	-2.67281	0.00752182	0.0418515	3	Chr3	15070072	15099163	-	RBSN	64145	hsa:64145	rabenosyn, RAB effector [Source:HGNC Symbol;Acc:HGNC:20759]
20662	MSTRG.26421	11622.8	-0.338934	0.0937465	-3.61543	0.000299854	0.00273831	7	Chr7	100015571	100041689	+	ZKSCAN1	7586	hsa:7586	zinc finger with KRAB and SCAN domains 1 [Source:HGNC Symbol;Acc:HGNC:13101]
44135	MSTRG.11635	3852.63	-0.338539	0.100988	-3.35229	0.000801467	0.00643362	17	Chr17	1003517	1229738	-	ABR	29	hsa:29	ABR activator of RhoGEF and GTPase [Source:HGNC Symbol;Acc:HGNC:81]
25857	MSTRG.29195	2056.43	-0.338057	0.115879	-2.91732	0.00353049	0.0225589	9	Chr9	128068200	128109245	+	SLC25A25	114789	hsa:114789	solute carrier family 25 member 25 [Source:HGNC Symbol;Acc:HGNC:20663]
50755	MSTRG.18078	4629.79	-0.337625	0.0980872	-3.44209	0.000577247	0.00484648	20	Chr20	36777446	36863538	-	SOGA1	140710	hsa:140710	suppressor of glucose, autophagy associated 1 [Source:HGNC Symbol;Acc:HGNC:16111]
36273	MSTRG.7568	259.095	-0.337308	0.235644	-1.43143	0.152307	0.390333	13	Chr13	52167708	52334277	-	MRPS31P5	100887750	hsa:100887750	mitochondrial ribosomal protein S31 pseudogene 5 [Source:HGNC Symbol;Acc:HGNC:39253]
23473	MSTRG.28080	1569.56	-0.337274	0.130345	-2.58755	0.00966625	0.0508937	8	Chr8	133237174	133302022	-	NDRG1	10397	hsa:10397	N-myc downstream regulated 1 [Source:HGNC Symbol;Acc:HGNC:7679]
9284	MSTRG.20240	1575.05	-0.337201	0.127458	-2.64558	0.00815514	0.0446138	3	Chr3	72371824	72446623	-	RYBP	23429	hsa:23429	RING1 and YY1 binding protein [Source:HGNC Symbol;Acc:HGNC:10480]
44103	MSTRG.12928	9601.01	-0.337118	0.0847711	-3.97681	6.98e-05	0.000747048	17	Chr17	63550476	63594279	+	DCAF7	10238	hsa:10238	DDB1 and CUL4 associated factor 7 [Source:HGNC Symbol;Acc:HGNC:30915]
23447	MSTRG.27229	2585.26	-0.336998	0.10872	-3.09968	0.0019373	0.0136129	8	Chr8	19817390	19852083	+	INTS10	55174	hsa:55174	integrator complex subunit 10 [Source:HGNC Symbol;Acc:HGNC:25548]
14762	MSTRG.22987	9727.82	-0.336898	0.0924398	-3.64451	0.000267897	0.0024797	5	Chr5	75336328	75364001	+	HMGCR	3156	hsa:3156	3-hydroxy-3-methylglutaryl-CoA reductase [Source:HGNC Symbol;Acc:HGNC:5006]
23648	ENSG00000137558.9	38.0817	-0.336134	0.316828	-1.06094	0.288719	0.580115	8	Chr8	74824533	74855029	+	PI15	51050	hsa:51050	peptidase inhibitor 15 [Source:HGNC Symbol;Acc:HGNC:8946]
39704	MSTRG.9640	2913.05	-0.336028	0.10516	-3.1954	0.00139636	0.0103758	15	Chr15	68277744	68295862	+	FEM1B	10116	hsa:10116	fem-1 homolog B [Source:HGNC Symbol;Acc:HGNC:3649]
52982	MSTRG.19150	3603.23	-0.335915	0.111178	-3.02141	0.00251599	0.0170326	22	Chr22	31325803	31346346	-	PATZ1	23598	hsa:23598	POZ/BTB and AT hook containing zinc finger 1 [Source:HGNC Symbol;Acc:HGNC:13071]
50883	MSTRG.17944	376.72	-0.335517	0.222772	-1.5061	0.132041	0.356748	20	Chr20	25673194	25696853	-	ZNF337	26152	hsa:26152	zinc finger protein 337 [Source:HGNC Symbol;Acc:HGNC:15809]
26055	ENSG00000095370.20	75.3467	-0.335468	0.316019	-1.06155	0.288442	0.579861	9	Chr9	127738316	127778710	-	SH2D3C	10044	hsa:10044	SH2 domain containing 3C [Source:HGNC Symbol;Acc:HGNC:16884]
5267	MSTRG.17402	21673.2	-0.335099	0.0864343	-3.87693	0.000105784	0.0010887	2	Chr2	216498824	216579180	+	RPL37A	6168	hsa:6168	ribosomal protein L37a [Source:HGNC Symbol;Acc:HGNC:10348]
44104	MSTRG.13027	13521.5	-0.335097	0.0846099	-3.9605	7.48e-05	0.000795404	17	Chr17	68259181	68551319	+	ARSG	22901	hsa:22901	arylsulfatase G [Source:HGNC Symbol;Acc:HGNC:24102]
5262	MSTRG.15649	12639.6	-0.334872	0.0821798	-4.07487	4.6e-05	0.000518293	2	Chr2	3575259	3580920	+	RPS7	6201	hsa:6201	ribosomal protein S7 [Source:HGNC Symbol;Acc:HGNC:10440]
39731	MSTRG.9475	1692.01	-0.334859	0.135786	-2.46608	0.0136599	0.0669162	15	Chr15	58771191	58861900	+	MINDY2	54629	hsa:54629	MINDY lysine 48 deubiquitinase 2 [Source:HGNC Symbol;Acc:HGNC:26954]
48263	MSTRG.14873	572.462	-0.334825	0.178739	-1.87327	0.0610315	0.208799	19	Chr19	36445118	36489902	-	ZNF566	84924	hsa:84924	zinc finger protein 566 [Source:HGNC Symbol;Acc:HGNC:25919]
12236	MSTRG.22019	1068.42	-0.334642	0.141167	-2.37054	0.0177622	0.0825107	4	Chr4	110617422	110642123	-	PITX2	5308	hsa:5308	paired like homeodomain 2 [Source:HGNC Symbol;Acc:HGNC:9005]
50860	MSTRG.18338	414.776	-0.334484	0.19786	-1.69051	0.0909309	0.278494	20	Chr20	62642502	62685785	+	SLCO4A1	28231	hsa:28231	solute carrier organic anion transporter family member 4A1 [Source:HGNC Symbol;Acc:HGNC:10953]
12183	MSTRG.21523	4379.43	-0.334451	0.101573	-3.29271	0.000992282	0.00773753	4	Chr4	26163454	26435131	+	RBPJ	3516	hsa:3516	recombination signal binding protein for immunoglobulin kappa J region [Source:HGNC Symbol;Acc:HGNC:5724]
41724	MSTRG.11045	3292.45	-0.33441	0.10236	-3.26701	0.00108691	0.00838819	16	Chr16	57092582	57148369	+	CPNE2	221184	hsa:221184	copine 2 [Source:HGNC Symbol;Acc:HGNC:2315]
44474	MSTRG.12770	54.5681	-0.334365	0.318285	-1.05052	0.293479	0.58568	17	Chr17	50866678	50910774	+	TOB1-AS1	400604	hsa:400604	TOB1 antisense RNA 1 [Source:HGNC Symbol;Acc:HGNC:44340]
14875	MSTRG.23084	884.562	-0.334328	0.160431	-2.08394	0.0371658	0.145396	5	Chr5	90392256	90409766	-	CETN3	1070	hsa:1070	centrin 3 [Source:HGNC Symbol;Acc:HGNC:1868]
346	MSTRG.964	1142.51	-0.333976	0.139189	-2.39945	0.0164199	0.0773048	1	Chr1	52142088	52348671	+	ZFYVE9	9372	hsa:9372	zinc finger FYVE-type containing 9 [Source:HGNC Symbol;Acc:HGNC:6775]
48311	MSTRG.15523	389.828	-0.333755	0.200927	-1.66107	0.0966987	0.289538	19	Chr19	57527324	57557542	+	ZNF549	256051	hsa:256051	zinc finger protein 549 [Source:HGNC Symbol;Acc:HGNC:26632]
20857	MSTRG.26935	321.762	-0.333725	0.217565	-1.53391	0.125052	0.344274	7	Chr7	150685696	150693641	+	GIMAP2	26157	hsa:26157	GTPase, IMAP family member 2 [Source:HGNC Symbol;Acc:HGNC:21789]
23652	MSTRG.27782	53.2858	-0.333538	0.319962	-1.04243	0.297211	0.589738	8	Chr8	93213301	93700433	-	LINC00535	642924	hsa:642924	long intergenic non-protein coding RNA 535 [Source:HGNC Symbol;Acc:HGNC:43644]
5534	MSTRG.16781	281.926	-0.333508	0.22652	-1.47231	0.140937	0.371758	2	Chr2	135136915	135531218	-	ZRANB3	84083	hsa:84083	zinc finger RANBP2-type containing 3 [Source:HGNC Symbol;Acc:HGNC:25249]
44198	MSTRG.11800	2248.55	-0.333452	0.132067	-2.52488	0.0115739	0.0587111	17	Chr17	7187186	7219841	-	DLG4	1742	hsa:1742	discs large MAGUK scaffold protein 4 [Source:HGNC Symbol;Acc:HGNC:2903]
44087	MSTRG.12423	24532.4	-0.333358	0.0760122	-4.38559	1.16e-05	0.000150434	17	Chr17	39200282	39204840	+	RPL19	6143	hsa:6143	ribosomal protein L19 [Source:HGNC Symbol;Acc:HGNC:10312]
14819	MSTRG.23551	1347.5	-0.333214	0.131073	-2.5422	0.0110158	0.0565108	5	Chr5	140786135	141012347	+	PCDHA1	56147	hsa:56147	protocadherin alpha 1 [Source:HGNC Symbol;Acc:HGNC:8663]
17874	MSTRG.24883	25.8698	-0.33306	0.309785	-1.07513	0.282317	0.572687	6	Chr6	108848415	108974476	+	ARMC2	84071	hsa:84071	armadillo repeat containing 2 [Source:HGNC Symbol;Acc:HGNC:23045]
48133	MSTRG.14087	3666.67	-0.332886	0.102111	-3.26003	0.00111402	0.00856559	19	Chr19	2163932	2232578	+	DOT1L	84444	hsa:84444	DOT1 like histone lysine methyltransferase [Source:HGNC Symbol;Acc:HGNC:24948]
48194	MSTRG.14432	1043.43	-0.332816	0.143627	-2.31722	0.0204918	0.0924411	19	Chr19	12610917	12633840	+	ZNF791	163049	hsa:163049	zinc finger protein 791 [Source:HGNC Symbol;Acc:HGNC:26895]
14752	MSTRG.23165	7549.33	-0.332554	0.0857062	-3.88017	0.000104385	0.00107651	5	Chr5	98768649	98798643	+	RGMB	285704	hsa:285704	repulsive guidance molecule BMP co-receptor b [Source:HGNC Symbol;Acc:HGNC:26896]
17623	MSTRG.24171	2462.02	-0.332501	0.109382	-3.0398	0.00236736	0.0161577	6	Chr6	20401878	20493714	+	E2F3	1871	hsa:1871	E2F transcription factor 3 [Source:HGNC Symbol;Acc:HGNC:3115]
48232	MSTRG.15505	1052.04	-0.332463	0.163788	-2.02984	0.0423728	0.159563	19	Chr19	57191499	57222846	+	ZNF264	9422	hsa:9422	zinc finger protein 264 [Source:HGNC Symbol;Acc:HGNC:13057]
307	MSTRG.1158	1514.49	-0.332444	0.130408	-2.54926	0.0107952	0.0554932	1	Chr1	70258998	70354734	-	ANKRD13C	81573	hsa:81573	ankyrin repeat domain 13C [Source:HGNC Symbol;Acc:HGNC:25374]
14884	MSTRG.22758	839.396	-0.332286	0.162866	-2.04024	0.0413264	0.157002	5	Chr5	53560632	53683338	+	NDUFS4	4724	hsa:4724	NADH:ubiquinone oxidoreductase subunit S4 [Source:HGNC Symbol;Acc:HGNC:7711]
48043	MSTRG.15360	1052.63	-0.332138	0.154181	-2.15421	0.0312239	0.12831	19	Chr19	52031377	52095765	-	ZNF432	9668	hsa:9668	zinc finger protein 432 [Source:HGNC Symbol;Acc:HGNC:20810]
5438	MSTRG.17440	670.987	-0.331839	0.168332	-1.97133	0.0486858	0.176937	2	Chr2	219069356	219170827	-	NHEJ1	79840	hsa:79840	non-homologous end joining factor 1 [Source:HGNC Symbol;Acc:HGNC:25737]
52157	MSTRG.18682	19.1945	-0.331208	0.291959	-1.13443	0.256612	0.542081	21	Chr21	39556441	39673137	+	B3GALT5	10317	hsa:10317	beta-1,3-galactosyltransferase 5 [Source:HGNC Symbol;Acc:HGNC:920]
48197	MSTRG.14993	1069.02	-0.330836	0.144862	-2.28379	0.0223838	0.0988957	19	Chr19	40191425	40215575	+	MAP3K10	4294	hsa:4294	mitogen-activated protein kinase kinase kinase 10 [Source:HGNC Symbol;Acc:HGNC:6849]
281	MSTRG.893	1561.99	-0.330701	0.123643	-2.67464	0.00748099	0.0416827	1	Chr1	46340176	46365152	+	NSUN4	387338	hsa:387338	NOP2/Sun RNA methyltransferase 4 [Source:HGNC Symbol;Acc:HGNC:31802]
17827	MSTRG.24655	242.449	-0.330599	0.259135	-1.27578	0.202033	0.468597	6	Chr6	70566916	70589569	+	SDHAF4	135154	hsa:135154	succinate dehydrogenase complex assembly factor 4 [Source:HGNC Symbol;Acc:HGNC:20957]
9271	MSTRG.19569	1831.1	-0.330459	0.120246	-2.74819	0.00599253	0.0348692	3	Chr3	9917073	9945813	+	IL17RC	84818	hsa:84818	interleukin 17 receptor C [Source:HGNC Symbol;Acc:HGNC:18358]
41731	MSTRG.11183	2702.68	-0.330175	0.107532	-3.07047	0.00213721	0.0147412	16	Chr16	67987745	68229259	+	DUS2	54920	hsa:54920	dihydrouridine synthase 2 [Source:HGNC Symbol;Acc:HGNC:26014]
28083	MSTRG.3749	879.871	-0.329564	0.149882	-2.19883	0.0278901	0.117344	10	Chr10	102503971	102633535	+	SUFU	51684	hsa:51684	SUFU negative regulator of hedgehog signaling [Source:HGNC Symbol;Acc:HGNC:16466]
48292	MSTRG.15091	735.392	-0.32906	0.191758	-1.71602	0.0861582	0.267982	19	Chr19	44094338	44110062	+	ZNF224	7767	hsa:7767	zinc finger protein 224 [Source:HGNC Symbol;Acc:HGNC:13017]
36305	MSTRG.7792	52.2222	-0.328951	0.319231	-1.03045	0.302799	0.596332	13	Chr13	102394629	102395703	+	FGF14-AS2	283481	hsa:283481	FGF14 antisense RNA 2 [Source:HGNC Symbol;Acc:HGNC:44368]
48474	MSTRG.14926	118.935	-0.328811	0.288977	-1.13785	0.255184	0.540087	19	Chr19	37554781	37594792	-	ZNF571	51276	hsa:51276	zinc finger protein 571 [Source:HGNC Symbol;Acc:HGNC:25000]
37591	MSTRG.8836	1539.99	-0.328803	0.124159	-2.64825	0.00809108	0.0443604	14	Chr14	99971448	100144236	+	EVL	51466	hsa:51466	Enah/Vasp-like [Source:HGNC Symbol;Acc:HGNC:20234]
30279	MSTRG.4229	6100.34	-0.328754	0.0958189	-3.43099	0.000601377	0.00501817	11	Chr11	9138824	9265959	-	DENND5A	23258	hsa:23258	DENN domain containing 5A [Source:HGNC Symbol;Acc:HGNC:19344]
50731	MSTRG.17773	6267.2	-0.328547	0.106322	-3.09012	0.00200074	0.013941	20	Chr20	4780022	4823725	-	RASSF2	9770	hsa:9770	Ras association domain family member 2 [Source:HGNC Symbol;Acc:HGNC:9883]
12217	MSTRG.21418	1736.41	-0.328424	0.124735	-2.63298	0.00846396	0.045835	4	Chr4	6781374	6884170	+	KIAA0232	9778	hsa:9778	KIAA0232 [Source:HGNC Symbol;Acc:HGNC:28992]
25869	MSTRG.28419	2397.82	-0.328189	0.122861	-2.67122	0.0075577	0.0419847	9	Chr9	22002902	22009305	-	CDKN2B	1030	hsa:1030	cyclin dependent kinase inhibitor 2B [Source:HGNC Symbol;Acc:HGNC:1788]
48320	MSTRG.15506	472.438	-0.328015	0.202315	-1.6213	0.104953	0.306002	19	Chr19	57240631	57262738	+	ZNF805	390980	hsa:390980	zinc finger protein 805 [Source:HGNC Symbol;Acc:HGNC:23272]
33745	ENSG00000196668.4	44.3334	-0.32798	0.303886	-1.07929	0.28046	0.57078	12	Chr12	116533421	116536518	+	LINC00173	100287569	hsa:100287569	long intergenic non-protein coding RNA 173 [Source:HGNC Symbol;Acc:HGNC:33791]
596	MSTRG.985	326.811	-0.327978	0.231952	-1.41399	0.157363	0.398979	1	Chr1	52895909	52927212	-	ECHDC2	55268	hsa:55268	enoyl-CoA hydratase domain containing 2 [Source:HGNC Symbol;Acc:HGNC:23408]
5383	MSTRG.16327	1203.44	-0.327971	0.141806	-2.31281	0.020733	0.0933328	2	Chr2	74425834	74442422	-	RTKN	6242	hsa:6242	rhotekin [Source:HGNC Symbol;Acc:HGNC:10466]
48192	MSTRG.15533	1140.46	-0.327641	0.139832	-2.34311	0.019124	0.0875349	19	Chr19	57614232	57624724	+	ZNF134	7693	hsa:7693	zinc finger protein 134 [Source:HGNC Symbol;Acc:HGNC:12918]
53085	MSTRG.18945	131.556	-0.327584	0.2891	-1.13312	0.257166	0.542586	22	Chr22	21697535	21735794	-	YPEL1	29799	hsa:29799	yippee like 1 [Source:HGNC Symbol;Acc:HGNC:12845]
52126	MSTRG.18787	467.341	-0.327529	0.188321	-1.73921	0.0819976	0.258418	21	Chr21	46286341	46297751	+	YBEY	54059	hsa:54059	ybeY metalloendoribonuclease [Source:HGNC Symbol;Acc:HGNC:1299]
17878	ENSG00000219607.4	79.9464	-0.327446	0.30994	-1.05648	0.290749	0.583092	6	Chr6	5085340	5089487	+	PPP1R3G	648791	hsa:648791	protein phosphatase 1 regulatory subunit 3G [Source:HGNC Symbol;Acc:HGNC:14945]
54298	MSTRG.30317	1966.71	-0.327202	0.115962	-2.82163	0.004778	0.0289362	X	ChrX	135050931	135052196	-	RTL8A	26071	hsa:26071	retrotransposon Gag like 8A [Source:HGNC Symbol;Acc:HGNC:24514]
5580	MSTRG.17107	240.535	-0.32709	0.248387	-1.31686	0.187885	0.446843	2	Chr2	183078558	183100008	+	DUSP19	142679	hsa:142679	dual specificity phosphatase 19 [Source:HGNC Symbol;Acc:HGNC:18894]
33687	MSTRG.6552	226.189	-0.326946	0.242527	-1.34808	0.177632	0.430617	12	Chr12	66302492	66343643	+	HELB	92797	hsa:92797	DNA helicase B [Source:HGNC Symbol;Acc:HGNC:17196]
14734	MSTRG.23132	3067.78	-0.326486	0.102221	-3.19394	0.00140347	0.0104132	5	Chr5	93583221	93594611	+	NR2F1	7025	hsa:7025	nuclear receptor subfamily 2 group F member 1 [Source:HGNC Symbol;Acc:HGNC:7975]
23540	MSTRG.27888	641.03	-0.326238	0.179538	-1.81709	0.0692027	0.228165	8	Chr8	100509751	100559784	-	ANKRD46	157567	hsa:157567	ankyrin repeat domain 46 [Source:HGNC Symbol;Acc:HGNC:27229]
28098	MSTRG.2939	1059.04	-0.326234	0.154907	-2.106	0.0352044	0.139653	10	Chr10	11453945	11611754	-	USP6NL	9712	hsa:9712	USP6 N-terminal like [Source:HGNC Symbol;Acc:HGNC:16858]
5278	MSTRG.17066	5132.53	-0.326177	0.0914888	-3.56521	0.000363567	0.00324505	2	Chr2	177227594	177392697	-	NFE2L2	4780	hsa:4780	nuclear factor, erythroid 2 like 2 [Source:HGNC Symbol;Acc:HGNC:7782]
30327	MSTRG.4117	1896.49	-0.326011	0.119428	-2.72978	0.00633762	0.0364389	11	Chr11	3339260	3379222	-	ZNF195	7748	hsa:7748	zinc finger protein 195 [Source:HGNC Symbol;Acc:HGNC:12986]
54426	MSTRG.29839	252.386	-0.325915	0.2381	-1.36882	0.171056	0.42125	X	ChrX	53225827	53321350	-	IQSEC2	23096	hsa:23096	IQ motif and Sec7 domain ArfGEF 2 [Source:HGNC Symbol;Acc:HGNC:29059]
9351	MSTRG.19608	805.271	-0.325747	0.158659	-2.05312	0.040061	0.153636	3	Chr3	12796471	12871916	+	CAND2	23066	hsa:23066	cullin associated and neddylation dissociated 2 (putative) [Source:HGNC Symbol;Acc:HGNC:30689]
46872	MSTRG.13460	3375.31	-0.325735	0.105057	-3.10056	0.00193155	0.0135915	18	Chr18	3411607	3459978	+	TGIF1	7050	hsa:7050	TGFB induced factor homeobox 1 [Source:HGNC Symbol;Acc:HGNC:11776]
36188	MSTRG.7334	10994.2	-0.325696	0.0887149	-3.67127	0.000241345	0.00227037	13	Chr13	27251308	27256691	+	RPL21	6144	hsa:6144	ribosomal protein L21 [Source:HGNC Symbol;Acc:HGNC:10313]
17876	MSTRG.24577	89.2563	-0.325634	0.304932	-1.06789	0.28557	0.576484	6	Chr6	47856672	48111197	-	PTCHD4	442213	hsa:442213	patched domain containing 4 [Source:HGNC Symbol;Acc:HGNC:21345]
251	MSTRG.199	2394.09	-0.325551	0.111591	-2.91736	0.00353012	0.0225589	1	Chr1	9922112	9943407	-	LZIC	84328	hsa:84328	leucine zipper and CTNNBIP1 domain containing [Source:HGNC Symbol;Acc:HGNC:17497]
28055	MSTRG.2984	2297.69	-0.325443	0.119129	-2.73185	0.00629793	0.0362385	10	Chr10	15211642	15371289	-	FAM171A1	221061	hsa:221061	family with sequence similarity 171 member A1 [Source:HGNC Symbol;Acc:HGNC:23522]
54312	MSTRG.29645	1589.02	-0.325424	0.124808	-2.6074	0.00912318	0.0487013	X	ChrX	34627074	34657285	-	TMEM47	83604	hsa:83604	transmembrane protein 47 [Source:HGNC Symbol;Acc:HGNC:18515]
54468	ENSG00000147082.18	18.1197	-0.325299	0.289653	-1.12307	0.26141	0.547809	X	ChrX	50202712	50351914	+	CCNB3	85417	hsa:85417	cyclin B3 [Source:HGNC Symbol;Acc:HGNC:18709]
14765	MSTRG.23067	18796.8	-0.325212	0.0915437	-3.55253	0.000381549	0.0033794	5	Chr5	82273319	82278396	-	RPS23	6228	hsa:6228	ribosomal protein S23 [Source:HGNC Symbol;Acc:HGNC:10410]
5631	MSTRG.16981	219.851	-0.324711	0.284818	-1.14006	0.25426	0.539116	2	Chr2	170813212	170861151	+	GAD1	2571	hsa:2571	glutamate decarboxylase 1 [Source:HGNC Symbol;Acc:HGNC:4092]
14789	MSTRG.23945	2748.05	-0.324591	0.10913	-2.97436	0.00293605	0.0193862	5	Chr5	179911650	180072113	-	RNF130	55819	hsa:55819	ring finger protein 130 [Source:HGNC Symbol;Acc:HGNC:18280]
557	MSTRG.2300	342.828	-0.324095	0.209401	-1.54773	0.121688	0.338286	1	Chr1	185157079	185291781	+	SWT1	54823	hsa:54823	SWT1 RNA endoribonuclease homolog [Source:HGNC Symbol;Acc:HGNC:16785]
48104	MSTRG.15300	6213.91	-0.323514	0.091371	-3.54066	0.000399124	0.00351793	19	Chr19	49850734	49860744	+	PTOV1	53635	hsa:53635	PTOV1 extended AT-hook containing adaptor protein [Source:HGNC Symbol;Acc:HGNC:9632]
17681	MSTRG.25262	1186.11	-0.323458	0.144716	-2.23512	0.0254092	0.10903	6	Chr6	154154495	154510685	-	IPCEF1	26034	hsa:26034	interaction protein for cytohesin exchange factors 1 [Source:HGNC Symbol;Acc:HGNC:21204]
39740	MSTRG.9252	1291.17	-0.323401	0.140358	-2.30411	0.0212163	0.0950256	15	Chr15	43369220	43409771	+	TUBGCP4	27229	hsa:27229	tubulin gamma complex associated protein 4 [Source:HGNC Symbol;Acc:HGNC:16691]
25850	MSTRG.29151	29212.6	-0.323346	0.106376	-3.03965	0.00236856	0.0161586	9	Chr9	125234852	125241382	-	HSPA5	3309	hsa:3309	heat shock protein family A (Hsp70) member 5 [Source:HGNC Symbol;Acc:HGNC:5238]
5329	MSTRG.17659	2666.56	-0.3233	0.114907	-2.81357	0.0048995	0.0295759	2	Chr2	240713760	240824293	-	KIF1A	547	hsa:547	kinesin family member 1A [Source:HGNC Symbol;Acc:HGNC:888]
48486	MSTRG.14445	18.2149	-0.323009	0.2928	-1.10317	0.269953	0.558645	19	Chr19	12898785	12919293	-	SYCE2	256126	hsa:256126	synaptonemal complex central element protein 2 [Source:HGNC Symbol;Acc:HGNC:27411]
20792	MSTRG.26911	748.632	-0.322937	0.164715	-1.96058	0.0499283	0.180404	7	Chr7	149126415	149183042	+	ZNF398	57541	hsa:57541	zinc finger protein 398 [Source:HGNC Symbol;Acc:HGNC:18373]
54328	MSTRG.29916	1139.77	-0.322898	0.139939	-2.30742	0.0210314	0.0944426	X	ChrX	70423030	70433390	+	GDPD2	54857	hsa:54857	glycerophosphodiester phosphodiesterase domain containing 2 [Source:HGNC Symbol;Acc:HGNC:25974]
50748	MSTRG.18301	64209.3	-0.322454	0.087846	-3.67067	0.000241916	0.00227289	20	Chr20	58839717	58911192	+	GNAS	2778	hsa:2778	GNAS complex locus [Source:HGNC Symbol;Acc:HGNC:4392]
52163	MSTRG.18496	31.259	-0.322338	0.315912	-1.02034	0.307566	0.601847	21	Chr21	17611743	17633199	+	BTG3-AS1	110806272	hsa:110806272	BTG3 antisense RNA 1 [Source:HGNC Symbol;Acc:HGNC:53145]
48045	MSTRG.14814	759.42	-0.322175	0.160952	-2.00168	0.0453193	0.167369	19	Chr19	34677638	34686713	+	ZNF302	55900	hsa:55900	zinc finger protein 302 [Source:HGNC Symbol;Acc:HGNC:13848]
48318	MSTRG.14736	413.61	-0.321925	0.197328	-1.63142	0.102803	0.302201	19	Chr19	23525630	23687220	-	ZNF675	171392	hsa:171392	zinc finger protein 675 [Source:HGNC Symbol;Acc:HGNC:30768]
12393	MSTRG.21322	102.221	-0.321815	0.295901	-1.08758	0.276782	0.566522	4	Chr4	784956	826129	-	CPLX1	10815	hsa:10815	complexin 1 [Source:HGNC Symbol;Acc:HGNC:2309]
225	MSTRG.2407	3401.75	-0.321773	0.102389	-3.14267	0.00167416	0.0120867	1	Chr1	202724494	202808487	-	KDM5B	10765	hsa:10765	lysine demethylase 5B [Source:HGNC Symbol;Acc:HGNC:18039]
17877	MSTRG.24427	22.9597	-0.321771	0.301783	-1.06623	0.286318	0.577449	6	Chr6	35797205	35845397	+	LHFPL5	222662	hsa:222662	LHFPL tetraspan subfamily member 5 [Source:HGNC Symbol;Acc:HGNC:21253]
39877	ENSG00000128917.8	27.3434	-0.321583	0.312328	-1.02963	0.303182	0.596646	15	Chr15	40929339	40939073	+	DLL4	54567	hsa:54567	delta like canonical Notch ligand 4 [Source:HGNC Symbol;Acc:HGNC:2910]
5572	MSTRG.17558	259.177	-0.321529	0.2411	-1.33359	0.182337	0.438024	2	Chr2	232543882	232550573	-	TIGD1	200765	hsa:200765	tigger transposable element derived 1 [Source:HGNC Symbol;Acc:HGNC:14523]
14735	MSTRG.23992	45992.6	-0.320812	0.0740876	-4.33017	1.49e-05	0.000188856	5	Chr5	181236896	181248096	-	RACK1	10399	hsa:10399	receptor for activated C kinase 1 [Source:HGNC Symbol;Acc:HGNC:4399]
30370	MSTRG.4788	1107.48	-0.320495	0.138156	-2.3198	0.0203518	0.0920211	11	Chr11	66040764	66049161	-	GAL3ST3	89792	hsa:89792	galactose-3-O-sulfotransferase 3 [Source:HGNC Symbol;Acc:HGNC:24144]
46913	MSTRG.13886	613.42	-0.320483	0.185331	-1.72925	0.0837651	0.262499	18	Chr18	62523024	62587709	+	ZCCHC2	54877	hsa:54877	zinc finger CCHC-type containing 2 [Source:HGNC Symbol;Acc:HGNC:22916]
48115	MSTRG.14309	3919.15	-0.320442	0.0965516	-3.31887	0.000903839	0.00713319	19	Chr19	9604679	9675307	-	ZNF561	93134	hsa:93134	zinc finger protein 561 [Source:HGNC Symbol;Acc:HGNC:28684]
14793	MSTRG.23961	2763.2	-0.320378	0.104867	-3.05508	0.00225001	0.0154271	5	Chr5	180494378	180578610	+	CNOT6	57472	hsa:57472	CCR4-NOT transcription complex subunit 6 [Source:HGNC Symbol;Acc:HGNC:14099]
20730	MSTRG.26305	1457.74	-0.320328	0.12808	-2.501	0.0123844	0.0619015	7	Chr7	91264432	91271326	+	FZD1	8321	hsa:8321	frizzled class receptor 1 [Source:HGNC Symbol;Acc:HGNC:4038]
17601	MSTRG.24772	8644.96	-0.320311	0.0866065	-3.69847	0.000216906	0.0020677	6	Chr6	89326624	89352722	-	UBE2J1	51465	hsa:51465	ubiquitin conjugating enzyme E2 J1 [Source:HGNC Symbol;Acc:HGNC:17598]
41693	MSTRG.10177	1965.34	-0.320228	0.134796	-2.37565	0.017518	0.0814772	16	Chr16	84270	138677	-	NPRL3	8131	hsa:8131	NPR3 like, GATOR1 complex subunit [Source:HGNC Symbol;Acc:HGNC:14124]
54281	MSTRG.29585	5103.63	-0.320123	0.0918618	-3.48483	0.000492453	0.00421962	X	ChrX	19533976	19887600	-	SH3KBP1	30011	hsa:30011	SH3 domain containing kinase binding protein 1 [Source:HGNC Symbol;Acc:HGNC:13867]
30606	ENSG00000109991.9	21.5919	-0.320057	0.301986	-1.05984	0.289216	0.580778	11	Chr11	57338351	57372396	+	P2RX3	5024	hsa:5024	purinergic receptor P2X 3 [Source:HGNC Symbol;Acc:HGNC:8534]
39684	MSTRG.9648	7617.86	-0.320008	0.086039	-3.71934	0.000199744	0.00192368	15	Chr15	68778534	68820897	-	ANP32A	8125	hsa:8125	acidic nuclear phosphoprotein 32 family member A [Source:HGNC Symbol;Acc:HGNC:13233]
5321	MSTRG.16809	3282.6	-0.319957	0.109704	-2.91654	0.00353933	0.0225766	2	Chr2	144364363	144521057	-	ZEB2	9839	hsa:9839	zinc finger E-box binding homeobox 2 [Source:HGNC Symbol;Acc:HGNC:14881]
41878	MSTRG.10371	409.317	-0.319647	0.203872	-1.56788	0.116908	0.329642	16	Chr16	3305405	3319940	+	ZNF75A	7627	hsa:7627	zinc finger protein 75a [Source:HGNC Symbol;Acc:HGNC:13146]
17726	MSTRG.25182	745.291	-0.31944	0.167194	-1.91059	0.0560568	0.196855	6	Chr6	145864244	145964423	-	SHPRH	257218	hsa:257218	SNF2 histone linker PHD RING helicase [Source:HGNC Symbol;Acc:HGNC:19336]
48165	MSTRG.14036	1716.7	-0.319156	0.12062	-2.64597	0.00814582	0.0445953	19	Chr19	1228286	1238027	-	CBARP	255057	hsa:255057	CACN subunit beta associated regulatory protein [Source:HGNC Symbol;Acc:HGNC:28617]
44119	MSTRG.12696	2602.74	-0.319149	0.111064	-2.87357	0.00405863	0.0253167	17	Chr17	48611376	48619402	-	HOXB8	3218	hsa:3218	homeobox B8 [Source:HGNC Symbol;Acc:HGNC:5119]
9310	MSTRG.21234	1571.29	-0.318973	0.131598	-2.42384	0.0153574	0.0733855	3	Chr3	196468782	196503768	-	RNF168	165918	hsa:165918	ring finger protein 168 [Source:HGNC Symbol;Acc:HGNC:26661]
17871	MSTRG.24237	119.629	-0.318944	0.289549	-1.10152	0.270671	0.559667	6	Chr6	26216974	26217483	+	H2AC8	3012	hsa:3012	H2A clustered histone 8 [Source:HGNC Symbol;Acc:HGNC:4724]
50766	MSTRG.17898	3166.9	-0.318933	0.104931	-3.03947	0.00236996	0.0161608	20	Chr20	20368103	20370949	+	INSM1	3642	hsa:3642	INSM transcriptional repressor 1 [Source:HGNC Symbol;Acc:HGNC:6090]
52150	MSTRG.18600	223.985	-0.31884	0.248867	-1.28116	0.200136	0.466434	21	Chr21	34375479	34416961	+	SMIM11A	54065	hsa:54065	small integral membrane protein 11A [Source:HGNC Symbol;Acc:HGNC:1293]
39732	MSTRG.9799	1781.95	-0.318839	0.129617	-2.45985	0.0138995	0.0678018	15	Chr15	77420411	77485607	+	HMG20A	10363	hsa:10363	high mobility group 20A [Source:HGNC Symbol;Acc:HGNC:5001]
30284	MSTRG.5050	5097.46	-0.318803	0.0942576	-3.38225	0.000718936	0.00585894	11	Chr11	77659995	77821017	-	RSF1	51773	hsa:51773	remodeling and spacing factor 1 [Source:HGNC Symbol;Acc:HGNC:18118]
20965	ENSG00000196511.14	22.078	-0.318682	0.302302	-1.05418	0.291799	0.584044	7	Chr7	144451940	144836395	-	TPK1	27010	hsa:27010	thiamin pyrophosphokinase 1 [Source:HGNC Symbol;Acc:HGNC:17358]
25900	MSTRG.28581	1379.22	-0.318622	0.138091	-2.30733	0.0210362	0.0944426	9	Chr9	37800553	37868117	+	DCAF10	79269	hsa:79269	DDB1 and CUL4 associated factor 10 [Source:HGNC Symbol;Acc:HGNC:23686]
9259	MSTRG.20894	3055.23	-0.318465	0.109194	-2.91651	0.00353969	0.0225766	3	Chr3	157146507	157162328	-	CCNL1	57018	hsa:57018	cyclin L1 [Source:HGNC Symbol;Acc:HGNC:20569]
48101	MSTRG.14588	11766.5	-0.318464	0.0889822	-3.57896	0.000344965	0.00310117	19	Chr19	17555648	17583162	+	COLGALT1	79709	hsa:79709	collagen beta(1-O)galactosyltransferase 1 [Source:HGNC Symbol;Acc:HGNC:26182]
415	MSTRG.846	832.321	-0.318105	0.153087	-2.07793	0.0377155	0.147028	1	Chr1	44635237	44674481	-	TMEM53	79639	hsa:79639	transmembrane protein 53 [Source:HGNC Symbol;Acc:HGNC:26186]
743	ENSG00000117834.13	18.6528	-0.318019	0.295044	-1.07787	0.281091	0.571676	1	Chr1	48222684	48248644	+	SLC5A9	200010	hsa:200010	solute carrier family 5 member 9 [Source:HGNC Symbol;Acc:HGNC:22146]
17630	MSTRG.24329	3034.18	-0.317945	0.108818	-2.92181	0.00348005	0.0223196	6	Chr6	30876420	30901154	+	DDR1	780	hsa:780	discoidin domain receptor tyrosine kinase 1 [Source:HGNC Symbol;Acc:HGNC:2730]
12412	MSTRG.22426	64.682	-0.317899	0.31425	-1.01161	0.311724	0.606103	4	Chr4	185363871	185395924	-	LRP2BP	55805	hsa:55805	LRP2 binding protein [Source:HGNC Symbol;Acc:HGNC:25434]
433	MSTRG.696	1050.94	-0.317835	0.158526	-2.00495	0.0449687	0.166869	1	Chr1	37556918	37566857	+	DNALI1	7802	hsa:7802	dynein axonemal light intermediate chain 1 [Source:HGNC Symbol;Acc:HGNC:14353]
219	MSTRG.1782	3592.72	-0.317791	0.0998359	-3.18313	0.0014569	0.0107511	1	Chr1	151060396	151069544	+	MLLT11	10962	hsa:10962	MLLT11 transcription factor 7 cofactor [Source:HGNC Symbol;Acc:HGNC:16997]
48262	MSTRG.14854	629.023	-0.317721	0.169044	-1.87951	0.0601746	0.206527	19	Chr19	35995187	35996312	+	SDHAF1	644096	hsa:644096	succinate dehydrogenase complex assembly factor 1 [Source:HGNC Symbol;Acc:HGNC:33867]
53075	MSTRG.19065	224.665	-0.317579	0.258686	-1.22766	0.219573	0.493099	22	Chr22	27919375	28008581	+	TTC28-AS1	284900	hsa:284900	TTC28 antisense RNA 1 [Source:HGNC Symbol;Acc:HGNC:29336]
28238	MSTRG.3453	28.9087	-0.317455	0.312481	-1.01592	0.309669	0.60401	10	Chr10	73644880	73663803	-	SYNPO2L	79933	hsa:79933	synaptopodin 2 like [Source:HGNC Symbol;Acc:HGNC:23532]
54271	MSTRG.29986	21783.8	-0.317215	0.085521	-3.7092	0.000207913	0.00199466	X	ChrX	77910655	78129295	+	ATP7A	538	hsa:538	ATPase copper transporting alpha [Source:HGNC Symbol;Acc:HGNC:869]
54300	MSTRG.29510	2599.42	-0.317214	0.114974	-2.75899	0.00579801	0.0339481	X	ChrX	9463294	9741037	+	TBL1X	6907	hsa:6907	transducin beta like 1 X-linked [Source:HGNC Symbol;Acc:HGNC:11585]
52141	MSTRG.18632	365.747	-0.317012	0.225033	-1.40874	0.158913	0.401433	21	Chr21	33589340	33643926	-	CRYZL1	9946	hsa:9946	crystallin zeta like 1 [Source:HGNC Symbol;Acc:HGNC:2420]
463	MSTRG.533	600.909	-0.316611	0.171998	-1.84078	0.0656533	0.219993	1	Chr1	28329001	28335965	+	MED18	54797	hsa:54797	mediator complex subunit 18 [Source:HGNC Symbol;Acc:HGNC:25944]
33544	MSTRG.5680	1022	-0.316533	0.145256	-2.17915	0.0293206	0.122027	12	Chr12	6693790	6700815	-	PIANP	196500	hsa:196500	PILR alpha associated neural protein [Source:HGNC Symbol;Acc:HGNC:25338]
48277	MSTRG.15531	558.231	-0.316523	0.176545	-1.79288	0.0729929	0.237495	19	Chr19	57578455	57593890	+	ZIK1	284307	hsa:284307	zinc finger protein interacting with K protein 1 [Source:HGNC Symbol;Acc:HGNC:33104]
30252	MSTRG.5009	23368.6	-0.316407	0.0766829	-4.12618	3.69e-05	0.000429078	11	Chr11	75562055	75572783	+	SERPINH1	871	hsa:871	serpin family H member 1 [Source:HGNC Symbol;Acc:HGNC:1546]
46869	MSTRG.13709	5256.48	-0.316391	0.0929139	-3.40521	0.000661128	0.00545904	18	Chr18	35332226	35345482	-	ZNF24	7572	hsa:7572	zinc finger protein 24 [Source:HGNC Symbol;Acc:HGNC:13032]
48148	MSTRG.15545	2682.77	-0.316372	0.111724	-2.83173	0.00462968	0.0282318	19	Chr19	57769654	57909633	+	ZNF586	54807	hsa:54807	zinc finger protein 586 [Source:HGNC Symbol;Acc:HGNC:25949]
12163	MSTRG.21755	9335.76	-0.316339	0.0861731	-3.67098	0.000241627	0.00227159	4	Chr4	73073375	73260925	-	ANKRD17	26057	hsa:26057	ankyrin repeat domain 17 [Source:HGNC Symbol;Acc:HGNC:23575]
227	MSTRG.2688	5115.14	-0.316322	0.101144	-3.12743	0.0017634	0.0126396	1	Chr1	228487381	228496188	+	RNF187	149603	hsa:149603	ring finger protein 187 [Source:HGNC Symbol;Acc:HGNC:27146]
17641	MSTRG.24616	2107.69	-0.316292	0.113894	-2.77708	0.00548492	0.0324443	6	Chr6	57086843	57170305	+	ZNF451	26036	hsa:26036	zinc finger protein 451 [Source:HGNC Symbol;Acc:HGNC:21091]
48510	MSTRG.14292	31.6449	-0.316068	0.309832	-1.02013	0.307669	0.601969	19	Chr19	8520777	8577577	-	MYO1F	4542	hsa:4542	myosin IF [Source:HGNC Symbol;Acc:HGNC:7600]
33517	MSTRG.7040	1601.55	-0.315804	0.127432	-2.47822	0.0132038	0.0651287	12	Chr12	120341329	120369251	-	MSI1	4440	hsa:4440	musashi RNA binding protein 1 [Source:HGNC Symbol;Acc:HGNC:7330]
30361	MSTRG.4622	1503.3	-0.315511	0.130252	-2.42231	0.0154223	0.0736253	11	Chr11	61333219	61354477	+	TKFC	26007	hsa:26007	triokinase and FMN cyclase [Source:HGNC Symbol;Acc:HGNC:24552]
165	MSTRG.126	8654.83	-0.315501	0.0851823	-3.70383	0.000212365	0.00202958	1	Chr1	6101786	6209389	-	CHD5	26038	hsa:26038	chromodomain helicase DNA binding protein 5 [Source:HGNC Symbol;Acc:HGNC:16816]
620	MSTRG.132	263.917	-0.315077	0.230433	-1.36733	0.171523	0.421638	1	Chr1	5990926	6101193	+	KCNAB2	8514	hsa:8514	potassium voltage-gated channel subfamily A regulatory beta subunit 2 [Source:HGNC Symbol;Acc:HGNC:6229]
33467	MSTRG.6387	3358.24	-0.315064	0.105481	-2.98692	0.00281806	0.0187225	12	Chr12	56202178	56221933	-	RNF41	10193	hsa:10193	ring finger protein 41 [Source:HGNC Symbol;Acc:HGNC:18401]
30318	MSTRG.4691	2131.15	-0.315052	0.114432	-2.75318	0.00590187	0.0343817	11	Chr11	63759891	63769243	-	C11orf95	65998	hsa:65998	chromosome 11 open reading frame 95 [Source:HGNC Symbol;Acc:HGNC:28449]
777	ENSG00000072694.21	26.8575	-0.315037	0.310184	-1.01564	0.309799	0.60401	1	Chr1	161663146	161678654	+	FCGR2B	2213	hsa:2213	Fc fragment of IgG receptor IIb [Source:HGNC Symbol;Acc:HGNC:3618]
28045	MSTRG.3533	4350.86	-0.314889	0.105057	-2.99733	0.00272359	0.0181997	10	Chr10	80454165	80533124	+	TSPAN14	81619	hsa:81619	tetraspanin 14 [Source:HGNC Symbol;Acc:HGNC:23303]
50941	ENSG00000101349.17	67.4412	-0.314785	0.317029	-0.992922	0.320748	0.613342	20	Chr20	9537369	9839076	-	PAK5	57144	hsa:57144	p21 (RAC1) activated kinase 5 [Source:HGNC Symbol;Acc:HGNC:15916]
46921	MSTRG.13945	417.316	-0.314751	0.19788	-1.59061	0.111697	0.320004	18	Chr18	75210754	75289950	+	TSHZ1	10194	hsa:10194	teashirt zinc finger homeobox 1 [Source:HGNC Symbol;Acc:HGNC:10669]
5669	MSTRG.15982	79.8377	-0.314619	0.307643	-1.02267	0.306462	0.600752	2	Chr2	43675150	43676429	-	C1GALT1C1L	728819	hsa:728819	C1GALT1 specific chaperone 1 like [Source:HGNC Symbol;Acc:HGNC:51617]
23615	MSTRG.27669	219.337	-0.314242	0.251732	-1.24832	0.211914	0.4819	8	Chr8	79611116	79666158	+	STMN2	11075	hsa:11075	stathmin 2 [Source:HGNC Symbol;Acc:HGNC:10577]
14796	MSTRG.23830	2413.82	-0.314221	0.110381	-2.84669	0.00441762	0.027178	5	Chr5	172209645	172283764	-	UBTD2	92181	hsa:92181	ubiquitin domain containing 2 [Source:HGNC Symbol;Acc:HGNC:24463]
206	MSTRG.1660	4499.81	-0.31372	0.096161	-3.26245	0.00110456	0.00850247	1	Chr1	145933422	145958017	-	LIX1L	128077	hsa:128077	limb and CNS expressed 1 like [Source:HGNC Symbol;Acc:HGNC:28715]
9242	MSTRG.21033	4587.69	-0.313588	0.0982362	-3.19219	0.00141201	0.0104558	3	Chr3	179396087	179451476	-	GNB4	59345	hsa:59345	G protein subunit beta 4 [Source:HGNC Symbol;Acc:HGNC:20731]
17765	MSTRG.25168	552.864	-0.313447	0.191719	-1.63493	0.102064	0.300618	6	Chr6	143422831	143450793	-	ADAT2	134637	hsa:134637	adenosine deaminase tRNA specific 2 [Source:HGNC Symbol;Acc:HGNC:21172]
36308	MSTRG.7763	66.8964	-0.313221	0.313029	-1.00061	0.317013	0.611318	13	Chr13	99981783	99986765	+	ZIC2	7546	hsa:7546	Zic family member 2 [Source:HGNC Symbol;Acc:HGNC:12873]
12244	MSTRG.21595	1256.69	-0.313194	0.135144	-2.31748	0.0204775	0.0924325	4	Chr4	42408372	42657123	-	ATP8A1	10396	hsa:10396	ATPase phospholipid transporting 8A1 [Source:HGNC Symbol;Acc:HGNC:13531]
641	MSTRG.585	8626.67	-0.313155	0.240065	-1.30446	0.192076	0.454072	1	Chr1	32013867	32060850	+	KHDRBS1	10657	hsa:10657	KH RNA binding domain containing, signal transduction associated 1 [Source:HGNC Symbol;Acc:HGNC:18116]
12177	MSTRG.21986	6112.11	-0.312681	0.0917002	-3.40982	0.000650069	0.00538255	4	Chr4	107590275	107720234	-	PAPSS1	9061	hsa:9061	3'-phosphoadenosine 5'-phosphosulfate synthase 1 [Source:HGNC Symbol;Acc:HGNC:8603]
33666	MSTRG.7124	347.968	-0.312489	0.216584	-1.44281	0.149074	0.385045	12	Chr12	123458087	123473154	+	SNRNP35	11066	hsa:11066	small nuclear ribonucleoprotein U11/U12 subunit 35 [Source:HGNC Symbol;Acc:HGNC:30852]
54263	MSTRG.29955	21528.7	-0.31234	0.0807404	-3.86845	0.000109528	0.00112337	X	ChrX	72255678	72277248	-	RPS4X	6191	hsa:6191	ribosomal protein S4 X-linked [Source:HGNC Symbol;Acc:HGNC:10424]
37732	MSTRG.8442	31.6571	-0.312334	0.314676	-0.992557	0.320926	0.613342	14	Chr14	61811973	62112550	+	SYT16	83851	hsa:83851	synaptotagmin 16 [Source:HGNC Symbol;Acc:HGNC:23142]
52975	MSTRG.18948	4253.34	-0.312315	0.0946221	-3.30065	0.000964607	0.00754133	22	Chr22	21919424	21952848	-	PPM1F	9647	hsa:9647	protein phosphatase, Mg2+/Mn2+ dependent 1F [Source:HGNC Symbol;Acc:HGNC:19388]
5692	MSTRG.17432	63.2303	-0.31218	0.318845	-0.979098	0.327532	0.62106	2	Chr2	218959665	218962155	+	CDK5R2	8941	hsa:8941	cyclin dependent kinase 5 regulatory subunit 2 [Source:HGNC Symbol;Acc:HGNC:1776]
33505	MSTRG.6576	1898.53	-0.311747	0.11809	-2.63991	0.00829269	0.0450709	12	Chr12	69470348	69579793	+	FRS2	10818	hsa:10818	fibroblast growth factor receptor substrate 2 [Source:HGNC Symbol;Acc:HGNC:16971]
14860	MSTRG.23283	1100.05	-0.311744	0.142468	-2.18817	0.0286573	0.119932	5	Chr5	116443554	116574823	-	SEMA6A	57556	hsa:57556	semaphorin 6A [Source:HGNC Symbol;Acc:HGNC:10738]
48459	MSTRG.15314	170.393	-0.311733	0.2663	-1.17061	0.241756	0.523183	19	Chr19	50311936	50333515	-	KCNC3	3748	hsa:3748	potassium voltage-gated channel subfamily C member 3 [Source:HGNC Symbol;Acc:HGNC:6235]
52985	MSTRG.19269	4001.46	-0.311662	0.104183	-2.99149	0.00277623	0.0184856	22	Chr22	38705741	38738990	+	GTPBP1	9567	hsa:9567	GTP binding protein 1 [Source:HGNC Symbol;Acc:HGNC:4669]
44158	MSTRG.12442	2991.41	-0.311525	0.104159	-2.99087	0.00278188	0.0185116	17	Chr17	40219303	40284136	+	WIPF2	147179	hsa:147179	WAS/WASL interacting protein family member 2 [Source:HGNC Symbol;Acc:HGNC:30923]
26006	MSTRG.29172	256.437	-0.311518	0.230124	-1.35369	0.175834	0.428372	9	Chr9	127397137	127408424	+	SLC2A8	29988	hsa:29988	solute carrier family 2 member 8 [Source:HGNC Symbol;Acc:HGNC:13812]
15061	ENSG00000145911.6	41.764	-0.311127	0.319949	-0.972425	0.330839	0.624724	5	Chr5	178113531	178126081	+	N4BP3	23138	hsa:23138	NEDD4 binding protein 3 [Source:HGNC Symbol;Acc:HGNC:29852]
36182	MSTRG.7490	46315.3	-0.311013	0.0757003	-4.10848	3.98e-05	0.000457975	13	Chr13	45333470	45341284	-	TPT1	7178	hsa:7178	tumor protein, translationally-controlled 1 [Source:HGNC Symbol;Acc:HGNC:12022]
9334	MSTRG.20685	1552.5	-0.310963	0.142494	-2.18229	0.0290879	0.121429	3	Chr3	136148916	136197241	-	MSL2	55167	hsa:55167	MSL complex subunit 2 [Source:HGNC Symbol;Acc:HGNC:25544]
48458	MSTRG.15538	210.465	-0.310916	0.265532	-1.17092	0.241632	0.523066	19	Chr19	57940832	57947706	-	ZNF256	10172	hsa:10172	zinc finger protein 256 [Source:HGNC Symbol;Acc:HGNC:13049]
25849	MSTRG.29408	3376.18	-0.310544	0.101725	-3.05279	0.00226728	0.0155241	9	Chr9	137447569	137459334	-	NSMF	26012	hsa:26012	NMDA receptor synaptonuclear signaling and neuronal migration factor [Source:HGNC Symbol;Acc:HGNC:29843]
30599	MSTRG.5529	19.3618	-0.310443	0.283175	-1.09629	0.27295	0.562674	11	Chr11	126423357	127003460	-	KIRREL3	84623	hsa:84623	kirre like nephrin family adhesion molecule 3 [Source:HGNC Symbol;Acc:HGNC:23204]
36295	MSTRG.7290	138.634	-0.310376	0.278	-1.11646	0.264226	0.551437	13	Chr13	23465775	23487712	+	LINC00327	100506697	hsa:100506697	long intergenic non-protein coding RNA 327 [Source:HGNC Symbol;Acc:HGNC:42009]
54497	ENSG00000130054.5	72.0809	-0.310287	0.316352	-0.980827	0.326678	0.620068	X	ChrX	69504325	69532508	+	FAM155B	27112	hsa:27112	family with sequence similarity 155 member B [Source:HGNC Symbol;Acc:HGNC:30701]
12258	MSTRG.22169	1416.23	-0.309838	0.147093	-2.10641	0.0351691	0.139595	4	Chr4	141220886	141234697	+	ZNF330	27309	hsa:27309	zinc finger protein 330 [Source:HGNC Symbol;Acc:HGNC:15462]
41787	MSTRG.10176	1713.55	-0.309769	0.131579	-2.35424	0.0185607	0.0853999	16	Chr16	77006	85851	+	MPG	4350	hsa:4350	N-methylpurine DNA glycosylase [Source:HGNC Symbol;Acc:HGNC:7211]
9213	MSTRG.21071	21808.4	-0.309468	0.0774261	-3.99695	6.42e-05	0.000692686	3	Chr3	181711924	181714436	+	SOX2	6657	hsa:6657	SRY-box transcription factor 2 [Source:HGNC Symbol;Acc:HGNC:11195]
17688	MSTRG.24090	1268.31	-0.309204	0.140379	-2.20264	0.0276201	0.116534	6	Chr6	7389792	7418037	+	RIOK1	83732	hsa:83732	RIO kinase 1 [Source:HGNC Symbol;Acc:HGNC:18656]
33461	MSTRG.5750	4594.32	-0.309066	0.100736	-3.06809	0.00215435	0.0148337	12	Chr12	8913895	8941467	+	PHC1	1911	hsa:1911	polyhomeotic homolog 1 [Source:HGNC Symbol;Acc:HGNC:3182]
322	MSTRG.692	1638.96	-0.309047	0.124431	-2.48369	0.013003	0.0643496	1	Chr1	37489992	37514766	-	MEAF6	64769	hsa:64769	MYST/Esa1 associated factor 6 [Source:HGNC Symbol;Acc:HGNC:25674]
37728	ENSG00000139890.10	24.2066	-0.308926	0.307374	-1.00505	0.314873	0.608994	14	Chr14	22883221	22887678	+	REM2	161253	hsa:161253	RRAD and GEM like GTPase 2 [Source:HGNC Symbol;Acc:HGNC:20248]
9379	MSTRG.20514	889.417	-0.308598	0.165813	-1.86112	0.0627268	0.213195	3	Chr3	122384175	122412334	+	FAM162A	26355	hsa:26355	family with sequence similarity 162 member A [Source:HGNC Symbol;Acc:HGNC:17865]
20689	MSTRG.25646	18517.9	-0.308558	0.0988574	-3.12125	0.00180088	0.0128347	7	Chr7	5592815	5606655	+	FSCN1	6624	hsa:6624	fascin actin-bundling protein 1 [Source:HGNC Symbol;Acc:HGNC:11148]
20655	MSTRG.26937	13676.7	-0.308508	0.0796885	-3.87143	0.000108201	0.00111142	7	Chr7	150368188	150412470	+	REPIN1	29803	hsa:29803	replication initiator 1 [Source:HGNC Symbol;Acc:HGNC:17922]
671	MSTRG.1737	222.775	-0.308212	0.249489	-1.23537	0.216692	0.48825	1	Chr1	149887889	149900798	+	BOLA1	51027	hsa:51027	bolA family member 1 [Source:HGNC Symbol;Acc:HGNC:24263]
46878	MSTRG.13768	2704.21	-0.308194	0.106652	-2.8897	0.00385604	0.0242438	18	Chr18	47107407	47176364	-	HDHD2	84064	hsa:84064	haloacid dehalogenase like hydrolase domain containing 2 [Source:HGNC Symbol;Acc:HGNC:25364]
17667	MSTRG.24290	1787.33	-0.308139	0.125379	-2.45765	0.0139847	0.0680848	6	Chr6	28141882	28159460	+	ZKSCAN8	7745	hsa:7745	zinc finger with KRAB and SCAN domains 8 [Source:HGNC Symbol;Acc:HGNC:12983]
44275	MSTRG.12894	778.252	-0.307933	0.164556	-1.8713	0.061303	0.209489	17	Chr17	61865366	61928016	-	INTS2	57508	hsa:57508	integrator complex subunit 2 [Source:HGNC Symbol;Acc:HGNC:29241]
30592	MSTRG.4776	159.368	-0.307931	0.278181	-1.10694	0.268318	0.556491	11	Chr11	65833833	65856896	+	SNX32	254122	hsa:254122	sorting nexin 32 [Source:HGNC Symbol;Acc:HGNC:26423]
17732	MSTRG.24408	764.052	-0.307796	0.16424	-1.87406	0.0609219	0.208472	6	Chr6	34877461	34888071	-	TAF11	6882	hsa:6882	TATA-box binding protein associated factor 11 [Source:HGNC Symbol;Acc:HGNC:11544]
9287	MSTRG.21172	5755.16	-0.307726	0.117346	-2.62238	0.00873175	0.0469966	3	Chr3	190514050	190659750	+	IL1RAP	3556	hsa:3556	interleukin 1 receptor accessory protein [Source:HGNC Symbol;Acc:HGNC:5995]
48111	MSTRG.14867	6113.25	-0.30771	0.0914452	-3.36497	0.000765527	0.00617486	19	Chr19	36214601	36238771	+	ZNF146	7705	hsa:7705	zinc finger protein 146 [Source:HGNC Symbol;Acc:HGNC:12931]
17690	MSTRG.25210	1136.67	-0.306941	0.140495	-2.18472	0.0289096	0.120786	6	Chr6	149658152	149718105	-	LATS1	9113	hsa:9113	large tumor suppressor kinase 1 [Source:HGNC Symbol;Acc:HGNC:6514]
30637	MSTRG.4503	54.8387	-0.306566	0.319659	-0.959042	0.337538	0.630701	11	Chr11	45355370	45367490	+	LINC02696	101928812	hsa:101928812	long intergenic non-protein coding RNA 2696 [Source:HGNC Symbol;Acc:HGNC:54210]
48091	MSTRG.15029	24377.7	-0.306484	0.0768092	-3.9902	6.6e-05	0.000708612	19	Chr19	41860254	41872925	+	RPS19	6223	hsa:6223	ribosomal protein S19 [Source:HGNC Symbol;Acc:HGNC:10402]
30354	MSTRG.4675	1573.14	-0.30607	0.12386	-2.4711	0.0134699	0.0661364	11	Chr11	62771628	62792006	-	TMEM223	79064	hsa:79064	transmembrane protein 223 [Source:HGNC Symbol;Acc:HGNC:28464]
5511	MSTRG.16602	471.078	-0.305603	0.194956	-1.56755	0.116987	0.329678	2	Chr2	112584239	112615337	+	CHCHD5	84269	hsa:84269	coiled-coil-helix-coiled-coil-helix domain containing 5 [Source:HGNC Symbol;Acc:HGNC:17840]
41969	MSTRG.11137	230.679	-0.3053	0.277138	-1.10162	0.270628	0.559667	16	Chr16	67159931	67169945	+	FBXL8	55336	hsa:55336	F-box and leucine rich repeat protein 8 [Source:HGNC Symbol;Acc:HGNC:17875]
12280	MSTRG.21414	717.387	-0.305229	0.164369	-1.85698	0.063314	0.214843	4	Chr4	6716173	6717664	+	BLOC1S4	55330	hsa:55330	biogenesis of lysosomal organelles complex 1 subunit 4 [Source:HGNC Symbol;Acc:HGNC:24206]
48508	MSTRG.15213	98.235	-0.305079	0.296342	-1.02948	0.303254	0.596646	19	Chr19	47484281	47501597	+	NAPA-AS1	100505681	hsa:100505681	NAPA antisense RNA 1 [Source:HGNC Symbol;Acc:HGNC:44118]
28029	MSTRG.3393	6392.74	-0.304893	0.0924232	-3.29888	0.000970729	0.00757734	10	Chr10	70404144	70428618	+	EIF4EBP2	1979	hsa:1979	eukaryotic translation initiation factor 4E binding protein 2 [Source:HGNC Symbol;Acc:HGNC:3289]
23416	MSTRG.28201	2570.36	-0.304823	0.111115	-2.74331	0.00608237	0.0352731	8	Chr8	144522387	144529132	-	LRRC24	441381	hsa:441381	leucine rich repeat containing 24 [Source:HGNC Symbol;Acc:HGNC:28947]
279	MSTRG.1508	2242.13	-0.304701	0.113288	-2.68961	0.00715348	0.0401747	1	Chr1	111770661	111989668	-	KCND3	3752	hsa:3752	potassium voltage-gated channel subfamily D member 3 [Source:HGNC Symbol;Acc:HGNC:6239]
53065	MSTRG.18859	339.339	-0.304615	0.223792	-1.36115	0.173466	0.424811	22	Chr22	19179472	19291719	-	CLTCL1	8218	hsa:8218	clathrin heavy chain like 1 [Source:HGNC Symbol;Acc:HGNC:2093]
247	MSTRG.1768	1866.63	-0.304169	0.120166	-2.53124	0.011366	0.0579114	1	Chr1	150794879	150877026	-	CTSK	1513	hsa:1513	cathepsin K [Source:HGNC Symbol;Acc:HGNC:2536]
17624	MSTRG.24109	4367.48	-0.303781	0.10096	-3.00892	0.00262178	0.0176419	6	Chr6	10980758	11044305	-	ELOVL2	54898	hsa:54898	ELOVL fatty acid elongase 2 [Source:HGNC Symbol;Acc:HGNC:14416]
41857	MSTRG.10853	637.254	-0.303746	0.174679	-1.73888	0.0820562	0.258549	16	Chr16	30553763	30558374	-	ZNF764	92595	hsa:92595	zinc finger protein 764 [Source:HGNC Symbol;Acc:HGNC:28200]
17894	MSTRG.24233	24.6688	-0.303652	0.30674	-0.989933	0.322207	0.615085	6	Chr6	26156328	26157115	+	H1-4	3008	hsa:3008	H1.4 linker histone, cluster member [Source:HGNC Symbol;Acc:HGNC:4718]
48336	MSTRG.14893	719.183	-0.303536	0.195447	-1.55303	0.120415	0.336056	19	Chr19	36916328	37004979	+	ZNF568	374900	hsa:374900	zinc finger protein 568 [Source:HGNC Symbol;Acc:HGNC:25392]
28255	MSTRG.3921	36.8835	-0.303444	0.317173	-0.956714	0.338711	0.632185	10	Chr10	123148135	123150672	+	HMX2	3167	hsa:3167	H6 family homeobox 2 [Source:HGNC Symbol;Acc:HGNC:5018]
23625	MSTRG.27705	231.442	-0.303425	0.250816	-1.20975	0.226375	0.502218	8	Chr8	81280535	81284777	+	FABP5	2171	hsa:2171	fatty acid binding protein 5 [Source:HGNC Symbol;Acc:HGNC:3560]
48096	MSTRG.15240	17974	-0.303298	0.0816661	-3.71388	0.000204105	0.00196189	19	Chr19	48615327	48619184	-	RPL18	6141	hsa:6141	ribosomal protein L18 [Source:HGNC Symbol;Acc:HGNC:10310]
41733	MSTRG.11350	3932.46	-0.303262	0.101044	-3.00129	0.00268839	0.0180127	16	Chr16	75293697	75465497	-	CFDP1	10428	hsa:10428	craniofacial development protein 1 [Source:HGNC Symbol;Acc:HGNC:1873]
28100	MSTRG.3537	1103.73	-0.302728	0.143999	-2.1023	0.0355272	0.140562	10	Chr10	84194536	84219621	+	CDHR1	92211	hsa:92211	cadherin related family member 1 [Source:HGNC Symbol;Acc:HGNC:14550]
44124	MSTRG.13172	13055.9	-0.302571	0.0866407	-3.49225	0.000478968	0.00411583	17	Chr17	77086715	77217101	+	SNHG20	654434	hsa:654434	small nucleolar RNA host gene 20 [Source:HGNC Symbol;Acc:HGNC:33099]
20624	MSTRG.27000	3298.15	-0.302326	0.108767	-2.77956	0.00544325	0.032236	7	Chr7	155644450	155781485	+	RBM33	155435	hsa:155435	RNA binding motif protein 33 [Source:HGNC Symbol;Acc:HGNC:27223]
39748	MSTRG.9442	1269.29	-0.302041	0.135554	-2.22819	0.025868	0.110605	15	Chr15	56087279	56245082	-	RFX7	64864	hsa:64864	regulatory factor X7 [Source:HGNC Symbol;Acc:HGNC:25777]
54314	MSTRG.30455	2154.39	-0.301905	0.116429	-2.59303	0.00951347	0.0502836	X	ChrX	155025979	155060304	+	FUNDC2	65991	hsa:65991	FUN14 domain containing 2 [Source:HGNC Symbol;Acc:HGNC:24925]
5699	MSTRG.17001	1287.68	-0.301859	0.31232	-0.966507	0.333791	0.627572	2	Chr2	172555372	172608669	+	PDK1	5163	hsa:5163	pyruvate dehydrogenase kinase 1 [Source:HGNC Symbol;Acc:HGNC:8809]
12424	MSTRG.21786	39.7391	-0.301807	0.319863	-0.94355	0.3454	0.638391	4	Chr4	76894151	76898144	-	SOWAHB	345079	hsa:345079	sosondowah ankyrin repeat domain family member B [Source:HGNC Symbol;Acc:HGNC:32958]
446	MSTRG.2346	995.084	-0.301777	0.156935	-1.92294	0.0544871	0.192646	1	Chr1	197153681	197201293	-	ZBTB41	360023	hsa:360023	zinc finger and BTB domain containing 41 [Source:HGNC Symbol;Acc:HGNC:24819]
33439	MSTRG.6376	9035.43	-0.301735	0.086481	-3.48903	0.000484782	0.00416102	12	Chr12	56041350	56044697	+	RPS26	6231	hsa:6231	ribosomal protein S26 [Source:HGNC Symbol;Acc:HGNC:10414]
33641	MSTRG.6760	462.159	-0.301732	0.188704	-1.59897	0.109826	0.315911	12	Chr12	95076748	95217525	-	FGD6	55785	hsa:55785	FYVE, RhoGEF and PH domain containing 6 [Source:HGNC Symbol;Acc:HGNC:21740]
23476	MSTRG.27292	5107.43	-0.301489	0.119869	-2.51516	0.011898	0.0600302	8	Chr8	26383053	26505636	+	BNIP3L	665	hsa:665	BCL2 interacting protein 3 like [Source:HGNC Symbol;Acc:HGNC:1085]
33536	MSTRG.6596	1250.09	-0.30142	0.13343	-2.25901	0.0238827	0.103792	12	Chr12	69738859	69959097	+	RAB3IP	117177	hsa:117177	RAB3A interacting protein [Source:HGNC Symbol;Acc:HGNC:16508]
15072	MSTRG.23060	1048.19	-0.301289	0.319672	-0.942495	0.345939	0.638982	5	Chr5	81972022	82276857	+	ATG10	83734	hsa:83734	autophagy related 10 [Source:HGNC Symbol;Acc:HGNC:20315]
12417	MSTRG.22097	91.5526	-0.301225	0.302908	-0.994443	0.320007	0.612914	4	Chr4	122888696	122922968	-	NUDT6	11162	hsa:11162	nudix hydrolase 6 [Source:HGNC Symbol;Acc:HGNC:8053]
199	MSTRG.251	17153.3	-0.300833	0.0894577	-3.36286	0.000771402	0.00621223	1	Chr1	11934204	11975538	+	PLOD1	5351	hsa:5351	procollagen-lysine,2-oxoglutarate 5-dioxygenase 1 [Source:HGNC Symbol;Acc:HGNC:9081]
12312	MSTRG.21491	509.422	-0.300697	0.182643	-1.64636	0.0996894	0.295551	4	Chr4	20696281	20752907	+	PACRGL	133015	hsa:133015	parkin coregulated like [Source:HGNC Symbol;Acc:HGNC:28442]
44220	MSTRG.12169	1504.45	-0.300696	0.133881	-2.246	0.024704	0.1066	17	Chr17	28755977	28855232	-	FAM222B	55731	hsa:55731	family with sequence similarity 222 member B [Source:HGNC Symbol;Acc:HGNC:25563]
54395	MSTRG.30024	449.296	-0.300643	0.192425	-1.56239	0.118196	0.331902	X	ChrX	84317873	84502479	-	HDX	139324	hsa:139324	highly divergent homeobox [Source:HGNC Symbol;Acc:HGNC:26411]
42010	MSTRG.10948	801	-0.3005	0.316917	-0.948196	0.34303	0.63598	16	Chr16	48356363	48448402	-	SIAH1	6477	hsa:6477	siah E3 ubiquitin protein ligase 1 [Source:HGNC Symbol;Acc:HGNC:10857]
9240	MSTRG.20814	21455.4	-0.30049	0.093374	-3.21814	0.00129027	0.00968346	3	Chr3	149517234	149736714	-	WWTR1	25937	hsa:25937	WW domain containing transcription regulator 1 [Source:HGNC Symbol;Acc:HGNC:24042]
27988	MSTRG.3309	1660.95	-0.300273	0.121924	-2.4628	0.0137859	0.0673571	10	Chr10	60869437	61001440	-	RHOBTB1	9886	hsa:9886	Rho related BTB domain containing 1 [Source:HGNC Symbol;Acc:HGNC:18738]
50945	MSTRG.17999	82.7323	-0.300029	0.314068	-0.955299	0.339427	0.632358	20	Chr20	33666497	33668525	+	ACTL10	170487	hsa:170487	actin like 10 [Source:HGNC Symbol;Acc:HGNC:16127]
33772	MSTRG.7139	27.3102	-0.299919	0.310327	-0.966463	0.333812	0.627572	12	Chr12	123762187	123935720	+	DNAH10	196385	hsa:196385	dynein axonemal heavy chain 10 [Source:HGNC Symbol;Acc:HGNC:2941]
480	MSTRG.1670	679.97	-0.299733	0.167953	-1.78463	0.0743213	0.240886	1	Chr1	146064710	146229026	-	NBPF10	100132406	hsa:100132406	NBPF member 10 [Source:HGNC Symbol;Acc:HGNC:31992]
48152	MSTRG.14275	4130.76	-0.299466	0.107001	-2.79872	0.00513057	0.030724	19	Chr19	7924490	7926135	-	CTXN1	404217	hsa:404217	cortexin 1 [Source:HGNC Symbol;Acc:HGNC:31108]
12270	MSTRG.22134	1027.3	-0.299212	0.151378	-1.97658	0.0480889	0.17532	4	Chr4	139028111	139177218	-	ELF2	1998	hsa:1998	E74 like ETS transcription factor 2 [Source:HGNC Symbol;Acc:HGNC:3317]
30433	MSTRG.4856	738.896	-0.299119	0.160721	-1.86111	0.0627287	0.213195	11	Chr11	67461709	67469272	-	TMEM134	80194	hsa:80194	transmembrane protein 134 [Source:HGNC Symbol;Acc:HGNC:26142]
28054	MSTRG.3025	2461.35	-0.299113	0.108605	-2.75414	0.0058847	0.034335	10	Chr10	18659430	18681639	+	ARL5B	221079	hsa:221079	ADP ribosylation factor like GTPase 5B [Source:HGNC Symbol;Acc:HGNC:23052]
5362	MSTRG.16775	1838.52	-0.298935	0.119733	-2.49668	0.0125362	0.0624937	2	Chr2	134918234	134959625	+	CCNT2	905	hsa:905	cyclin T2 [Source:HGNC Symbol;Acc:HGNC:1600]
36236	MSTRG.7809	891.902	-0.298888	0.150838	-1.98152	0.0475334	0.17376	13	Chr13	102784280	102798976	-	POGLUT2	79070	hsa:79070	protein O-glucosyltransferase 2 [Source:HGNC Symbol;Acc:HGNC:19350]
301	MSTRG.884	2457.51	-0.298632	0.115837	-2.57803	0.00993652	0.0519157	1	Chr1	46040139	46176488	-	PIK3R3	8503	hsa:8503	phosphoinositide-3-kinase regulatory subunit 3 [Source:HGNC Symbol;Acc:HGNC:8981]
20581	MSTRG.26423	2685	-0.298629	0.115907	-2.57644	0.00998233	0.0520644	7	Chr7	100064032	100082548	-	ZNF3	7551	hsa:7551	zinc finger protein 3 [Source:HGNC Symbol;Acc:HGNC:13089]
37605	MSTRG.8879	1608.24	-0.298537	0.125063	-2.3871	0.016982	0.0794276	14	Chr14	102592648	102730561	+	RCOR1	23186	hsa:23186	REST corepressor 1 [Source:HGNC Symbol;Acc:HGNC:17441]
39872	MSTRG.9156	124.544	-0.29836	0.283991	-1.0506	0.293444	0.58568	15	Chr15	40952961	40956512	+	CHAC1	79094	hsa:79094	ChaC glutathione specific gamma-glutamylcyclotransferase 1 [Source:HGNC Symbol;Acc:HGNC:28680]
48113	MSTRG.15187	5971.5	-0.298129	0.0894102	-3.3344	0.000854833	0.0068182	19	Chr19	46719510	46746994	-	STRN4	29888	hsa:29888	striatin 4 [Source:HGNC Symbol;Acc:HGNC:15721]
17893	MSTRG.24111	21.3173	-0.297905	0.300495	-0.991379	0.3215	0.614127	6	Chr6	11043481	11079154	+	ELOVL2-AS1	100506409	hsa:100506409	ELOVL2 antisense RNA 1 [Source:HGNC Symbol;Acc:HGNC:44156]
9578	MSTRG.20258	41.4453	-0.297744	0.319367	-0.932294	0.351185	0.644397	3	Chr3	75435231	75538029	+	LINC02018	107986100	hsa:107986100	long intergenic non-protein coding RNA 2018 [Source:HGNC Symbol;Acc:HGNC:52853]
33428	MSTRG.6418	16964.9	-0.29762	0.078493	-3.79167	0.000149637	0.001484	12	Chr12	56712304	56752374	-	NACA	4666	hsa:4666	nascent polypeptide associated complex subunit alpha [Source:HGNC Symbol;Acc:HGNC:7629]
20980	ENSG00000214960.11	95.3145	-0.29744	0.302002	-0.984895	0.324676	0.61773	7	Chr7	16087524	16502504	-	CRPPA	729920	hsa:729920	CDP-L-ribitol pyrophosphorylase A [Source:HGNC Symbol;Acc:HGNC:37276]
42017	ENSG00000176723.10	63.2886	-0.297381	0.318431	-0.933896	0.350358	0.643786	16	Chr16	31432592	31443160	-	ZNF843	283933	hsa:283933	zinc finger protein 843 [Source:HGNC Symbol;Acc:HGNC:28710]
25980	MSTRG.28720	452.787	-0.297349	0.194816	-1.52631	0.126934	0.34711	9	Chr9	70384596	70414624	-	KLF9	687	hsa:687	Kruppel like factor 9 [Source:HGNC Symbol;Acc:HGNC:1123]
28121	MSTRG.3864	1340.86	-0.297347	0.160354	-1.85431	0.0636948	0.215599	10	Chr10	116881476	117126586	-	SHTN1	57698	hsa:57698	shootin 1 [Source:HGNC Symbol;Acc:HGNC:29319]
17702	MSTRG.25024	1028.08	-0.29717	0.143514	-2.07067	0.0383899	0.149134	6	Chr6	125986478	126203817	+	TRMT11	60487	hsa:60487	tRNA methyltransferase 11 homolog [Source:HGNC Symbol;Acc:HGNC:21080]
9432	MSTRG.21176	418.784	-0.297104	0.19632	-1.51337	0.130187	0.352883	3	Chr3	192796814	192917856	-	MB21D2	151963	hsa:151963	Mab-21 domain containing 2 [Source:HGNC Symbol;Acc:HGNC:30438]
52105	MSTRG.18617	1850.98	-0.297085	0.11935	-2.48918	0.0128037	0.0634682	21	Chr21	36069940	36073166	+	CBR1	873	hsa:873	carbonyl reductase 1 [Source:HGNC Symbol;Acc:HGNC:1548]
33694	MSTRG.5607	332.919	-0.296793	0.227429	-1.30499	0.191896	0.453718	12	Chr12	911735	991190	-	RAD52	5893	hsa:5893	RAD52 homolog, DNA repair protein [Source:HGNC Symbol;Acc:HGNC:9824]
30263	MSTRG.4218	29171.1	-0.29651	0.0758992	-3.90663	9.36e-05	0.000975968	11	Chr11	8682787	8714759	+	RPL27A	6157	hsa:6157	ribosomal protein L27a [Source:HGNC Symbol;Acc:HGNC:10329]
23634	MSTRG.28195	178.724	-0.296421	0.259789	-1.14101	0.253866	0.538433	8	Chr8	144772223	144787345	-	ZNF34	80778	hsa:80778	zinc finger protein 34 [Source:HGNC Symbol;Acc:HGNC:13098]
12205	MSTRG.21323	2863.39	-0.296348	0.103734	-2.85679	0.0042795	0.0264841	4	Chr4	705747	770640	+	PCGF3	10336	hsa:10336	polycomb group ring finger 3 [Source:HGNC Symbol;Acc:HGNC:10066]
44237	MSTRG.13310	1241.83	-0.296312	0.140808	-2.10437	0.0353458	0.140029	17	Chr17	82023304	82034204	+	LRRC45	201255	hsa:201255	leucine rich repeat containing 45 [Source:HGNC Symbol;Acc:HGNC:28302]
5515	MSTRG.17192	553.655	-0.296067	0.190603	-1.55331	0.120348	0.335991	2	Chr2	196967016	197311173	-	ANKRD44	91526	hsa:91526	ankyrin repeat domain 44 [Source:HGNC Symbol;Acc:HGNC:25259]
30357	MSTRG.4085	1812.66	-0.295953	0.120842	-2.44908	0.0143222	0.0694795	11	Chr11	1947277	1984522	+	MRPL23	107987373	hsa:107987373	mitochondrial ribosomal protein L23 [Source:HGNC Symbol;Acc:HGNC:10322]
33699	MSTRG.6945	244.814	-0.295822	0.234692	-1.26047	0.207501	0.476417	12	Chr12	111931281	112013185	-	TMEM116	89894	hsa:89894	transmembrane protein 116 [Source:HGNC Symbol;Acc:HGNC:25084]
37737	MSTRG.8045	25.6264	-0.295773	0.306794	-0.964078	0.335007	0.628557	14	Chr14	23376772	23379772	+	CMTM5	116173	hsa:116173	CKLF like MARVEL transmembrane domain containing 5 [Source:HGNC Symbol;Acc:HGNC:19176]
9570	MSTRG.20930	83.7773	-0.2955	0.305849	-0.966161	0.333963	0.627589	3	Chr3	159988834	159996019	+	IL12A	3592	hsa:3592	interleukin 12A [Source:HGNC Symbol;Acc:HGNC:5969]
48533	MSTRG.15210	91.1	-0.295156	0.308394	-0.957076	0.338529	0.631924	19	Chr19	47428016	47471893	-	SLC8A2	6543	hsa:6543	solute carrier family 8 member A2 [Source:HGNC Symbol;Acc:HGNC:11069]
811	ENSG00000116544.12	33.4623	-0.295068	0.309257	-0.954118	0.340024	0.633059	1	Chr1	34865435	34929650	-	DLGAP3	58512	hsa:58512	DLG associated protein 3 [Source:HGNC Symbol;Acc:HGNC:30368]
20696	MSTRG.26974	3676.12	-0.295056	0.0977717	-3.01781	0.00254608	0.0171898	7	Chr7	152134921	152436807	-	KMT2C	58508	hsa:58508	lysine methyltransferase 2C [Source:HGNC Symbol;Acc:HGNC:13726]
14764	MSTRG.22938	10584.4	-0.294609	0.0825157	-3.57034	0.000356514	0.0031916	5	Chr5	72816311	72916733	+	TNPO1	3842	hsa:3842	transportin 1 [Source:HGNC Symbol;Acc:HGNC:6401]
209	MSTRG.2763	8510.9	-0.294422	0.0906031	-3.24958	0.00115577	0.00880372	1	Chr1	235109340	235128837	-	TOMM20	9804	hsa:9804	translocase of outer mitochondrial membrane 20 [Source:HGNC Symbol;Acc:HGNC:20947]
37597	MSTRG.7923	2794.41	-0.294388	0.116266	-2.53202	0.0113407	0.0578024	14	Chr14	21521079	21537216	-	SALL2	6297	hsa:6297	spalt like transcription factor 2 [Source:HGNC Symbol;Acc:HGNC:10526]
52992	MSTRG.19217	3299.69	-0.294331	0.103386	-2.84691	0.00441465	0.0271748	22	Chr22	37019634	37029821	+	MPST	4357	hsa:4357	mercaptopyruvate sulfurtransferase [Source:HGNC Symbol;Acc:HGNC:7223]
48247	MSTRG.14281	2954.37	-0.294261	0.150168	-1.95955	0.0500486	0.180621	19	Chr19	8321157	8323340	+	RPS28	6234	hsa:6234	ribosomal protein S28 [Source:HGNC Symbol;Acc:HGNC:10418]
53099	MSTRG.19463	108.679	-0.294053	0.294241	-0.99936	0.31762	0.611727	22	Chr22	50674414	50733298	+	SHANK3	85358	hsa:85358	SH3 and multiple ankyrin repeat domains 3 [Source:HGNC Symbol;Acc:HGNC:14294]
5374	MSTRG.16830	1763.05	-0.294025	0.12178	-2.41439	0.0157615	0.0749821	2	Chr2	150468194	150539011	-	RND3	390	hsa:390	Rho family GTPase 3 [Source:HGNC Symbol;Acc:HGNC:671]
44328	MSTRG.12000	452.912	-0.293855	0.189595	-1.54991	0.121163	0.337389	17	Chr17	18039407	18068405	+	GID4	79018	hsa:79018	GID complex subunit 4 homolog [Source:HGNC Symbol;Acc:HGNC:28453]
17598	MSTRG.25346	23195.8	-0.293829	0.0783056	-3.75234	0.000175192	0.00171363	6	Chr6	163413999	163578592	+	QKI	9444	hsa:9444	QKI, KH domain containing RNA binding [Source:HGNC Symbol;Acc:HGNC:21100]
36312	MSTRG.7576	119.773	-0.293811	0.301966	-0.972994	0.330556	0.624347	13	Chr13	49956669	50125720	-	DLEU2	8847	hsa:8847	deleted in lymphocytic leukemia 2 [Source:HGNC Symbol;Acc:HGNC:13748]
14814	MSTRG.23033	2487.3	-0.293757	0.112954	-2.60067	0.00930415	0.0494737	5	Chr5	80408012	80483379	+	ZFYVE16	9765	hsa:9765	zinc finger FYVE-type containing 16 [Source:HGNC Symbol;Acc:HGNC:20756]
9260	MSTRG.21153	18996.6	-0.293663	0.101123	-2.90402	0.00368403	0.0233384	3	Chr3	186783204	186789897	+	EIF4A2	1974	hsa:1974	eukaryotic translation initiation factor 4A2 [Source:HGNC Symbol;Acc:HGNC:3284]
343	MSTRG.747	1678.8	-0.293634	0.121976	-2.40731	0.0160704	0.0761619	1	Chr1	40161386	40240921	+	RLF	6018	hsa:6018	RLF zinc finger [Source:HGNC Symbol;Acc:HGNC:10025]
37588	MSTRG.8345	3433.87	-0.293483	0.108201	-2.71239	0.00668005	0.0379998	14	Chr14	54423560	54441391	-	CNIH1	10175	hsa:10175	cornichon family AMPA receptor auxiliary protein 1 [Source:HGNC Symbol;Acc:HGNC:19431]
48183	MSTRG.14775	1670.6	-0.293103	0.121844	-2.40556	0.0161478	0.0764035	19	Chr19	32345593	32387667	+	ZNF507	22847	hsa:22847	zinc finger protein 507 [Source:HGNC Symbol;Acc:HGNC:23783]
12242	MSTRG.22163	1593.4	-0.292713	0.125862	-2.32567	0.0200363	0.0908508	4	Chr4	140524167	140553803	+	ELMOD2	255520	hsa:255520	ELMO domain containing 2 [Source:HGNC Symbol;Acc:HGNC:28111]
54349	MSTRG.29957	1000.75	-0.29271	0.143656	-2.03757	0.0415925	0.157734	X	ChrX	72301637	72573101	-	CITED1	4435	hsa:4435	Cbp/p300 interacting transactivator with Glu/Asp rich carboxy-terminal domain 1 [Source:HGNC Symbol;Acc:HGNC:1986]
41749	MSTRG.10415	3666.53	-0.29244	0.104046	-2.81068	0.0049437	0.0298073	16	Chr16	4616492	4690974	+	MGRN1	23295	hsa:23295	mahogunin ring finger 1 [Source:HGNC Symbol;Acc:HGNC:20254]
44171	MSTRG.12897	3179.84	-0.292262	0.102724	-2.84511	0.00443963	0.0272502	17	Chr17	61942604	62065278	-	MED13	9969	hsa:9969	mediator complex subunit 13 [Source:HGNC Symbol;Acc:HGNC:22474]
493	MSTRG.1487	762.505	-0.292158	0.168492	-1.73395	0.0829262	0.260469	1	Chr1	110362850	110391082	-	SLC16A4	9122	hsa:9122	solute carrier family 16 member 4 [Source:HGNC Symbol;Acc:HGNC:10925]
48251	MSTRG.15394	1144.04	-0.292134	0.150438	-1.94188	0.0521511	0.186369	19	Chr19	52453552	52597345	+	ZNF578	147660	hsa:147660	zinc finger protein 578 [Source:HGNC Symbol;Acc:HGNC:26449]
39856	MSTRG.10035	211.834	-0.292066	0.258212	-1.13111	0.258009	0.543736	15	Chr15	90929967	90935196	-	HDDC3	374659	hsa:374659	HD domain containing 3 [Source:HGNC Symbol;Acc:HGNC:30522]
252	MSTRG.1966	329.5	-0.291796	0.214487	-1.36044	0.173691	0.425225	1	Chr1	156699605	156706087	-	CRABP2	1382	hsa:1382	cellular retinoic acid binding protein 2 [Source:HGNC Symbol;Acc:HGNC:2339]
33526	MSTRG.5839	1566.7	-0.291418	0.124739	-2.33622	0.0194798	0.0888381	12	Chr12	13044380	13142521	+	FAM234B	57613	hsa:57613	family with sequence similarity 234 member B [Source:HGNC Symbol;Acc:HGNC:29288]
486	MSTRG.577	1156.94	-0.29132	0.164915	-1.76648	0.0773146	0.247933	1	Chr1	31727116	31764893	-	ADGRB2	576	hsa:576	adhesion G protein-coupled receptor B2 [Source:HGNC Symbol;Acc:HGNC:944]
50792	MSTRG.18193	2386.96	-0.291244	0.110231	-2.64212	0.00823884	0.0449405	20	Chr20	46345979	46364458	-	SLC35C2	51006	hsa:51006	solute carrier family 35 member C2 [Source:HGNC Symbol;Acc:HGNC:17117]
54399	MSTRG.29901	493.981	-0.290991	0.189717	-1.53382	0.125075	0.344274	X	ChrX	68829020	68842160	+	EFNB1	1947	hsa:1947	ephrin B1 [Source:HGNC Symbol;Acc:HGNC:3226]
33744	MSTRG.6452	154.944	-0.290594	0.268965	-1.08042	0.279957	0.570064	12	Chr12	57726270	57728356	+	AGAP2-AS1	100130776	hsa:100130776	AGAP2 antisense RNA 1 [Source:HGNC Symbol;Acc:HGNC:48633]
33454	MSTRG.6602	5339.01	-0.290582	0.0929434	-3.12643	0.0017694	0.0126706	12	Chr12	74537834	74545430	+	ATXN7L3B	552889	hsa:552889	ataxin 7 like 3B [Source:HGNC Symbol;Acc:HGNC:37931]
44389	MSTRG.12851	428.525	-0.290507	0.215252	-1.34962	0.177139	0.430084	17	Chr17	58755853	58985179	+	PPM1E	22843	hsa:22843	protein phosphatase, Mg2+/Mn2+ dependent 1E [Source:HGNC Symbol;Acc:HGNC:19322]
46911	MSTRG.13442	680.453	-0.290257	0.164748	-1.76182	0.0781001	0.24981	18	Chr18	2847005	2916200	+	EMILIN2	84034	hsa:84034	elastin microfibril interfacer 2 [Source:HGNC Symbol;Acc:HGNC:19881]
48126	MSTRG.15325	5714.04	-0.290186	0.0926031	-3.13365	0.00172646	0.0123986	19	Chr19	50516891	50568435	-	LRRC4B	94030	hsa:94030	leucine rich repeat containing 4B [Source:HGNC Symbol;Acc:HGNC:25042]
37584	MSTRG.8299	4517.32	-0.290159	0.102026	-2.84398	0.0044554	0.0273135	14	Chr14	50719762	50831162	-	NIN	51199	hsa:51199	ninein [Source:HGNC Symbol;Acc:HGNC:14906]
48100	MSTRG.15451	14005.3	-0.290079	0.0810348	-3.57969	0.000344004	0.00309439	19	Chr19	55385931	55403250	+	RPL28	6158	hsa:6158	ribosomal protein L28 [Source:HGNC Symbol;Acc:HGNC:10330]
25916	MSTRG.28907	1361.78	-0.289959	0.138413	-2.09488	0.0361817	0.142434	9	Chr9	96490240	96619843	-	CDC14B	8555	hsa:8555	cell division cycle 14B [Source:HGNC Symbol;Acc:HGNC:1719]
21003	ENSG00000164853.9	46.3083	-0.289928	0.317844	-0.912173	0.361678	0.654442	7	Chr7	1232871	1237326	+	UNCX	340260	hsa:340260	UNC homeobox [Source:HGNC Symbol;Acc:HGNC:33194]
44459	MSTRG.13047	162.37	-0.289734	0.26417	-1.09677	0.272741	0.562449	17	Chr17	72030290	72041310	+	LINC01152	102606463	hsa:102606463	long intergenic non-protein coding RNA 1152 [Source:HGNC Symbol;Acc:HGNC:16752]
17646	MSTRG.24438	3539.59	-0.289702	0.107699	-2.68992	0.00714682	0.0401523	6	Chr6	36442766	36491143	+	KCTD20	222658	hsa:222658	potassium channel tetramerization domain containing 20 [Source:HGNC Symbol;Acc:HGNC:21052]
54440	MSTRG.30481	259.732	-0.2896	0.231247	-1.25234	0.210445	0.480235	X	ChrX	155997580	156025710	+	IL9R	3581	hsa:3581	interleukin 9 receptor [Source:HGNC Symbol;Acc:HGNC:6030]
41839	MSTRG.10669	830.724	-0.289584	0.153005	-1.89264	0.0584053	0.202541	16	Chr16	23388492	23453189	-	COG7	91949	hsa:91949	component of oligomeric golgi complex 7 [Source:HGNC Symbol;Acc:HGNC:18622]
50745	MSTRG.17746	1815.78	-0.289231	0.12472	-2.31905	0.0203926	0.09216	20	Chr20	3162616	3173598	-	LZTS3	9762	hsa:9762	leucine zipper tumor suppressor family member 3 [Source:HGNC Symbol;Acc:HGNC:30139]
20746	MSTRG.25777	1586.17	-0.289157	0.126454	-2.28666	0.0222157	0.0984878	7	Chr7	23105757	23177914	+	KLHL7	55975	hsa:55975	kelch like family member 7 [Source:HGNC Symbol;Acc:HGNC:15646]
14976	MSTRG.23268	471.025	-0.288936	0.203495	-1.41987	0.155646	0.395443	5	Chr5	115804732	115816659	-	CDO1	1036	hsa:1036	cysteine dioxygenase type 1 [Source:HGNC Symbol;Acc:HGNC:1795]
33479	MSTRG.6718	3837.96	-0.288617	0.102157	-2.82522	0.00472488	0.028684	12	Chr12	93467513	93516214	+	MRPL42	28977	hsa:28977	mitochondrial ribosomal protein L42 [Source:HGNC Symbol;Acc:HGNC:14493]
20707	MSTRG.26655	3524.03	-0.288465	0.1014	-2.84483	0.00444355	0.027252	7	Chr7	123681942	123749003	-	WASL	8976	hsa:8976	WASP like actin nucleation promoting factor [Source:HGNC Symbol;Acc:HGNC:12735]
30567	MSTRG.4316	28796.5	-0.288342	0.240732	-1.19777	0.231006	0.50828	11	Chr11	18394559	18408425	+	LDHA	3939	hsa:3939	lactate dehydrogenase A [Source:HGNC Symbol;Acc:HGNC:6535]
39697	MSTRG.9556	7559.08	-0.28834	0.0853886	-3.3768	0.000733344	0.00596016	15	Chr15	64155739	64163134	-	PPIB	5479	hsa:5479	peptidylprolyl isomerase B [Source:HGNC Symbol;Acc:HGNC:9255]
25889	MSTRG.28464	2816.02	-0.288251	0.122188	-2.35909	0.01832	0.0845541	9	Chr9	34086386	34127399	-	DCAF12	25853	hsa:25853	DDB1 and CUL4 associated factor 12 [Source:HGNC Symbol;Acc:HGNC:19911]
36202	MSTRG.7734	3153.61	-0.288213	0.101493	-2.83974	0.00451503	0.0276001	13	Chr13	98445184	98577940	-	STK24	8428	hsa:8428	serine/threonine kinase 24 [Source:HGNC Symbol;Acc:HGNC:11403]
5711	MSTRG.17538	31.5087	-0.288211	0.310654	-0.927756	0.353534	0.646572	2	Chr2	231395709	231401164	+	B3GNT7	93010	hsa:93010	UDP-GlcNAc:betaGal beta-1,3-N-acetylglucosaminyltransferase 7 [Source:HGNC Symbol;Acc:HGNC:18811]
14794	MSTRG.23569	3563.42	-0.287869	0.0999853	-2.87911	0.00398797	0.0249061	5	Chr5	141094605	141249365	+	PCDHB2	56133	hsa:56133	protocadherin beta 2 [Source:HGNC Symbol;Acc:HGNC:8687]
44439	MSTRG.12628	217.964	-0.287516	0.246448	-1.16664	0.243356	0.52528	17	Chr17	45620327	45835828	+	LINC02210	147081	hsa:147081	long intergenic non-protein coding RNA 2210 [Source:HGNC Symbol;Acc:HGNC:26327]
41783	MSTRG.10301	1791.61	-0.28727	0.119043	-2.41316	0.0158148	0.0751879	16	Chr16	2239401	2252300	-	ECI1	1632	hsa:1632	enoyl-CoA delta isomerase 1 [Source:HGNC Symbol;Acc:HGNC:2703]
37580	MSTRG.8093	4235.13	-0.286995	0.0988624	-2.90298	0.00369633	0.0233853	14	Chr14	24429285	24441843	+	KHNYN	23351	hsa:23351	KH and NYN domain containing [Source:HGNC Symbol;Acc:HGNC:20166]
17924	MSTRG.24896	41.4042	-0.286961	0.319154	-0.89913	0.368583	0.660639	6	Chr6	109390214	109441171	-	PPIL6	285755	hsa:285755	peptidylprolyl isomerase like 6 [Source:HGNC Symbol;Acc:HGNC:21557]
25938	MSTRG.28911	839.712	-0.28694	0.151897	-1.88904	0.0588859	0.203596	9	Chr9	96754552	96875623	-	ZNF510	22869	hsa:22869	zinc finger protein 510 [Source:HGNC Symbol;Acc:HGNC:29161]
20718	MSTRG.25704	2771.96	-0.286826	0.106067	-2.7042	0.00684686	0.0387429	7	Chr7	10973335	11169623	+	PHF14	9678	hsa:9678	PHD finger protein 14 [Source:HGNC Symbol;Acc:HGNC:22203]
48099	MSTRG.14975	23409.9	-0.28678	0.0777425	-3.68884	0.000225276	0.00213528	19	Chr19	39433136	39435949	-	RPS16	6217	hsa:6217	ribosomal protein S16 [Source:HGNC Symbol;Acc:HGNC:10396]
535	MSTRG.2097	639.65	-0.286748	0.178816	-1.60359	0.108804	0.313692	1	Chr1	166856509	166876264	-	TADA1	117143	hsa:117143	transcriptional adaptor 1 [Source:HGNC Symbol;Acc:HGNC:30631]
9279	MSTRG.21028	2895.04	-0.286461	0.106545	-2.68864	0.00717443	0.0402622	3	Chr3	179148113	179240093	+	PIK3CA	5290	hsa:5290	phosphatidylinositol-4,5-bisphosphate 3-kinase catalytic subunit alpha [Source:HGNC Symbol;Acc:HGNC:8975]
39721	MSTRG.9848	2892.59	-0.285903	0.107195	-2.66713	0.0076501	0.0424235	15	Chr15	80059567	80138393	+	ZFAND6	54469	hsa:54469	zinc finger AN1-type containing 6 [Source:HGNC Symbol;Acc:HGNC:30164]
33605	MSTRG.6903	800.678	-0.285793	0.160898	-1.77624	0.0756929	0.24451	12	Chr12	109713824	109770495	+	FAM222A	84915	hsa:84915	family with sequence similarity 222 member A [Source:HGNC Symbol;Acc:HGNC:25915]
662	MSTRG.1750	287.561	-0.285711	0.227431	-1.25625	0.209025	0.478607	1	Chr1	150282542	150287093	+	CIART	148523	hsa:148523	circadian associated repressor of transcription [Source:HGNC Symbol;Acc:HGNC:25200]
54329	MSTRG.30224	2012.49	-0.28561	0.124564	-2.29288	0.021855	0.0972536	X	ChrX	119615723	119693370	-	SEPTIN6	23157	hsa:23157	septin 6 [Source:HGNC Symbol;Acc:HGNC:15848]
9491	MSTRG.20306	302.482	-0.285591	0.229878	-1.24236	0.214103	0.485186	3	Chr3	94047835	94063389	-	DHFR2	200895	hsa:200895	dihydrofolate reductase 2 [Source:HGNC Symbol;Acc:HGNC:27309]
15084	ENSG00000170091.11	33.1402	-0.285506	0.315682	-0.904413	0.365777	0.658169	5	Chr5	174045705	174243501	+	NSG2	51617	hsa:51617	neuronal vesicle trafficking associated 2 [Source:HGNC Symbol;Acc:HGNC:24955]
37578	MSTRG.8148	4270.04	-0.285447	0.0967964	-2.94894	0.00318862	0.0207631	14	Chr14	32076113	32159728	+	ARHGAP5	394	hsa:394	Rho GTPase activating protein 5 [Source:HGNC Symbol;Acc:HGNC:675]
5360	MSTRG.17566	2205.39	-0.285426	0.113941	-2.50504	0.0122438	0.0613417	2	Chr2	233354493	233472104	+	DGKD	8527	hsa:8527	diacylglycerol kinase delta [Source:HGNC Symbol;Acc:HGNC:2851]
30520	MSTRG.5292	371.747	-0.285328	0.203732	-1.40051	0.161361	0.405245	11	Chr11	111878934	111885975	+	C11orf1	64776	hsa:64776	chromosome 11 open reading frame 1 [Source:HGNC Symbol;Acc:HGNC:1163]
12194	MSTRG.21895	6638.1	-0.285218	0.093513	-3.05004	0.00228812	0.0156597	4	Chr4	94451856	94668227	+	PDLIM5	10611	hsa:10611	PDZ and LIM domain 5 [Source:HGNC Symbol;Acc:HGNC:17468]
594	MSTRG.3	631.845	-0.285209	0.200667	-1.42131	0.155228	0.394782	1	Chr1	14403	29570	-	WASH7P	653635	hsa:653635	WASP family homolog 7, pseudogene [Source:HGNC Symbol;Acc:HGNC:38034]
48204	MSTRG.14379	1459.24	-0.285105	0.127212	-2.24118	0.0250147	0.107724	19	Chr19	11505928	11529172	-	ECSIT	51295	hsa:51295	ECSIT signaling integrator [Source:HGNC Symbol;Acc:HGNC:29548]
48555	ENSG00000198342.10	38.8027	-0.284876	0.319354	-0.892039	0.372372	0.663603	19	Chr19	12345943	12365905	-	ZNF442	79973	hsa:79973	zinc finger protein 442 [Source:HGNC Symbol;Acc:HGNC:20877]
37579	MSTRG.8982	5906.46	-0.28481	0.0971691	-2.93108	0.00337786	0.0217807	14	Chr14	105398537	105470729	+	TEX22	647310	hsa:647310	testis expressed 22 [Source:HGNC Symbol;Acc:HGNC:40026]
48234	MSTRG.15114	1189.33	-0.284699	0.140696	-2.0235	0.0430213	0.161357	19	Chr19	44809070	44821421	+	BCAM	4059	hsa:4059	basal cell adhesion molecule (Lutheran blood group) [Source:HGNC Symbol;Acc:HGNC:6722]
9264	MSTRG.19502	29.6889	-0.284427	0.313404	-0.907542	0.36412	0.656508	3	Chr3	109706	197341	-	CHL1-AS2	101927174	hsa:101927174	CHL1 antisense RNA 2 [Source:HGNC Symbol;Acc:HGNC:40147]
23512	MSTRG.28130	1353.28	-0.284268	0.137479	-2.06772	0.0386665	0.149936	8	Chr8	143304383	143359979	-	TOP1MT	116447	hsa:116447	DNA topoisomerase I mitochondrial [Source:HGNC Symbol;Acc:HGNC:29787]
33566	MSTRG.6936	1150.86	-0.284248	0.139498	-2.03764	0.0415856	0.157734	12	Chr12	111686052	111817532	+	ACAD10	80724	hsa:80724	acyl-CoA dehydrogenase family member 10 [Source:HGNC Symbol;Acc:HGNC:21597]
48497	MSTRG.13994	203.982	-0.284083	0.267665	-1.06134	0.288535	0.579911	19	Chr19	60950	71626	-	WASH5P	375690	hsa:375690	WASP family homolog 5, pseudogene [Source:HGNC Symbol;Acc:HGNC:33884]
5358	MSTRG.16867	2629.9	-0.283984	0.113156	-2.50966	0.0120847	0.0607765	2	Chr2	151788983	152099167	-	ARL5A	26225	hsa:26225	ADP ribosylation factor like GTPase 5A [Source:HGNC Symbol;Acc:HGNC:696]
795	ENSG00000173641.18	20.1492	-0.283791	0.288707	-0.982972	0.325621	0.618924	1	Chr1	16014027	16019594	-	HSPB7	27129	hsa:27129	heat shock protein family B (small) member 7 [Source:HGNC Symbol;Acc:HGNC:5249]
12179	MSTRG.21603	472.465	-0.28376	0.19532	-1.45279	0.146281	0.380677	4	Chr4	44682199	44726588	-	GNPDA2	132789	hsa:132789	glucosamine-6-phosphate deaminase 2 [Source:HGNC Symbol;Acc:HGNC:21526]
14980	MSTRG.23537	508.347	-0.283725	0.20344	-1.39464	0.163124	0.408151	5	Chr5	140639434	140645408	+	TMCO6	55374	hsa:55374	transmembrane and coiled-coil domains 6 [Source:HGNC Symbol;Acc:HGNC:28814]
48349	MSTRG.14344	504.792	-0.283449	0.187386	-1.51265	0.130369	0.353122	19	Chr19	10651861	10653844	-	ILF3-DT	147727	hsa:147727	ILF3 divergent transcript [Source:HGNC Symbol;Acc:HGNC:27115]
542	MSTRG.1515	577.479	-0.28322	0.178563	-1.5861	0.112716	0.321754	1	Chr1	112523513	112620825	-	ST7L	54879	hsa:54879	suppression of tumorigenicity 7 like [Source:HGNC Symbol;Acc:HGNC:18441]
12210	MSTRG.22185	7487.05	-0.283077	0.101999	-2.77529	0.0055152	0.0325977	4	Chr4	143513701	143557486	+	SMARCA5	8467	hsa:8467	SWI/SNF related, matrix associated, actin dependent regulator of chromatin, subfamily a, member 5 [Source:HGNC Symbol;Acc:HGNC:11101]
53022	MSTRG.19441	1117.13	-0.283065	0.141598	-1.99908	0.0456002	0.168077	22	Chr22	49918166	49927540	+	CRELD2	79174	hsa:79174	cysteine rich with EGF like domains 2 [Source:HGNC Symbol;Acc:HGNC:28150]
41748	MSTRG.10921	3946.32	-0.282871	0.100082	-2.8264	0.00470748	0.0286016	16	Chr16	46884361	46931289	+	GPT2	84706	hsa:84706	glutamic--pyruvic transaminase 2 [Source:HGNC Symbol;Acc:HGNC:18062]
20827	MSTRG.26635	747.381	-0.282586	0.162052	-1.7438	0.0811948	0.256993	7	Chr7	120950762	120977216	+	ING3	54556	hsa:54556	inhibitor of growth family member 3 [Source:HGNC Symbol;Acc:HGNC:14587]
48305	MSTRG.14628	635.592	-0.282158	0.168598	-1.67356	0.0942177	0.285125	19	Chr19	18637024	18671721	+	KLHL26	55295	hsa:55295	kelch like family member 26 [Source:HGNC Symbol;Acc:HGNC:25623]
33599	MSTRG.5719	893.766	-0.282139	0.153619	-1.83661	0.0662669	0.221488	12	Chr12	8056843	8066359	-	C3AR1	719	hsa:719	complement C3a receptor 1 [Source:HGNC Symbol;Acc:HGNC:1319]
46958	ENSG00000176136.6	18.5215	-0.281762	0.282345	-0.997935	0.318311	0.612468	18	Chr18	13824148	13827323	+	MC5R	4161	hsa:4161	melanocortin 5 receptor [Source:HGNC Symbol;Acc:HGNC:6933]
37647	MSTRG.8794	749.481	-0.281741	0.158591	-1.77653	0.0756453	0.244409	14	Chr14	93182198	93184923	-	MOAP1	64112	hsa:64112	modulator of apoptosis 1 [Source:HGNC Symbol;Acc:HGNC:16658]
33513	MSTRG.6637	2635.77	-0.28131	0.110711	-2.54093	0.0110558	0.0566579	12	Chr12	78863992	79452008	+	SYT1	6857	hsa:6857	synaptotagmin 1 [Source:HGNC Symbol;Acc:HGNC:11509]
17722	MSTRG.24552	1193.24	-0.281066	0.143386	-1.96021	0.0499718	0.18043	6	Chr6	44126913	44155519	+	TMEM63B	55362	hsa:55362	transmembrane protein 63B [Source:HGNC Symbol;Acc:HGNC:17735]
44442	MSTRG.13346	267.296	-0.280966	0.245157	-1.14606	0.251769	0.535653	17	Chr17	82418317	82442645	+	HEXD	284004	hsa:284004	hexosaminidase D [Source:HGNC Symbol;Acc:HGNC:26307]
48564	MSTRG.14284	59.7601	-0.280947	0.319468	-0.879421	0.379173	0.669064	19	Chr19	8374372	8390685	-	RAB11B-AS1	100507567	hsa:100507567	RAB11B antisense RNA 1 [Source:HGNC Symbol;Acc:HGNC:44178]
262	MSTRG.1560	8125.03	-0.280896	0.0987169	-2.84547	0.0044346	0.0272392	1	Chr1	116574398	116667755	-	IGSF3	3321	hsa:3321	immunoglobulin superfamily member 3 [Source:HGNC Symbol;Acc:HGNC:5950]
50879	MSTRG.17997	688.301	-0.280885	0.1812	-1.55014	0.121107	0.33736	20	Chr20	33657086	33674463	-	NECAB3	63941	hsa:63941	N-terminal EF-hand calcium binding protein 3 [Source:HGNC Symbol;Acc:HGNC:15851]
52999	MSTRG.19288	7038.93	-0.280854	0.108318	-2.59287	0.00951775	0.0502885	22	Chr22	39519694	39522683	+	ATF4	468	hsa:468	activating transcription factor 4 [Source:HGNC Symbol;Acc:HGNC:786]
17906	ENSG00000016402.13	30.39	-0.280745	0.296729	-0.946134	0.34408	0.636973	6	Chr6	136999970	137045180	-	IL20RA	53832	hsa:53832	interleukin 20 receptor subunit alpha [Source:HGNC Symbol;Acc:HGNC:6003]
37625	MSTRG.8634	1215.75	-0.280635	0.136784	-2.05167	0.0402018	0.153939	14	Chr14	74056846	74084492	-	ALDH6A1	4329	hsa:4329	aldehyde dehydrogenase 6 family member A1 [Source:HGNC Symbol;Acc:HGNC:7179]
30447	MSTRG.5200	833.084	-0.280543	0.15806	-1.77491	0.075912	0.245007	11	Chr11	95768952	95790409	-	FAM76B	143684	hsa:143684	family with sequence similarity 76 member B [Source:HGNC Symbol;Acc:HGNC:28492]
44209	MSTRG.12192	2123.01	-0.280524	0.114899	-2.44148	0.014627	0.0706829	17	Chr17	28905249	28951771	-	PHF12	57649	hsa:57649	PHD finger protein 12 [Source:HGNC Symbol;Acc:HGNC:20816]
5453	MSTRG.17457	880.305	-0.280502	0.15126	-1.85443	0.0636773	0.215588	2	Chr2	219245454	219250337	+	STK16	8576	hsa:8576	serine/threonine kinase 16 [Source:HGNC Symbol;Acc:HGNC:11394]
48551	MSTRG.15066	25.7728	-0.280449	0.306939	-0.913694	0.360878	0.653833	19	Chr19	43525496	43536130	+	ZNF575	284346	hsa:284346	zinc finger protein 575 [Source:HGNC Symbol;Acc:HGNC:27606]
41835	MSTRG.11145	1232.5	-0.28042	0.147344	-1.90317	0.0570181	0.198973	16	Chr16	67389808	67393518	-	TPPP3	51673	hsa:51673	tubulin polymerization promoting protein family member 3 [Source:HGNC Symbol;Acc:HGNC:24162]
36317	MSTRG.7294	60.2852	-0.2803	0.31767	-0.882361	0.377581	0.66815	13	Chr13	23888841	23897263	+	PCOTH	542767	hsa:542767	Pro-X-Gly collagen triple helix like repeat containing [Source:HGNC Symbol;Acc:HGNC:39839]
53047	MSTRG.18882	1001.03	-0.280188	0.185541	-1.51011	0.131015	0.354663	22	Chr22	19969895	20016823	-	ARVCF	421	hsa:421	ARVCF delta catenin family member [Source:HGNC Symbol;Acc:HGNC:728]
30580	MSTRG.4569	227.642	-0.280036	0.243162	-1.15164	0.249468	0.532039	11	Chr11	57460527	57477534	+	RTN4RL2	349667	hsa:349667	reticulon 4 receptor like 2 [Source:HGNC Symbol;Acc:HGNC:23053]
48335	MSTRG.14706	549.514	-0.279968	0.180008	-1.55532	0.119871	0.335273	19	Chr19	21142023	21196053	+	ZNF431	170959	hsa:170959	zinc finger protein 431 [Source:HGNC Symbol;Acc:HGNC:20809]
52110	MSTRG.18638	2115.77	-0.279952	0.124295	-2.25233	0.0243015	0.105227	21	Chr21	36320188	36419122	+	MORC3	23515	hsa:23515	MORC family CW-type zinc finger 3 [Source:HGNC Symbol;Acc:HGNC:23572]
48123	MSTRG.15174	9188.24	-0.279847	0.0875718	-3.19563	0.00139524	0.0103726	19	Chr19	46601073	46610782	+	CALM3	808	hsa:808	calmodulin 3 [Source:HGNC Symbol;Acc:HGNC:1449]
48562	MSTRG.15051	34.6184	-0.279813	0.317742	-0.880631	0.378518	0.668852	19	Chr19	42313308	42325064	+	TMEM145	284339	hsa:284339	transmembrane protein 145 [Source:HGNC Symbol;Acc:HGNC:26912]
853	MSTRG.1733	33.3366	-0.279732	0.316648	-0.883416	0.377011	0.667685	1	Chr1	149852618	149854274	+	H3C15	653604	hsa:653604	H3 clustered histone 13 [Source:HGNC Symbol;Acc:HGNC:25311]
14779	MSTRG.22550	7286.92	-0.279597	0.0859606	-3.25262	0.00114344	0.00873012	5	Chr5	10353694	10440388	+	MARCHF6	10299	hsa:10299	membrane associated ring-CH-type finger 6 [Source:HGNC Symbol;Acc:HGNC:30550]
37623	MSTRG.8342	1242.36	-0.279239	0.133978	-2.08421	0.037141	0.145343	14	Chr14	53036744	53153323	-	DDHD1	80821	hsa:80821	DDHD domain containing 1 [Source:HGNC Symbol;Acc:HGNC:19714]
14931	MSTRG.23415	670.499	-0.279215	0.170847	-1.6343	0.102197	0.300832	5	Chr5	132996984	133026604	-	ZCCHC10	54819	hsa:54819	zinc finger CCHC-type containing 10 [Source:HGNC Symbol;Acc:HGNC:25954]
17678	MSTRG.25017	1708.24	-0.279188	0.121931	-2.28973	0.022037	0.0978516	6	Chr6	125219961	125302078	-	HDDC2	51020	hsa:51020	HD domain containing 2 [Source:HGNC Symbol;Acc:HGNC:21078]
41887	MSTRG.11073	518.438	-0.278826	0.185273	-1.50495	0.132336	0.357173	16	Chr16	58025753	58046901	+	MMP15	4324	hsa:4324	matrix metallopeptidase 15 [Source:HGNC Symbol;Acc:HGNC:7161]
46960	MSTRG.13542	130.297	-0.278687	0.293962	-0.948036	0.343111	0.636042	18	Chr18	12407895	12432238	+	PRELID3A	10650	hsa:10650	PRELI domain containing 3A [Source:HGNC Symbol;Acc:HGNC:24639]
41663	MSTRG.11267	805.392	-0.278516	0.158328	-1.75911	0.0785593	0.250851	16	Chr16	71447596	71565089	-	ZNF23	7571	hsa:7571	zinc finger protein 23 [Source:HGNC Symbol;Acc:HGNC:13023]
14934	MSTRG.23504	680.486	-0.278387	0.171025	-1.62775	0.103577	0.303558	5	Chr5	138868920	138875368	-	LRRTM2	26045	hsa:26045	leucine rich repeat transmembrane neuronal 2 [Source:HGNC Symbol;Acc:HGNC:19409]
30664	MSTRG.4389	58.0932	-0.278259	0.317231	-0.87715	0.380405	0.67037	11	Chr11	30584129	30632583	+	MPPED2-AS1	105376609	hsa:105376609	MPPED2 antisense RNA 1 [Source:HGNC Symbol;Acc:HGNC:53909]
28178	MSTRG.3903	492.148	-0.278165	0.201891	-1.3778	0.168265	0.41677	10	Chr10	121478331	121598458	-	FGFR2	2263	hsa:2263	fibroblast growth factor receptor 2 [Source:HGNC Symbol;Acc:HGNC:3689]
12243	MSTRG.21331	9397.86	-0.27803	0.119558	-2.32547	0.0200466	0.0908704	4	Chr4	1009935	1026898	+	FGFRL1	53834	hsa:53834	fibroblast growth factor receptor like 1 [Source:HGNC Symbol;Acc:HGNC:3693]
48260	MSTRG.14802	1108.8	-0.278015	0.147795	-1.88109	0.0599597	0.206065	19	Chr19	34254551	34355566	+	GARRE1	9710	hsa:9710	granule associated Rac and RHOG effector 1 [Source:HGNC Symbol;Acc:HGNC:29016]
15088	ENSG00000186314.11	68.131	-0.27791	0.312238	-0.890061	0.373433	0.664172	5	Chr5	145471798	145835369	-	PRELID2	153768	hsa:153768	PRELI domain containing 2 [Source:HGNC Symbol;Acc:HGNC:28306]
37734	MSTRG.8866	136.803	-0.277208	0.282956	-0.979685	0.327242	0.620666	14	Chr14	102317376	102342702	+	ZNF839	55778	hsa:55778	zinc finger protein 839 [Source:HGNC Symbol;Acc:HGNC:20345]
484	MSTRG.592	797.574	-0.277143	0.156422	-1.77176	0.0764341	0.24615	1	Chr1	32200594	32205453	+	CCDC28B	79140	hsa:79140	coiled-coil domain containing 28B [Source:HGNC Symbol;Acc:HGNC:28163]
36265	MSTRG.7292	537.378	-0.276952	0.178373	-1.55265	0.120506	0.336171	13	Chr13	23730188	23889400	-	MIPEP	4285	hsa:4285	mitochondrial intermediate peptidase [Source:HGNC Symbol;Acc:HGNC:7104]
12422	ENSG00000169116.11	19.0669	-0.276109	0.291735	-0.946436	0.343926	0.636924	4	Chr4	74933094	75050115	+	PARM1	25849	hsa:25849	prostate androgen-regulated mucin-like protein 1 [Source:HGNC Symbol;Acc:HGNC:24536]
9328	MSTRG.21135	2936.53	-0.275849	0.122273	-2.25602	0.0240696	0.104434	3	Chr3	186567402	186597200	+	DNAJB11	51726	hsa:51726	DnaJ heat shock protein family (Hsp40) member B11 [Source:HGNC Symbol;Acc:HGNC:14889]
12268	MSTRG.21973	1126.22	-0.275838	0.138264	-1.99501	0.0460423	0.169508	4	Chr4	105145874	105279816	+	TET2	54790	hsa:54790	tet methylcytosine dioxygenase 2 [Source:HGNC Symbol;Acc:HGNC:25941]
12277	MSTRG.22265	1038.01	-0.275817	0.14683	-1.87848	0.0603151	0.206915	4	Chr4	153466345	153636711	+	TMEM131L	23240	hsa:23240	transmembrane 131 like [Source:HGNC Symbol;Acc:HGNC:29146]
23504	MSTRG.27483	1827.01	-0.275742	0.129893	-2.12283	0.033768	0.135357	8	Chr8	49909788	50796692	+	SNTG1	54212	hsa:54212	syntrophin gamma 1 [Source:HGNC Symbol;Acc:HGNC:13740]
5542	MSTRG.16399	511.871	-0.2754	0.189481	-1.45344	0.146101	0.380485	2	Chr2	87030674	87076429	-	ANAPC1P2	285074	hsa:285074	ANAPC1 pseudogene 2 [Source:NCBI gene (formerly Entrezgene);Acc:285074]
866	MSTRG.1082	55.7377	-0.275332	0.319732	-0.861134	0.389164	0.677289	1	Chr1	63322566	63325128	+	FOXD3	27022	hsa:27022	forkhead box D3 [Source:HGNC Symbol;Acc:HGNC:3804]
9598	MSTRG.19669	28.9005	-0.275262	0.312076	-0.882035	0.377758	0.668159	3	Chr3	19148509	19535642	+	KCNH8	131096	hsa:131096	potassium voltage-gated channel subfamily H member 8 [Source:HGNC Symbol;Acc:HGNC:18864]
46944	MSTRG.13440	255.851	-0.275214	0.234688	-1.17268	0.240924	0.522211	18	Chr18	670317	712662	-	ENOSF1	55556	hsa:55556	enolase superfamily member 1 [Source:HGNC Symbol;Acc:HGNC:30365]
17805	MSTRG.24657	526.304	-0.275162	0.200936	-1.36941	0.170872	0.421096	6	Chr6	70412940	70561174	+	FAM135A	57579	hsa:57579	family with sequence similarity 135 member A [Source:HGNC Symbol;Acc:HGNC:21084]
44508	MSTRG.12270	120.217	-0.2748	0.286009	-0.960809	0.336648	0.630218	17	Chr17	30970983	30999911	+	RNF135	84282	hsa:84282	ring finger protein 135 [Source:HGNC Symbol;Acc:HGNC:21158]
48465	MSTRG.15530	238.548	-0.274606	0.237771	-1.15492	0.248123	0.530162	19	Chr19	57571565	57578911	-	ZNF416	55659	hsa:55659	zinc finger protein 416 [Source:HGNC Symbol;Acc:HGNC:20645]
23472	MSTRG.27479	3101.28	-0.274274	0.105506	-2.59962	0.00933267	0.0495375	8	Chr8	48008414	48064708	+	UBE2V2	7336	hsa:7336	ubiquitin conjugating enzyme E2 V2 [Source:HGNC Symbol;Acc:HGNC:12495]
44316	MSTRG.13199	1185.88	-0.274064	0.169351	-1.61832	0.105593	0.307451	17	Chr17	78674047	78782297	-	CYTH1	9267	hsa:9267	cytohesin 1 [Source:HGNC Symbol;Acc:HGNC:9501]
23458	MSTRG.27248	4207.27	-0.273804	0.0951689	-2.87704	0.00401431	0.0250602	8	Chr8	22245132	22254601	+	POLR3D	661	hsa:661	RNA polymerase III subunit D [Source:HGNC Symbol;Acc:HGNC:1080]
20924	MSTRG.25612	424.026	-0.273603	0.218602	-1.2516	0.210715	0.480704	7	Chr7	2512528	2529177	+	LFNG	3955	hsa:3955	LFNG O-fucosylpeptide 3-beta-N-acetylglucosaminyltransferase [Source:HGNC Symbol;Acc:HGNC:6560]
15069	MSTRG.22460	133.132	-0.273587	0.28678	-0.953996	0.340086	0.633096	5	Chr5	659861	693352	-	TPPP	11076	hsa:11076	tubulin polymerization promoting protein [Source:HGNC Symbol;Acc:HGNC:24164]
30306	MSTRG.4774	7600.41	-0.273462	0.088991	-3.07292	0.00211978	0.0146278	11	Chr11	65890672	65891635	+	CCDC85B	11007	hsa:11007	coiled-coil domain containing 85B [Source:HGNC Symbol;Acc:HGNC:24926]
33361	MSTRG.6190	155972	-0.273366	0.0822858	-3.32215	0.000893253	0.00706825	12	Chr12	49127781	49189080	-	TUBA1B	10376	hsa:10376	tubulin alpha 1b [Source:HGNC Symbol;Acc:HGNC:18809]
15048	MSTRG.23200	162.663	-0.273229	0.269019	-1.01565	0.309796	0.60401	5	Chr5	103085999	103120138	-	GIN1	54826	hsa:54826	gypsy retrotransposon integrase 1 [Source:HGNC Symbol;Acc:HGNC:25959]
5734	MSTRG.17145	31.6243	-0.273041	0.316262	-0.863338	0.387952	0.676253	2	Chr2	189674289	189761193	+	ANKAR	150709	hsa:150709	ankyrin and armadillo repeat containing [Source:HGNC Symbol;Acc:HGNC:26350]
33497	MSTRG.7104	3669.2	-0.272976	0.101596	-2.68689	0.00721206	0.0404532	12	Chr12	122503453	122527000	-	RSRC2	65117	hsa:65117	arginine and serine rich coiled-coil 2 [Source:HGNC Symbol;Acc:HGNC:30559]
12255	MSTRG.22412	1515.52	-0.2727	0.126795	-2.15071	0.0314988	0.129086	4	Chr4	184387728	184474550	-	IRF2	3660	hsa:3660	interferon regulatory factor 2 [Source:HGNC Symbol;Acc:HGNC:6117]
33468	MSTRG.5774	5767.63	-0.272433	0.0915658	-2.97527	0.00292731	0.0193455	12	Chr12	10699088	10723616	-	YBX3	8531	hsa:8531	Y-box binding protein 3 [Source:HGNC Symbol;Acc:HGNC:2428]
270	MSTRG.1431	4910.95	-0.272387	0.0984803	-2.76591	0.00567647	0.0333668	1	Chr1	102876466	103108872	-	COL11A1	1301	hsa:1301	collagen type XI alpha 1 chain [Source:HGNC Symbol;Acc:HGNC:2186]
12413	MSTRG.22048	179.302	-0.272319	0.272377	-0.999785	0.317415	0.6117	4	Chr4	118467589	118554100	+	CEP170P1	645455	hsa:645455	centrosomal protein 170 [Source:HGNC Symbol;Acc:HGNC:28920]
54315	MSTRG.30199	3075.25	-0.27229	0.10614	-2.56538	0.0103064	0.0535312	X	ChrX	117897812	118117340	-	KLHL13	90293	hsa:90293	kelch like family member 13 [Source:HGNC Symbol;Acc:HGNC:22931]
48209	MSTRG.15370	1627.28	-0.272129	0.122763	-2.21671	0.026643	0.11308	19	Chr19	52297168	52385795	+	ZNF480	147657	hsa:147657	zinc finger protein 480 [Source:HGNC Symbol;Acc:HGNC:23305]
843	MSTRG.2859	34.1757	-0.272115	0.304841	-0.892646	0.372047	0.663482	1	Chr1	247110159	247112417	-	C1orf229	388759	hsa:388759	chromosome 1 open reading frame 229 [Source:HGNC Symbol;Acc:HGNC:33759]
23413	MSTRG.27107	2926.58	-0.271969	0.122314	-2.22353	0.0261799	0.111588	8	Chr8	8783353	8893644	-	MFHAS1	9258	hsa:9258	malignant fibrous histiocytoma amplified sequence 1 [Source:HGNC Symbol;Acc:HGNC:16982]
5325	MSTRG.17494	11980.8	-0.271861	0.0946295	-2.8729	0.00406721	0.0253587	2	Chr2	222860941	222944639	+	ACSL3	2181	hsa:2181	acyl-CoA synthetase long chain family member 3 [Source:HGNC Symbol;Acc:HGNC:3570]
20970	MSTRG.26436	271.898	-0.271783	0.262537	-1.03522	0.300568	0.593842	7	Chr7	100177562	100221490	+	STAG3	10734	hsa:10734	stromal antigen 3 [Source:HGNC Symbol;Acc:HGNC:11356]
12211	MSTRG.21746	3736.76	-0.271599	0.0979425	-2.77304	0.00555345	0.032785	4	Chr4	70902325	71030914	+	MOB1B	92597	hsa:92597	MOB kinase activator 1B [Source:HGNC Symbol;Acc:HGNC:29801]
12231	MSTRG.21998	2339.96	-0.271559	0.111947	-2.42578	0.0152757	0.0731116	4	Chr4	108650584	108667820	+	OSTC	58505	hsa:58505	oligosaccharyltransferase complex non-catalytic subunit [Source:HGNC Symbol;Acc:HGNC:24448]
5333	MSTRG.17179	3857.14	-0.271361	0.0973871	-2.78642	0.00532939	0.031712	2	Chr2	195575976	195737702	+	SLC39A10	57181	hsa:57181	solute carrier family 39 member 10 [Source:HGNC Symbol;Acc:HGNC:20861]
402	MSTRG.2297	1467.16	-0.271311	0.127222	-2.13258	0.0329592	0.133214	1	Chr1	185045525	185102603	+	RNF2	6045	hsa:6045	ring finger protein 2 [Source:HGNC Symbol;Acc:HGNC:10061]
9554	MSTRG.20254	176.238	-0.271263	0.269701	-1.00579	0.314517	0.608813	3	Chr3	75678659	75785583	-	ZNF717	100131827	hsa:100131827	zinc finger protein 717 [Source:HGNC Symbol;Acc:HGNC:29448]
52113	MSTRG.18495	1524.02	-0.271243	0.125005	-2.16985	0.0300179	0.124411	21	Chr21	17593652	17612945	-	BTG3	10950	hsa:10950	BTG anti-proliferation factor 3 [Source:HGNC Symbol;Acc:HGNC:1132]
44231	MSTRG.12577	1604.81	-0.271186	0.126868	-2.13754	0.0325537	0.132109	17	Chr17	44557483	44561262	+	FZD2	2535	hsa:2535	frizzled class receptor 2 [Source:HGNC Symbol;Acc:HGNC:4040]
41833	MSTRG.10365	1078.73	-0.27112	0.140522	-1.92938	0.0536836	0.190591	16	Chr16	3129776	3142804	+	ZNF213	7760	hsa:7760	zinc finger protein 213 [Source:HGNC Symbol;Acc:HGNC:13005]
397	MSTRG.621	1606.55	-0.270971	0.125208	-2.16417	0.0304514	0.125718	1	Chr1	33145398	33182059	-	TRIM62	55223	hsa:55223	tripartite motif containing 62 [Source:HGNC Symbol;Acc:HGNC:25574]
14828	MSTRG.23343	8204.92	-0.270709	0.110143	-2.4578	0.0139789	0.0680848	5	Chr5	126776622	126837020	+	LMNB1	4001	hsa:4001	lamin B1 [Source:HGNC Symbol;Acc:HGNC:6637]
566	MSTRG.131	588.526	-0.270586	0.176052	-1.53697	0.124301	0.342629	1	Chr1	5862810	5992473	-	NPHP4	261734	hsa:261734	nephrocystin 4 [Source:HGNC Symbol;Acc:HGNC:19104]
39655	MSTRG.9604	157.891	-0.270536	0.265412	-1.01931	0.308058	0.602214	15	Chr15	65611365	65660995	+	SLC24A1	9187	hsa:9187	solute carrier family 24 member 1 [Source:HGNC Symbol;Acc:HGNC:10975]
28183	MSTRG.3922	421.395	-0.270495	0.200098	-1.35181	0.176435	0.429278	10	Chr10	122930900	122954311	-	C10orf88	80007	hsa:80007	chromosome 10 open reading frame 88 [Source:HGNC Symbol;Acc:HGNC:25822]
37620	MSTRG.8112	1572.73	-0.270401	0.127094	-2.12757	0.0333731	0.134252	14	Chr14	30559157	30620064	+	G2E3	55632	hsa:55632	G2/M-phase specific E3 ubiquitin protein ligase [Source:HGNC Symbol;Acc:HGNC:20338]
33541	MSTRG.6704	2880.8	-0.270311	0.12283	-2.2007	0.0277575	0.116949	12	Chr12	92770636	92929331	-	EEA1	8411	hsa:8411	early endosome antigen 1 [Source:HGNC Symbol;Acc:HGNC:3185]
23454	MSTRG.27104	6140.41	-0.270251	0.0925416	-2.92032	0.00349669	0.0224168	8	Chr8	6708641	6761503	+	AGPAT5	55326	hsa:55326	1-acylglycerol-3-phosphate O-acyltransferase 5 [Source:HGNC Symbol;Acc:HGNC:20886]
5422	MSTRG.17241	2653.59	-0.269997	0.129692	-2.08184	0.0373572	0.145916	2	Chr2	201116153	201176687	+	CFLAR	8837	hsa:8837	CASP8 and FADD like apoptosis regulator [Source:HGNC Symbol;Acc:HGNC:1876]
41766	MSTRG.10864	3442.99	-0.269864	0.103173	-2.61565	0.00890589	0.0477967	16	Chr16	30778455	30787205	-	ZNF629	23361	hsa:23361	zinc finger protein 629 [Source:HGNC Symbol;Acc:HGNC:29008]
37754	MSTRG.8597	50.8143	-0.269676	0.319313	-0.844551	0.398362	0.685027	14	Chr14	73490932	73493394	+	RIOX1	79697	hsa:79697	ribosomal oxygenase 1 [Source:HGNC Symbol;Acc:HGNC:20968]
39682	MSTRG.9995	251.524	-0.269401	0.241649	-1.11484	0.264918	0.552286	15	Chr15	89608788	89655474	-	KIF7	374654	hsa:374654	kinesin family member 7 [Source:HGNC Symbol;Acc:HGNC:30497]
9228	MSTRG.19698	30433.1	-0.269236	0.0766909	-3.51066	0.000447001	0.00388342	3	Chr3	23916590	23924374	+	RPL15	6138	hsa:6138	ribosomal protein L15 [Source:HGNC Symbol;Acc:HGNC:10306]
93	MSTRG.1777	863.883	-0.269222	0.159839	-1.68433	0.0921171	0.281037	1	Chr1	151008419	151035713	+	PRUNE1	58497	hsa:58497	prune exopolyphosphatase 1 [Source:HGNC Symbol;Acc:HGNC:13420]
5418	MSTRG.16337	1464.48	-0.269103	0.128699	-2.09095	0.0365327	0.143405	2	Chr2	74532257	74555690	-	LOXL3	84695	hsa:84695	lysyl oxidase like 3 [Source:HGNC Symbol;Acc:HGNC:13869]
37652	MSTRG.8411	1011.76	-0.268907	0.155692	-1.72717	0.0841365	0.263553	14	Chr14	59188645	59371405	+	DAAM1	23002	hsa:23002	dishevelled associated activator of morphogenesis 1 [Source:HGNC Symbol;Acc:HGNC:18142]
48283	MSTRG.15359	841.553	-0.268186	0.152597	-1.75748	0.0788365	0.251629	19	Chr19	52012764	52030240	-	ZNF614	80110	hsa:80110	zinc finger protein 614 [Source:HGNC Symbol;Acc:HGNC:24722]
23618	MSTRG.28209	330.995	-0.268151	0.215997	-1.24146	0.214436	0.485552	8	Chr8	144798875	144812442	+	ZNF517	340385	hsa:340385	zinc finger protein 517 [Source:HGNC Symbol;Acc:HGNC:27984]
52093	MSTRG.18510	55869.6	-0.267994	0.0750315	-3.57175	0.000354601	0.00317827	21	Chr21	25880549	26171128	-	APP	351	hsa:351	amyloid beta precursor protein [Source:HGNC Symbol;Acc:HGNC:620]
12269	MSTRG.21354	1443.17	-0.267832	0.13472	-1.98807	0.046804	0.171763	4	Chr4	1982716	2041903	-	NELFA	7469	hsa:7469	negative elongation factor complex member A [Source:HGNC Symbol;Acc:HGNC:12768]
9412	MSTRG.20704	711.249	-0.267806	0.164705	-1.62597	0.103955	0.304343	3	Chr3	136818646	136855892	+	SLC35G2	80723	hsa:80723	solute carrier family 35 member G2 [Source:HGNC Symbol;Acc:HGNC:28480]
12250	MSTRG.22021	1872.56	-0.267761	0.121996	-2.19484	0.0281748	0.118276	4	Chr4	112231739	112273110	+	AP1AR	55435	hsa:55435	adaptor related protein complex 1 associated regulatory protein [Source:HGNC Symbol;Acc:HGNC:28808]
28270	ENSG00000075891.23	18.621	-0.267574	0.293704	-0.911034	0.362278	0.654816	10	Chr10	100735395	100829944	+	PAX2	5076	hsa:5076	paired box 2 [Source:HGNC Symbol;Acc:HGNC:8616]
274	MSTRG.2653	4180.41	-0.267465	0.09786	-2.73314	0.00627334	0.0361386	1	Chr1	225886281	225924340	-	LEFTY1	10637	hsa:10637	left-right determination factor 1 [Source:HGNC Symbol;Acc:HGNC:6552]
334	MSTRG.1554	2715.71	-0.267411	0.109573	-2.44048	0.014668	0.0707905	1	Chr1	114769478	114780685	-	SIKE1	80143	hsa:80143	suppressor of IKBKE 1 [Source:HGNC Symbol;Acc:HGNC:26119]
15039	MSTRG.23678	288.356	-0.267368	0.251735	-1.0621	0.28819	0.579562	5	Chr5	149993117	150000654	-	TIGD6	81789	hsa:81789	tigger transposable element derived 6 [Source:HGNC Symbol;Acc:HGNC:18332]
9600	MSTRG.20817	23.0887	-0.267294	0.30522	-0.875745	0.381169	0.67107	3	Chr3	149656998	149661364	+	WWTR1-AS1	100128025	hsa:100128025	WWTR1 antisense RNA 1 [Source:HGNC Symbol;Acc:HGNC:41035]
12433	MSTRG.22285	110.317	-0.267209	0.294493	-0.907352	0.364221	0.656508	4	Chr4	155921579	155953912	-	CTSO	1519	hsa:1519	cathepsin O [Source:HGNC Symbol;Acc:HGNC:2542]
39902	MSTRG.9779	76.2859	-0.267183	0.309805	-0.862425	0.388454	0.676561	15	Chr15	76336772	76342475	+	ISL2	64843	hsa:64843	ISL LIM homeobox 2 [Source:HGNC Symbol;Acc:HGNC:18524]
14947	MSTRG.23148	619.764	-0.267174	0.17325	-1.54213	0.123043	0.340285	5	Chr5	95555100	95605102	+	ARSK	153642	hsa:153642	arylsulfatase family member K [Source:HGNC Symbol;Acc:HGNC:25239]
54404	MSTRG.30256	591.122	-0.266823	0.178302	-1.49647	0.134531	0.360878	X	ChrX	123960211	124422664	+	STAG2	10735	hsa:10735	stromal antigen 2 [Source:HGNC Symbol;Acc:HGNC:11355]
39900	MSTRG.9869	97.6228	-0.266669	0.30814	-0.865416	0.38681	0.676095	15	Chr15	82355141	82439153	+	UBE2Q2P2	100134869	hsa:100134869	ubiquitin conjugating enzyme E2 Q2 pseudogene 2 [Source:HGNC Symbol;Acc:HGNC:37440]
39907	ENSG00000104140.7	34.2128	-0.266586	0.316574	-0.842096	0.399734	0.686128	15	Chr15	40872213	40874234	-	RHOV	171177	hsa:171177	ras homolog family member V [Source:HGNC Symbol;Acc:HGNC:18313]
52929	MSTRG.19294	1844.04	-0.266355	0.120901	-2.20308	0.0275891	0.116436	22	Chr22	40044816	40335808	+	TNRC6B	23112	hsa:23112	trinucleotide repeat containing adaptor 6B [Source:HGNC Symbol;Acc:HGNC:29190]
44146	MSTRG.12808	9426.57	-0.26621	0.0842374	-3.16023	0.00157643	0.0114639	17	Chr17	57255850	57684689	+	MSI2	124540	hsa:124540	musashi RNA binding protein 2 [Source:HGNC Symbol;Acc:HGNC:18585]
551	MSTRG.667	674.931	-0.266104	0.169825	-1.56693	0.117131	0.329868	1	Chr1	35808015	35857890	+	AGO4	192670	hsa:192670	argonaute RISC component 4 [Source:HGNC Symbol;Acc:HGNC:18424]
41874	MSTRG.11553	729.552	-0.266064	0.16386	-1.62373	0.104434	0.305033	16	Chr16	89696356	89701705	-	SPATA2L	124044	hsa:124044	spermatogenesis associated 2 like [Source:HGNC Symbol;Acc:HGNC:28393]
33547	MSTRG.6548	2017.65	-0.266031	0.12351	-2.15391	0.0312469	0.128369	12	Chr12	67648337	67665406	+	DYRK2	8445	hsa:8445	dual specificity tyrosine phosphorylation regulated kinase 2 [Source:HGNC Symbol;Acc:HGNC:3093]
9404	MSTRG.20062	2006.61	-0.26594	0.160271	-1.65931	0.0970533	0.290212	3	Chr3	51385290	51389397	+	MANF	7873	hsa:7873	mesencephalic astrocyte derived neurotrophic factor [Source:HGNC Symbol;Acc:HGNC:15461]
9288	MSTRG.20411	3999.07	-0.265849	0.101672	-2.61476	0.00892903	0.0479037	3	Chr3	115623509	115721490	+	GAP43	2596	hsa:2596	growth associated protein 43 [Source:HGNC Symbol;Acc:HGNC:4140]
17731	MSTRG.25130	1123.15	-0.265796	0.140866	-1.88687	0.0591782	0.204182	6	Chr6	138403530	138422197	+	HEBP2	23593	hsa:23593	heme binding protein 2 [Source:HGNC Symbol;Acc:HGNC:15716]
33516	MSTRG.6228	6294.54	-0.265602	0.106129	-2.50263	0.0123273	0.0616775	12	Chr12	50085199	50100707	+	SMARCD1	6602	hsa:6602	SWI/SNF related, matrix associated, actin dependent regulator of chromatin, subfamily d, member 1 [Source:HGNC Symbol;Acc:HGNC:11106]
14935	MSTRG.23922	796.978	-0.265562	0.164142	-1.61788	0.105688	0.307548	5	Chr5	178208470	178232802	-	PHYKPL	85007	hsa:85007	5-phosphohydroxy-L-lysine phospho-lyase [Source:HGNC Symbol;Acc:HGNC:28249]
5546	ENSG00000204099.12	68.2025	-0.264884	0.185044	-1.43147	0.152297	0.390333	2	Chr2	241809064	241817413	+	NEU4	129807	hsa:129807	neuraminidase 4 [Source:HGNC Symbol;Acc:HGNC:21328]
616	MSTRG.1044	494.291	-0.264795	0.192611	-1.37477	0.169204	0.418476	1	Chr1	56994777	58546802	-	DAB1	1600	hsa:1600	DAB adaptor protein 1 [Source:HGNC Symbol;Acc:HGNC:2661]
20720	MSTRG.26664	3729.91	-0.264546	0.100031	-2.64464	0.0081778	0.0446888	7	Chr7	127588385	127602144	+	ARF5	381	hsa:381	ADP ribosylation factor 5 [Source:HGNC Symbol;Acc:HGNC:658]
44364	MSTRG.11968	965.514	-0.264364	0.184838	-1.43024	0.152647	0.390871	17	Chr17	16441576	16492193	-	LRRC75A	388341	hsa:388341	leucine rich repeat containing 75A [Source:HGNC Symbol;Acc:HGNC:32403]
33494	MSTRG.6317	6666.48	-0.264124	0.0975717	-2.70698	0.00678991	0.0384933	12	Chr12	53632725	53677408	-	ATP5MC2	517	hsa:517	ATP synthase membrane subunit c locus 2 [Source:HGNC Symbol;Acc:HGNC:842]
46945	MSTRG.13791	274.022	-0.263929	0.226419	-1.16567	0.243749	0.525751	18	Chr18	46917491	47103054	+	KATNAL2	83473	hsa:83473	katanin catalytic subunit A1 like 2 [Source:HGNC Symbol;Acc:HGNC:25387]
44300	MSTRG.11961	894.18	-0.263858	0.156103	-1.69028	0.090974	0.27857	17	Chr17	16342533	16353656	-	CENPV	201161	hsa:201161	centromere protein V [Source:HGNC Symbol;Acc:HGNC:29920]
33514	MSTRG.6312	1583.19	-0.263722	0.126535	-2.08419	0.0371426	0.145343	12	Chr12	53307455	53324864	-	AAAS	8086	hsa:8086	aladin WD repeat nucleoporin [Source:HGNC Symbol;Acc:HGNC:13666]
25	MSTRG.292	455.727	-0.263719	0.202739	-1.30078	0.193333	0.456038	1	Chr1	15807168	15848147	-	UQCRHL	440567	hsa:440567	ubiquinol-cytochrome c reductase hinge protein like [Source:HGNC Symbol;Acc:HGNC:51714]
52114	MSTRG.18556	2036.74	-0.263705	0.121673	-2.16732	0.0302101	0.125104	21	Chr21	31670999	31732118	-	SCAF4	57466	hsa:57466	SR-related CTD associated factor 4 [Source:HGNC Symbol;Acc:HGNC:19304]
50958	MSTRG.18272	28.7723	-0.263688	0.306192	-0.861186	0.389136	0.677289	20	Chr20	54475592	54651169	+	DOK5	55816	hsa:55816	docking protein 5 [Source:HGNC Symbol;Acc:HGNC:16173]
20785	MSTRG.26352	1691.48	-0.263583	0.131518	-2.00415	0.0450539	0.166869	7	Chr7	94907201	95296415	+	PPP1R9A	55607	hsa:55607	protein phosphatase 1 regulatory subunit 9A [Source:HGNC Symbol;Acc:HGNC:14946]
33808	MSTRG.7038	90.9027	-0.263367	0.316087	-0.83321	0.404726	0.690868	12	Chr12	120302315	120313249	+	SIRT4	23409	hsa:23409	sirtuin 4 [Source:HGNC Symbol;Acc:HGNC:14932]
39741	MSTRG.10073	2640.96	-0.263204	0.114387	-2.30099	0.0213924	0.0956406	15	Chr15	97960702	97973833	+	ARRDC4	91947	hsa:91947	arrestin domain containing 4 [Source:HGNC Symbol;Acc:HGNC:28087]
5730	MSTRG.17468	23.1512	-0.263094	0.301298	-0.873201	0.382553	0.672489	2	Chr2	222318274	222352989	+	CT75	440934	hsa:440934	cancer/testis associated transcript 75 [Source:HGNC Symbol;Acc:HGNC:37174]
5529	MSTRG.16526	601.607	-0.262882	0.175141	-1.50098	0.133362	0.358843	2	Chr2	102714629	102736888	-	MFSD9	84804	hsa:84804	major facilitator superfamily domain containing 9 [Source:HGNC Symbol;Acc:HGNC:28158]
41810	MSTRG.11131	1614.38	-0.262863	0.124228	-2.11596	0.0343479	0.137163	16	Chr16	66934443	66975149	+	CES2	8824	hsa:8824	carboxylesterase 2 [Source:HGNC Symbol;Acc:HGNC:1864]
28227	MSTRG.3183	205.215	-0.262787	0.249238	-1.05436	0.291717	0.584018	10	Chr10	43606418	43617904	+	ZNF485	220992	hsa:220992	zinc finger protein 485 [Source:HGNC Symbol;Acc:HGNC:23440]
50778	MSTRG.17713	9499.69	-0.262681	0.0917061	-2.86438	0.00417822	0.0259108	20	Chr20	472497	543835	-	CSNK2A1	1457	hsa:1457	casein kinase 2 alpha 1 [Source:HGNC Symbol;Acc:HGNC:2457]
23549	MSTRG.27393	1056.19	-0.262624	0.152105	-1.72659	0.0842406	0.263822	8	Chr8	37784190	37844896	+	ADGRA2	25960	hsa:25960	adhesion G protein-coupled receptor A2 [Source:HGNC Symbol;Acc:HGNC:17849]
46898	MSTRG.13697	1759.78	-0.262469	0.119869	-2.18963	0.0285508	0.119538	18	Chr18	34976927	35143470	+	MAPRE2	10982	hsa:10982	microtubule associated protein RP/EB family member 2 [Source:HGNC Symbol;Acc:HGNC:6891]
46871	MSTRG.13854	13117.1	-0.262417	0.0812347	-3.23036	0.00123635	0.00931611	18	Chr18	55222184	55664787	-	TCF4	6925	hsa:6925	transcription factor 4 [Source:HGNC Symbol;Acc:HGNC:11634]
44244	MSTRG.13103	2041.85	-0.262314	0.128468	-2.04186	0.0411652	0.156708	17	Chr17	75261673	75266376	+	MRPS7	51081	hsa:51081	mitochondrial ribosomal protein S7 [Source:HGNC Symbol;Acc:HGNC:14499]
9285	MSTRG.21300	10944.8	-0.262199	0.0997406	-2.62881	0.00856841	0.0462836	3	Chr3	197950189	197956610	+	RPL35A	6165	hsa:6165	ribosomal protein L35a [Source:HGNC Symbol;Acc:HGNC:10345]
48121	MSTRG.14212	14643.1	-0.262141	0.0810427	-3.2346	0.00121813	0.0091927	19	Chr19	5674946	5691875	+	RPL36	25873	hsa:25873	ribosomal protein L36 [Source:HGNC Symbol;Acc:HGNC:13631]
12282	MSTRG.22315	1120.58	-0.261954	0.141281	-1.85414	0.063719	0.215632	4	Chr4	163494441	163527058	+	TMA16	55319	hsa:55319	translation machinery associated 16 homolog [Source:HGNC Symbol;Acc:HGNC:25638]
41956	MSTRG.11562	336.611	-0.261839	0.225456	-1.16137	0.24549	0.527533	16	Chr16	89969790	89972534	-	CENPBD1	92806	hsa:92806	CENPB DNA-binding domain containing 1 [Source:HGNC Symbol;Acc:HGNC:28272]
5744	MSTRG.17603	49.157	-0.261765	0.319678	-0.818842	0.412877	0.698059	2	Chr2	236567786	236582354	+	ACKR3	57007	hsa:57007	atypical chemokine receptor 3 [Source:HGNC Symbol;Acc:HGNC:23692]
5304	MSTRG.15689	13301.9	-0.261529	0.0823862	-3.17443	0.0015013	0.0110245	2	Chr2	10783390	10837977	-	PDIA6	10130	hsa:10130	protein disulfide isomerase family A member 6 [Source:HGNC Symbol;Acc:HGNC:30168]
54218	MSTRG.29926	3198.17	-0.261418	0.102704	-2.54536	0.0109166	0.0560596	X	ChrX	71239623	71255146	-	ZMYM3	9203	hsa:9203	zinc finger MYM-type containing 3 [Source:HGNC Symbol;Acc:HGNC:13054]
17671	MSTRG.24595	3131.61	-0.261302	0.108718	-2.40348	0.0162399	0.0766893	6	Chr6	52361420	52529886	+	PAQR8	85315	hsa:85315	progestin and adipoQ receptor family member 8 [Source:HGNC Symbol;Acc:HGNC:15708]
17920	ENSG00000185345.23	18.0944	-0.26127	0.286615	-0.911573	0.361994	0.654784	6	Chr6	161347416	162727775	-	PRKN	5071	hsa:5071	parkin RBR E3 ubiquitin protein ligase [Source:HGNC Symbol;Acc:HGNC:8607]
17779	MSTRG.24534	1030.22	-0.261042	0.168484	-1.54936	0.121295	0.33763	6	Chr6	43671201	43687791	-	MRPS18A	55168	hsa:55168	mitochondrial ribosomal protein S18A [Source:HGNC Symbol;Acc:HGNC:14515]
39742	MSTRG.9952	2254.31	-0.260977	0.113823	-2.29285	0.0218569	0.0972536	15	Chr15	85380570	85749358	+	AKAP13	11214	hsa:11214	A-kinase anchoring protein 13 [Source:HGNC Symbol;Acc:HGNC:371]
17762	MSTRG.24200	779.315	-0.260953	0.155989	-1.67289	0.0943488	0.285134	6	Chr6	24667034	24707376	+	ACOT13	55856	hsa:55856	acyl-CoA thioesterase 13 [Source:HGNC Symbol;Acc:HGNC:20999]
5382	MSTRG.16224	2379.37	-0.260903	0.112749	-2.31403	0.0206661	0.0930876	2	Chr2	69319779	69387250	-	GFPT1	2673	hsa:2673	glutamine--fructose-6-phosphate transaminase 1 [Source:HGNC Symbol;Acc:HGNC:4241]
17665	MSTRG.24763	3179.27	-0.260845	0.104386	-2.49885	0.0124596	0.0621945	6	Chr6	87674859	87702233	-	AKIRIN2	55122	hsa:55122	akirin 2 [Source:HGNC Symbol;Acc:HGNC:21407]
53000	MSTRG.19151	3681.63	-0.260748	0.100625	-2.5913	0.00956151	0.0504486	22	Chr22	31676255	31750140	-	PRR14L	253143	hsa:253143	proline rich 14 like [Source:HGNC Symbol;Acc:HGNC:28738]
42004	MSTRG.10282	213.367	-0.260714	0.267202	-0.975719	0.329204	0.622842	16	Chr16	2154796	2155358	-	SNHG19	100507303	hsa:100507303	small nucleolar RNA host gene 19 [Source:HGNC Symbol;Acc:HGNC:49574]
48405	MSTRG.14879	498.923	-0.260555	0.194558	-1.33922	0.1805	0.435284	19	Chr19	36604816	36634114	+	ZNF382	84911	hsa:84911	zinc finger protein 382 [Source:HGNC Symbol;Acc:HGNC:17409]
23402	MSTRG.28159	272.008	-0.26048	0.249505	-1.04399	0.296491	0.589171	8	Chr8	144051265	144063965	-	OPLAH	26873	hsa:26873	5-oxoprolinase, ATP-hydrolysing [Source:HGNC Symbol;Acc:HGNC:8149]
28215	MSTRG.3658	290.421	-0.260369	0.233715	-1.11405	0.265259	0.552745	10	Chr10	97332496	97334729	-	FRAT2	23401	hsa:23401	FRAT regulator of WNT signaling pathway 2 [Source:HGNC Symbol;Acc:HGNC:16048]
48237	MSTRG.14868	1334.43	-0.260143	0.129722	-2.00538	0.044922	0.166817	19	Chr19	36259539	36331770	-	LINC00665	100506930	hsa:100506930	long intergenic non-protein coding RNA 665 [Source:HGNC Symbol;Acc:HGNC:44323]
17718	MSTRG.24068	1323.12	-0.259886	0.131499	-1.97633	0.048117	0.17538	6	Chr6	4115692	4135597	-	ECI2	10455	hsa:10455	enoyl-CoA delta isomerase 2 [Source:HGNC Symbol;Acc:HGNC:14601]
21013	MSTRG.26155	1171.4	-0.259679	0.296225	-0.87663	0.380688	0.670553	7	Chr7	72969695	73005922	-	STAG3L3	378108	hsa:378108	stromal antigen 3-like 3 (pseudogene) [Source:HGNC Symbol;Acc:HGNC:33845]
48377	MSTRG.15422	541.28	-0.259579	0.179105	-1.44931	0.14725	0.382281	19	Chr19	54200808	54249003	+	RPS9	6203	hsa:6203	ribosomal protein S9 [Source:HGNC Symbol;Acc:HGNC:10442]
41740	MSTRG.11436	7533.1	-0.25954	0.0890844	-2.91342	0.00357499	0.0227296	16	Chr16	83807977	83819737	+	HSBP1	3281	hsa:3281	heat shock factor binding protein 1 [Source:HGNC Symbol;Acc:HGNC:5203]
9352	MSTRG.19925	1544.04	-0.259414	0.127073	-2.04147	0.0412046	0.156778	3	Chr3	45689055	45745409	+	SACM1L	22908	hsa:22908	SAC1 like phosphatidylinositide phosphatase [Source:HGNC Symbol;Acc:HGNC:17059]
15012	MSTRG.23966	406.233	-0.25938	0.216489	-1.19812	0.23087	0.50813	5	Chr5	180826870	180831605	-	HEIH	100859930	hsa:100859930	hepatocellular carcinoma up-regulated EZH2-associated long non-coding RNA [Source:HGNC Symbol;Acc:HGNC:45049]
41838	MSTRG.10958	1173.47	-0.259371	0.13699	-1.89335	0.058311	0.202307	16	Chr16	50152910	50235310	+	TENT4B	64282	hsa:64282	terminal nucleotidyltransferase 4B [Source:HGNC Symbol;Acc:HGNC:30758]
17946	ENSG00000135333.15	32.7249	-0.259336	0.312136	-0.830842	0.406063	0.691764	6	Chr6	93240019	93419687	-	EPHA7	2045	hsa:2045	EPH receptor A7 [Source:HGNC Symbol;Acc:HGNC:3390]
44564	ENSG00000131480.9	32.4312	-0.259155	0.316849	-0.817916	0.413405	0.698323	17	Chr17	42844579	42850707	+	AOC2	314	hsa:314	amine oxidase copper containing 2 [Source:HGNC Symbol;Acc:HGNC:549]
284	MSTRG.168	4787.08	-0.25894	0.0976472	-2.65179	0.00800666	0.0440425	1	Chr1	8352396	8848921	-	RERE	473	hsa:473	arginine-glutamic acid dipeptide repeats [Source:HGNC Symbol;Acc:HGNC:9965]
23697	MSTRG.27302	75.5147	-0.258827	0.31276	-0.827559	0.40792	0.693589	8	Chr8	27235322	27258420	-	STMN4	81551	hsa:81551	stathmin 4 [Source:HGNC Symbol;Acc:HGNC:16078]
44293	MSTRG.11764	1045.41	-0.258732	0.150123	-1.72347	0.0848028	0.264975	17	Chr17	5486284	5490814	+	MIS12	79003	hsa:79003	MIS12 kinetochore complex component [Source:HGNC Symbol;Acc:HGNC:24967]
20863	MSTRG.26609	673.911	-0.258665	0.170955	-1.51306	0.130263	0.353027	7	Chr7	112762376	112790423	-	TMEM168	64418	hsa:64418	transmembrane protein 168 [Source:HGNC Symbol;Acc:HGNC:25826]
23460	MSTRG.27890	22289.6	-0.258589	0.0914886	-2.82646	0.00470652	0.0286016	8	Chr8	100685815	100722809	-	PABPC1	26986	hsa:26986	poly(A) binding protein cytoplasmic 1 [Source:HGNC Symbol;Acc:HGNC:8554]
33813	ENSG00000089692.9	29.9331	-0.258547	0.313251	-0.825366	0.409164	0.69468	12	Chr12	6772511	6778455	+	LAG3	3902	hsa:3902	lymphocyte activating 3 [Source:HGNC Symbol;Acc:HGNC:6476]
54364	MSTRG.30223	1190.09	-0.25852	0.137665	-1.8779	0.0603954	0.207096	X	ChrX	119588336	119606443	-	NKRF	55922	hsa:55922	NFKB repressing factor [Source:HGNC Symbol;Acc:HGNC:19374]
390	MSTRG.2410	2553.35	-0.25846	0.116763	-2.21354	0.0268606	0.113875	1	Chr1	203007373	203025171	+	TMEM183A	92703	hsa:92703	transmembrane protein 183A [Source:HGNC Symbol;Acc:HGNC:20173]
50768	MSTRG.17698	6920.07	-0.258049	0.0865818	-2.9804	0.00287868	0.0190661	20	Chr20	325551	330224	+	SOX12	6666	hsa:6666	SRY-box transcription factor 12 [Source:HGNC Symbol;Acc:HGNC:11198]
33807	MSTRG.5855	79.2695	-0.257993	0.30822	-0.837039	0.40257	0.688867	12	Chr12	14803665	14906586	+	C12orf60	144608	hsa:144608	chromosome 12 open reading frame 60 [Source:HGNC Symbol;Acc:HGNC:28726]
384	MSTRG.1401	2294.59	-0.257984	0.115045	-2.24246	0.0249316	0.107431	1	Chr1	100186918	100249834	-	DBT	1629	hsa:1629	dihydrolipoamide branched chain transacylase E2 [Source:HGNC Symbol;Acc:HGNC:2698]
12234	MSTRG.21480	2839.94	-0.257982	0.10702	-2.41061	0.0159259	0.0756441	4	Chr4	17614640	17634223	+	MED28	80306	hsa:80306	mediator complex subunit 28 [Source:HGNC Symbol;Acc:HGNC:24628]
41841	MSTRG.10539	1101.34	-0.257835	0.139548	-1.84764	0.0646549	0.218061	16	Chr16	13920153	13952348	+	ERCC4	2072	hsa:2072	ERCC excision repair 4, endonuclease catalytic subunit [Source:HGNC Symbol;Acc:HGNC:3436]
48328	MSTRG.15153	973.283	-0.257812	0.162451	-1.58702	0.112508	0.321488	19	Chr19	45764784	45769252	-	SIX5	147912	hsa:147912	SIX homeobox 5 [Source:HGNC Symbol;Acc:HGNC:10891]
12229	MSTRG.21356	3094.65	-0.257618	0.105342	-2.44554	0.0144636	0.0699846	4	Chr4	2247431	2262293	-	MXD4	10608	hsa:10608	MAX dimerization protein 4 [Source:HGNC Symbol;Acc:HGNC:13906]
50797	MSTRG.18345	12819.6	-0.257502	0.0990488	-2.59975	0.0093293	0.0495371	20	Chr20	62816243	62841159	+	COL9A3	1299	hsa:1299	collagen type IX alpha 3 chain [Source:HGNC Symbol;Acc:HGNC:2219]
26119	MSTRG.28927	60.0912	-0.257464	0.320104	-0.804314	0.421216	0.705517	9	Chr9	97238448	97378751	+	SUGT1P4-STRA6LP	100499484	hsa:100499484	STRA6 like, pseudogene [Source:HGNC Symbol;Acc:HGNC:53830]
39908	ENSG00000157890.17	84.5359	-0.25741	0.305894	-0.8415	0.400068	0.686308	15	Chr15	65895078	66253747	-	MEGF11	84465	hsa:84465	multiple EGF like domains 11 [Source:HGNC Symbol;Acc:HGNC:29635]
12283	MSTRG.21827	1208.69	-0.256863	0.139364	-1.84311	0.065313	0.219442	4	Chr4	83407342	83523348	-	HELQ	113510	hsa:113510	helicase, POLQ like [Source:HGNC Symbol;Acc:HGNC:18536]
20838	MSTRG.25757	858.764	-0.25684	0.155938	-1.64706	0.0995455	0.295363	7	Chr7	21428042	21514822	+	SP4	6671	hsa:6671	Sp4 transcription factor [Source:HGNC Symbol;Acc:HGNC:11209]
54437	MSTRG.30174	375.711	-0.256709	0.202936	-1.26497	0.205881	0.474953	X	ChrX	114584077	114910061	+	HTR2C	3358	hsa:3358	5-hydroxytryptamine receptor 2C [Source:HGNC Symbol;Acc:HGNC:5295]
23469	MSTRG.27297	4913.18	-0.256618	0.0953593	-2.69106	0.00712247	0.0400455	8	Chr8	26514030	26658178	+	DPYSL2	1808	hsa:1808	dihydropyrimidinase like 2 [Source:HGNC Symbol;Acc:HGNC:3014]
30392	MSTRG.5202	2733.27	-0.256504	0.121206	-2.11627	0.0343222	0.137133	11	Chr11	95821765	95925315	-	MTMR2	8898	hsa:8898	myotubularin related protein 2 [Source:HGNC Symbol;Acc:HGNC:7450]
5459	MSTRG.16210	1059.87	-0.256469	0.140231	-1.8289	0.0674141	0.223988	2	Chr2	67397321	67412089	+	ETAA1	54465	hsa:54465	ETAA1 activator of ATR kinase [Source:HGNC Symbol;Acc:HGNC:24648]
50712	MSTRG.18256	7157.05	-0.256191	0.0915281	-2.79904	0.0051254	0.0307062	20	Chr20	53567070	53609907	-	ZNF217	7764	hsa:7764	zinc finger protein 217 [Source:HGNC Symbol;Acc:HGNC:13009]
904	MSTRG.572	52.9977	-0.256114	0.318609	-0.803849	0.421484	0.705552	1	Chr1	31409564	31434680	+	SERINC2	347735	hsa:347735	serine incorporator 2 [Source:HGNC Symbol;Acc:HGNC:23231]
14800	MSTRG.23848	9701.77	-0.256007	0.0920053	-2.78252	0.00539379	0.0320063	5	Chr5	172834250	172952683	+	ERGIC1	57222	hsa:57222	endoplasmic reticulum-golgi intermediate compartment 1 [Source:HGNC Symbol;Acc:HGNC:29205]
48202	MSTRG.14296	2200.8	-0.255882	0.113277	-2.25891	0.0238892	0.103792	19	Chr19	9140396	9163424	+	ZNF317	57693	hsa:57693	zinc finger protein 317 [Source:HGNC Symbol;Acc:HGNC:13507]
54373	MSTRG.30412	1131.21	-0.255619	0.14729	-1.73548	0.0826563	0.259784	X	ChrX	153785765	153794523	-	IDH3G	3421	hsa:3421	isocitrate dehydrogenase (NAD(+)) 3 non-catalytic subunit gamma [Source:HGNC Symbol;Acc:HGNC:5386]
909	MSTRG.1512	70.6927	-0.255545	0.320027	-0.79851	0.424575	0.707467	1	Chr1	112466540	112530165	+	WNT2B	7482	hsa:7482	Wnt family member 2B [Source:HGNC Symbol;Acc:HGNC:12781]
500	MSTRG.2577	1083.53	-0.255418	0.148869	-1.71573	0.0862123	0.268039	1	Chr1	217426991	217631090	-	GPATCH2	55105	hsa:55105	G-patch domain containing 2 [Source:HGNC Symbol;Acc:HGNC:25499]
25870	MSTRG.29079	4845.89	-0.255381	0.0962582	-2.65308	0.00797602	0.0439067	9	Chr9	120388868	120580170	-	CDK5RAP2	55755	hsa:55755	CDK5 regulatory subunit associated protein 2 [Source:HGNC Symbol;Acc:HGNC:18672]
48386	MSTRG.15097	1127.98	-0.255309	0.179511	-1.42225	0.154953	0.394352	19	Chr19	44165072	44200065	+	ZNF226	7769	hsa:7769	zinc finger protein 226 [Source:HGNC Symbol;Acc:HGNC:13019]
37763	MSTRG.8552	28.3277	-0.255152	0.313505	-0.813869	0.41572	0.7001	14	Chr14	70417106	70460427	+	ADAM21	8747	hsa:8747	ADAM metallopeptidase domain 21 [Source:HGNC Symbol;Acc:HGNC:200]
54532	MSTRG.29558	29.8945	-0.255082	0.313531	-0.813578	0.415887	0.700148	X	ChrX	15494565	15675608	-	ACE2	59272	hsa:59272	angiotensin I converting enzyme 2 [Source:HGNC Symbol;Acc:HGNC:13557]
9305	MSTRG.20837	3400.19	-0.25452	0.104149	-2.4438	0.0145333	0.0702765	3	Chr3	150546677	150586016	+	EIF2A	83939	hsa:83939	eukaryotic translation initiation factor 2A [Source:HGNC Symbol;Acc:HGNC:3254]
36277	MSTRG.7698	476.954	-0.254328	0.185986	-1.36746	0.17148	0.421638	13	Chr13	94574053	94596242	-	TGDS	23483	hsa:23483	TDP-glucose 4,6-dehydratase [Source:HGNC Symbol;Acc:HGNC:20324]
24	MSTRG.1031	3750	-0.254202	0.0995061	-2.55464	0.0106298	0.0548525	1	Chr1	55066358	55215364	-	USP24	23358	hsa:23358	ubiquitin specific peptidase 24 [Source:HGNC Symbol;Acc:HGNC:12623]
37589	MSTRG.7921	4446.54	-0.253938	0.0937264	-2.70935	0.00674142	0.0382762	14	Chr14	21090076	21104722	-	ZNF219	51222	hsa:51222	zinc finger protein 219 [Source:HGNC Symbol;Acc:HGNC:13011]
26125	MSTRG.28524	397.791	-0.253804	0.319058	-0.795479	0.426335	0.708746	9	Chr9	35681991	35691152	-	TPM2	7169	hsa:7169	tropomyosin 2 [Source:HGNC Symbol;Acc:HGNC:12011]
9431	MSTRG.20357	809.899	-0.253788	0.166993	-1.51975	0.128573	0.350028	3	Chr3	101724592	101770562	+	CEP97	79598	hsa:79598	centrosomal protein 97 [Source:HGNC Symbol;Acc:HGNC:26244]
48591	MSTRG.14994	25.7799	-0.25368	0.306637	-0.827297	0.408069	0.693685	19	Chr19	40216057	40218399	-	TTC9B	148014	hsa:148014	tetratricopeptide repeat domain 9B [Source:HGNC Symbol;Acc:HGNC:26395]
5723	MSTRG.17521	160.856	-0.253655	0.285307	-0.889057	0.373972	0.664264	2	Chr2	229922301	230013119	+	FBXO36	130888	hsa:130888	F-box protein 36 [Source:HGNC Symbol;Acc:HGNC:27020]
39782	MSTRG.9860	1077.97	-0.253553	0.145769	-1.73942	0.0819611	0.258357	15	Chr15	81000922	81005788	+	TLNRD1	59274	hsa:59274	talin rod domain containing 1 [Source:HGNC Symbol;Acc:HGNC:13519]
9246	MSTRG.19852	12551.9	-0.253481	0.0806879	-3.14151	0.00168081	0.0121113	3	Chr3	40457291	40468587	+	RPL14	9045	hsa:9045	ribosomal protein L14 [Source:HGNC Symbol;Acc:HGNC:10305]
17952	ENSG00000137343.18	71.8009	-0.253464	0.312081	-0.812173	0.416692	0.701111	6	Chr6	30626841	30646823	+	ATAT1	79969	hsa:79969	alpha tubulin acetyltransferase 1 [Source:HGNC Symbol;Acc:HGNC:21186]
46908	MSTRG.13946	1226.15	-0.253294	0.136869	-1.85063	0.064223	0.216995	18	Chr18	76357681	76495475	-	ZNF516	9658	hsa:9658	zinc finger protein 516 [Source:HGNC Symbol;Acc:HGNC:28990]
44048	MSTRG.12388	240.116	-0.253128	0.256957	-0.985099	0.324575	0.617641	17	Chr17	37406885	37479725	+	TADA2A	6871	hsa:6871	transcriptional adaptor 2A [Source:HGNC Symbol;Acc:HGNC:11531]
39735	MSTRG.9406	2757.3	-0.252918	0.106214	-2.38121	0.0172556	0.0804816	15	Chr15	51952105	52067375	+	MAPK6	5597	hsa:5597	mitogen-activated protein kinase 6 [Source:HGNC Symbol;Acc:HGNC:6879]
44542	MSTRG.11756	117.08	-0.252902	0.286321	-0.88328	0.377085	0.667713	17	Chr17	5111467	5115004	+	ZNF232-AS1	101928000	hsa:101928000	ZNF232 antisense RNA 1 [Source:HGNC Symbol;Acc:HGNC:40623]
39636	MSTRG.9251	1195.99	-0.252869	0.136816	-1.84824	0.0645679	0.217915	15	Chr15	43358171	43371025	-	ZSCAN29	146050	hsa:146050	zinc finger and SCAN domain containing 29 [Source:HGNC Symbol;Acc:HGNC:26673]
12446	MSTRG.22065	110.89	-0.252495	0.296092	-0.852761	0.393792	0.681074	4	Chr4	119454790	119552313	+	SEPTIN7P14	645513	hsa:645513	septin 7 pseudogene 14 [Source:HGNC Symbol;Acc:HGNC:44219]
15037	MSTRG.22720	288.377	-0.252481	0.236138	-1.06921	0.284976	0.576041	5	Chr5	43039232	43043170	-	ANXA2R	389289	hsa:389289	annexin A2 receptor [Source:HGNC Symbol;Acc:HGNC:33463]
52115	MSTRG.18538	2241.87	-0.252437	0.117516	-2.14812	0.0317044	0.129751	21	Chr21	29193479	29630751	+	LINC00189	193629	hsa:193629	long intergenic non-protein coding RNA 189 [Source:HGNC Symbol;Acc:HGNC:18461]
14966	MSTRG.22920	741.95	-0.252266	0.174677	-1.44419	0.148687	0.384276	5	Chr5	71455650	71567820	+	BDP1	55814	hsa:55814	B double prime 1, subunit of RNA polymerase III transcription initiation factor IIIB [Source:HGNC Symbol;Acc:HGNC:13652]
48206	MSTRG.15278	2668.22	-0.252232	0.112852	-2.23507	0.0254125	0.10903	19	Chr19	49591181	49626439	+	PRR12	57479	hsa:57479	proline rich 12 [Source:HGNC Symbol;Acc:HGNC:29217]
28165	MSTRG.3654	620.7	-0.252181	0.16977	-1.48543	0.137431	0.366134	10	Chr10	96043393	96060870	+	CCNJ	54619	hsa:54619	cyclin J [Source:HGNC Symbol;Acc:HGNC:23434]
37653	MSTRG.8764	920.315	-0.252055	0.147082	-1.71371	0.0865828	0.268745	14	Chr14	90267859	90331969	-	NRDE2	55051	hsa:55051	NRDE-2, necessary for RNA interference, domain containing [Source:HGNC Symbol;Acc:HGNC:20186]
613	MSTRG.2490	636	-0.251936	0.181755	-1.38613	0.165708	0.412482	1	Chr1	207043848	207052980	-	YOD1	55432	hsa:55432	YOD1 deubiquitinase [Source:HGNC Symbol;Acc:HGNC:25035]
9333	MSTRG.20821	2009.53	-0.251809	0.114915	-2.19126	0.0284329	0.119155	3	Chr3	149812769	149962139	+	RNF13	11342	hsa:11342	ring finger protein 13 [Source:HGNC Symbol;Acc:HGNC:10057]
9253	MSTRG.20352	9243.5	-0.251724	0.0840214	-2.99596	0.00273586	0.0182736	3	Chr3	101681090	101686718	-	RPL24	6152	hsa:6152	ribosomal protein L24 [Source:HGNC Symbol;Acc:HGNC:10325]
457	MSTRG.1723	1338.42	-0.251587	0.134006	-1.87742	0.0604601	0.207223	1	Chr1	149884458	149886652	-	H2BC21	8349	hsa:8349	H2B clustered histone 21 [Source:HGNC Symbol;Acc:HGNC:4760]
50785	MSTRG.18048	6648.46	-0.251524	0.0918295	-2.73903	0.00616201	0.0356479	20	Chr20	35542037	35557634	+	ERGIC3	51614	hsa:51614	ERGIC and golgi 3 [Source:HGNC Symbol;Acc:HGNC:15927]
41759	MSTRG.10849	4747.18	-0.251021	0.0929962	-2.69926	0.00694938	0.0392194	16	Chr16	30524003	30535347	-	ZNF768	79724	hsa:79724	zinc finger protein 768 [Source:HGNC Symbol;Acc:HGNC:26273]
42061	MSTRG.11080	49.4585	-0.250928	0.319939	-0.7843	0.432864	0.713902	16	Chr16	58231156	58283836	+	CCDC113	29070	hsa:29070	coiled-coil domain containing 113 [Source:HGNC Symbol;Acc:HGNC:25002]
44031	MSTRG.12820	4097.51	-0.250583	0.0972412	-2.57692	0.00996851	0.0520103	17	Chr17	57971546	57988378	-	VEZF1	7716	hsa:7716	vascular endothelial zinc finger 1 [Source:HGNC Symbol;Acc:HGNC:12949]
54337	MSTRG.30457	2945.48	-0.250555	0.113816	-2.20141	0.027707	0.116803	X	ChrX	155197006	155239841	+	VBP1	7411	hsa:7411	VHL binding protein 1 [Source:HGNC Symbol;Acc:HGNC:12662]
25835	MSTRG.28417	22637.3	-0.25046	0.0778752	-3.21617	0.00129912	0.009745	9	Chr9	21967751	21995301	-	CDKN2A	1029	hsa:1029	cyclin dependent kinase inhibitor 2A [Source:HGNC Symbol;Acc:HGNC:1787]
50806	MSTRG.17819	3304.44	-0.250459	0.109864	-2.27971	0.0226247	0.0996936	20	Chr20	11890722	11926609	+	BTBD3	22903	hsa:22903	BTB domain containing 3 [Source:HGNC Symbol;Acc:HGNC:15854]
36243	MSTRG.7835	1434.31	-0.250207	0.134614	-1.85871	0.0630689	0.214157	13	Chr13	110712735	110723339	+	ING1	3621	hsa:3621	inhibitor of growth family member 1 [Source:HGNC Symbol;Acc:HGNC:6062]
41723	MSTRG.10598	27295.8	-0.250104	0.0760228	-3.28986	0.00100238	0.00781222	16	Chr16	18781294	18801572	-	RPS15A	6210	hsa:6210	ribosomal protein S15a [Source:HGNC Symbol;Acc:HGNC:10389]
20695	MSTRG.26474	17507.7	-0.250071	0.0826465	-3.02579	0.00247986	0.0168336	7	Chr7	101205976	101218420	-	PLOD3	8985	hsa:8985	procollagen-lysine,2-oxoglutarate 5-dioxygenase 3 [Source:HGNC Symbol;Acc:HGNC:9083]
14813	MSTRG.23558	6436.58	-0.25005	0.0956766	-2.61349	0.00896222	0.0480473	5	Chr5	141260224	141320784	-	TAF7	6879	hsa:6879	TATA-box binding protein associated factor 7 [Source:HGNC Symbol;Acc:HGNC:11541]
30460	MSTRG.4400	1014.5	-0.250027	0.143512	-1.7422	0.0814731	0.257252	11	Chr11	31369839	31432835	+	DNAJC24	120526	hsa:120526	DnaJ heat shock protein family (Hsp40) member C24 [Source:HGNC Symbol;Acc:HGNC:26979]
25854	MSTRG.29251	9549.05	-0.249929	0.0851856	-2.93393	0.003347	0.0216307	9	Chr9	129110949	129261581	+	PTPA	5524	hsa:5524	protein phosphatase 2 phosphatase activator [Source:HGNC Symbol;Acc:HGNC:9308]
54307	MSTRG.30115	6078.25	-0.249829	0.0937447	-2.66499	0.00769899	0.0426789	X	ChrX	103675495	103688158	-	MORF4L2	9643	hsa:9643	mortality factor 4 like 2 [Source:HGNC Symbol;Acc:HGNC:16849]
12458	MSTRG.21839	66.1713	-0.249801	0.316014	-0.790477	0.42925	0.710833	4	Chr4	84965533	85011277	+	WDFY3-AS2	404201	hsa:404201	WDFY3 antisense RNA 2 [Source:HGNC Symbol;Acc:HGNC:21603]
48461	MSTRG.14901	397.081	-0.249766	0.214791	-1.16283	0.244898	0.527009	19	Chr19	37217925	37248738	+	ZNF383	163087	hsa:163087	zinc finger protein 383 [Source:HGNC Symbol;Acc:HGNC:18609]
532	MSTRG.2388	1121.55	-0.249671	0.154594	-1.61501	0.106308	0.308992	1	Chr1	201982371	202006147	+	RNPEP	6051	hsa:6051	arginyl aminopeptidase [Source:HGNC Symbol;Acc:HGNC:10078]
335	MSTRG.424	4480.06	-0.249409	0.102418	-2.43521	0.0148833	0.0715765	1	Chr1	23956838	23963462	+	PNRC2	55629	hsa:55629	proline rich nuclear receptor coactivator 2 [Source:HGNC Symbol;Acc:HGNC:23158]
53112	MSTRG.19372	149.803	-0.24927	0.27236	-0.91522	0.360076	0.653357	22	Chr22	42553616	42574382	+	SERHL2	253190	hsa:253190	serine hydrolase like 2 [Source:HGNC Symbol;Acc:HGNC:29446]
17763	MSTRG.24084	967.202	-0.24877	0.149927	-1.65928	0.0970598	0.290212	6	Chr6	7590197	7611967	+	SNRNP48	154007	hsa:154007	small nuclear ribonucleoprotein U11/U12 subunit 48 [Source:HGNC Symbol;Acc:HGNC:21368]
9438	MSTRG.20474	696.937	-0.248591	0.166576	-1.49236	0.135606	0.362591	3	Chr3	119636456	119677454	-	POPDC2	64091	hsa:64091	popeye domain containing 2 [Source:HGNC Symbol;Acc:HGNC:17648]
17861	MSTRG.24190	327.416	-0.248487	0.219867	-1.13017	0.258404	0.5438	6	Chr6	24494866	24537207	+	ALDH5A1	7915	hsa:7915	aldehyde dehydrogenase 5 family member A1 [Source:HGNC Symbol;Acc:HGNC:408]
53126	MSTRG.19285	27.0083	-0.248433	0.308662	-0.804872	0.420893	0.70533	22	Chr22	39457011	39492194	+	MGAT3	4248	hsa:4248	beta-1,4-mannosyl-glycoprotein 4-beta-N-acetylglucosaminyltransferase [Source:HGNC Symbol;Acc:HGNC:7046]
9339	MSTRG.19969	3113.96	-0.248414	0.115468	-2.15136	0.0314475	0.128911	3	Chr3	48403853	48430086	-	PLXNB1	5364	hsa:5364	plexin B1 [Source:HGNC Symbol;Acc:HGNC:9103]
44386	MSTRG.12152	589.868	-0.248273	0.182977	-1.35686	0.174827	0.427028	17	Chr17	28394641	28407197	-	SLC46A1	113235	hsa:113235	solute carrier family 46 member 1 [Source:HGNC Symbol;Acc:HGNC:30521]
5347	MSTRG.17477	9806.78	-0.248083	0.0952432	-2.60473	0.00919454	0.0490125	2	Chr2	223051813	223198918	+	KCNE4	23704	hsa:23704	potassium voltage-gated channel subfamily E regulatory subunit 4 [Source:HGNC Symbol;Acc:HGNC:6244]
41760	MSTRG.10184	10343.6	-0.248017	0.0927874	-2.67296	0.00751843	0.0418481	16	Chr16	234520	283010	+	FAM234A	83986	hsa:83986	family with sequence similarity 234 member A [Source:HGNC Symbol;Acc:HGNC:14163]
17887	MSTRG.24033	239.777	-0.247869	0.243347	-1.01858	0.308402	0.602402	6	Chr6	2832331	2841959	-	SERPINB1	1992	hsa:1992	serpin family B member 1 [Source:HGNC Symbol;Acc:HGNC:3311]
903	MSTRG.1299	25.9245	-0.247852	0.307611	-0.805733	0.420397	0.705098	1	Chr1	89581290	89632931	-	LRRC8C-DT	400761	hsa:400761	LRRC8C divergent transcript [Source:HGNC Symbol;Acc:HGNC:53731]
9331	MSTRG.21243	2229.31	-0.247847	0.111757	-2.21774	0.0265725	0.112877	3	Chr3	196568610	196589059	+	FBXO45	200933	hsa:200933	F-box protein 45 [Source:HGNC Symbol;Acc:HGNC:29148]
33751	MSTRG.5906	257.295	-0.247821	0.2328	-1.06452	0.287092	0.578135	12	Chr12	21764954	21775600	-	KCNJ8	3764	hsa:3764	potassium inwardly rectifying channel subfamily J member 8 [Source:HGNC Symbol;Acc:HGNC:6269]
899	MSTRG.1783	107.409	-0.247641	0.304227	-0.814002	0.415644	0.7001	1	Chr1	151070577	151125542	+	GABPB2	2553	hsa:2553	GA binding protein transcription factor subunit beta 1 [Source:HGNC Symbol;Acc:HGNC:4074]
12359	MSTRG.21291	543.446	-0.247599	0.178847	-1.38441	0.166232	0.413443	4	Chr4	337813	384868	+	ZNF141	7700	hsa:7700	zinc finger protein 141 [Source:HGNC Symbol;Acc:HGNC:12926]
28211	MSTRG.3671	376.503	-0.247084	0.218072	-1.13304	0.257199	0.542586	10	Chr10	97614552	97633500	-	MORN4	118812	hsa:118812	MORN repeat containing 4 [Source:HGNC Symbol;Acc:HGNC:24001]
44475	MSTRG.13318	355.835	-0.247023	0.235299	-1.04982	0.293799	0.586073	17	Chr17	82101459	82213021	-	CCDC57	284001	hsa:284001	coiled-coil domain containing 57 [Source:HGNC Symbol;Acc:HGNC:27564]
5489	MSTRG.16460	1031.52	-0.246957	0.147279	-1.6768	0.0935819	0.283716	2	Chr2	96760901	96811874	+	CNNM4	26504	hsa:26504	cyclin and CBS domain divalent metal cation transport mediator 4 [Source:HGNC Symbol;Acc:HGNC:105]
14895	MSTRG.22723	1467	-0.246947	0.129305	-1.9098	0.0561589	0.196983	5	Chr5	43065175	43192021	+	ZNF131	7690	hsa:7690	zinc finger protein 131 [Source:HGNC Symbol;Acc:HGNC:12915]
48603	MSTRG.15139	24.7695	-0.246918	0.308872	-0.799417	0.424049	0.707122	19	Chr19	45488776	45502510	+	PPM1N	147699	hsa:147699	protein phosphatase, Mg2+/Mn2+ dependent 1N (putative) [Source:HGNC Symbol;Acc:HGNC:26845]
48180	MSTRG.15366	12477.1	-0.246871	0.101789	-2.42533	0.0152946	0.0731638	19	Chr19	52190047	52229518	+	PPP2R1A	5518	hsa:5518	protein phosphatase 2 scaffold subunit Aalpha [Source:HGNC Symbol;Acc:HGNC:9302]
33590	MSTRG.7083	1524.68	-0.2468	0.131595	-1.87545	0.0607303	0.207911	12	Chr12	121712751	121783001	+	TMEM120B	144404	hsa:144404	transmembrane protein 120B [Source:HGNC Symbol;Acc:HGNC:32008]
48350	MSTRG.14648	718.362	-0.24656	0.163098	-1.51174	0.130601	0.353687	19	Chr19	19145566	19192591	-	MEF2B	100271849	hsa:100271849	myocyte enhancer factor 2B [Source:HGNC Symbol;Acc:HGNC:6995]
42065	MSTRG.10573	748.745	-0.246542	0.320101	-0.7702	0.441181	0.721194	16	Chr16	15037853	15056079	-	NTAN1	123803	hsa:123803	N-terminal asparagine amidase [Source:HGNC Symbol;Acc:HGNC:29909]
401	MSTRG.2561	1964.86	-0.246314	0.115489	-2.1328	0.0329414	0.133213	1	Chr1	213051232	213274774	+	RPS6KC1	26750	hsa:26750	ribosomal protein S6 kinase C1 [Source:HGNC Symbol;Acc:HGNC:10439]
12419	MSTRG.22291	19.3341	-0.246048	0.254701	-0.966027	0.334031	0.627589	4	Chr4	157204181	157366075	+	GRIA2	2891	hsa:2891	glutamate ionotropic receptor AMPA type subunit 2 [Source:HGNC Symbol;Acc:HGNC:4572]
37697	MSTRG.7911	431.803	-0.246034	0.197664	-1.24471	0.21324	0.483741	14	Chr14	21200078	21206900	-	LINC00641	283624	hsa:283624	long intergenic non-protein coding RNA 641 [Source:HGNC Symbol;Acc:HGNC:27511]
36310	MSTRG.7699	232.481	-0.245991	0.247768	-0.992829	0.320793	0.613342	13	Chr13	94698724	94708587	-	LINC00391	101927248	hsa:101927248	long intergenic non-protein coding RNA 391 [Source:HGNC Symbol;Acc:HGNC:42719]
14902	MSTRG.22753	1385.55	-0.245881	0.133197	-1.84599	0.0648933	0.218472	5	Chr5	52989339	53094779	+	ITGA2	3673	hsa:3673	integrin subunit alpha 2 [Source:HGNC Symbol;Acc:HGNC:6137]
37610	MSTRG.8027	2713.17	-0.245834	0.105747	-2.32473	0.0200863	0.0910229	14	Chr14	22893203	22919182	-	RBM23	55147	hsa:55147	RNA binding motif protein 23 [Source:HGNC Symbol;Acc:HGNC:20155]
30694	ENSG00000167244.21	33.219	-0.245635	0.317262	-0.774235	0.438792	0.719248	11	Chr11	2129111	2141238	-	IGF2	3481	hsa:3481	insulin like growth factor 2 [Source:HGNC Symbol;Acc:HGNC:5466]
17622	MSTRG.24406	17079.9	-0.245571	0.079906	-3.07325	0.00211742	0.0146195	6	Chr6	34279678	34426071	-	NUDT3	11165	hsa:11165	nudix hydrolase 3 [Source:HGNC Symbol;Acc:HGNC:8050]
17953	MSTRG.24291	85.6222	-0.245376	0.304766	-0.805128	0.420746	0.705205	6	Chr6	28015121	28137293	-	ZSCAN16-AS1	100129195	hsa:100129195	ZSCAN16 antisense RNA 1 [Source:HGNC Symbol;Acc:HGNC:48982]
347	MSTRG.2603	3592.74	-0.245353	0.102439	-2.39512	0.0166148	0.0781489	1	Chr1	220148292	220272453	-	RAB3GAP2	25782	hsa:25782	RAB3 GTPase activating non-catalytic protein subunit 2 [Source:HGNC Symbol;Acc:HGNC:17168]
398	MSTRG.190	2274.65	-0.245278	0.113939	-2.15271	0.0313418	0.1286	1	Chr1	9848275	9910336	-	CTNNBIP1	56998	hsa:56998	catenin beta interacting protein 1 [Source:HGNC Symbol;Acc:HGNC:16913]
37626	MSTRG.8314	3784.51	-0.245211	0.120364	-2.03724	0.0416255	0.157819	14	Chr14	51489099	51730727	+	FRMD6	122786	hsa:122786	FERM domain containing 6 [Source:HGNC Symbol;Acc:HGNC:19839]
33562	MSTRG.6252	2063.57	-0.245082	0.11912	-2.05743	0.039645	0.152547	12	Chr12	51093655	51173135	-	TFCP2	7024	hsa:7024	transcription factor CP2 [Source:HGNC Symbol;Acc:HGNC:11748]
48447	MSTRG.14397	460.497	-0.244978	0.203436	-1.2042	0.228511	0.504938	19	Chr19	11925067	11980617	+	ZNF700	90592	hsa:90592	zinc finger protein 700 [Source:HGNC Symbol;Acc:HGNC:25292]
42041	MSTRG.10766	156.862	-0.244946	0.287738	-0.851283	0.394612	0.681908	16	Chr16	30005513	30023270	-	DOC2A	8448	hsa:8448	double C2 domain alpha [Source:HGNC Symbol;Acc:HGNC:2985]
291	MSTRG.715	4955.81	-0.244593	0.0935599	-2.61429	0.00894124	0.047952	1	Chr1	39026317	39034636	+	NDUFS5	4725	hsa:4725	NADH:ubiquinone oxidoreductase subunit S5 [Source:HGNC Symbol;Acc:HGNC:7712]
44402	MSTRG.12843	637.607	-0.24447	0.188368	-1.29783	0.194345	0.457633	17	Chr17	59220466	59275970	+	GDPD1	284161	hsa:284161	glycerophosphodiester phosphodiesterase domain containing 1 [Source:HGNC Symbol;Acc:HGNC:20883]
5402	MSTRG.16297	2503.35	-0.244434	0.111981	-2.18282	0.029049	0.1213	2	Chr2	73926825	73958961	+	DGUOK	1716	hsa:1716	deoxyguanosine kinase [Source:HGNC Symbol;Acc:HGNC:2858]
48315	MSTRG.14731	1244.27	-0.24442	0.148407	-1.64696	0.0995664	0.295363	19	Chr19	23304990	23395471	-	ZNF91	7644	hsa:7644	zinc finger protein 91 [Source:HGNC Symbol;Acc:HGNC:13166]
30619	MSTRG.5328	288.862	-0.244106	0.245986	-0.992355	0.321024	0.613452	11	Chr11	112961246	113278436	+	NCAM1	4684	hsa:4684	neural cell adhesion molecule 1 [Source:HGNC Symbol;Acc:HGNC:7656]
5589	MSTRG.15673	458.551	-0.244102	0.190638	-1.28045	0.200387	0.466511	2	Chr2	9843442	9934416	+	TAF1B	9014	hsa:9014	TATA-box binding protein associated factor, RNA polymerase I subunit B [Source:HGNC Symbol;Acc:HGNC:11533]
54387	MSTRG.30373	905.959	-0.244073	0.151667	-1.60927	0.107557	0.311294	X	ChrX	150361421	150514178	+	MAMLD1	10046	hsa:10046	mastermind like domain containing 1 [Source:HGNC Symbol;Acc:HGNC:2568]
313	MSTRG.1803	3886.81	-0.243955	0.0971384	-2.51141	0.0120248	0.0605735	1	Chr1	151402723	151459494	-	POGZ	23126	hsa:23126	pogo transposable element derived with ZNF domain [Source:HGNC Symbol;Acc:HGNC:18801]
54438	MSTRG.29965	451.259	-0.243843	0.194105	-1.25624	0.209029	0.478607	X	ChrX	75368426	75523518	-	ZDHHC15	158866	hsa:158866	zinc finger DHHC-type palmitoyltransferase 15 [Source:HGNC Symbol;Acc:HGNC:20342]
44238	MSTRG.12239	2420.17	-0.243734	0.116167	-2.09813	0.0358933	0.141712	17	Chr17	29589768	29614761	+	ANKRD13B	124930	hsa:124930	ankyrin repeat domain 13B [Source:HGNC Symbol;Acc:HGNC:26363]
9335	MSTRG.19908	2271.53	-0.243671	0.112278	-2.17024	0.0299887	0.124324	3	Chr3	44555192	44660791	+	ZKSCAN7	55888	hsa:55888	zinc finger with KRAB and SCAN domains 7 [Source:HGNC Symbol;Acc:HGNC:12955]
5567	MSTRG.17551	523.076	-0.243635	0.180678	-1.34845	0.177514	0.430576	2	Chr2	231732432	231786272	-	PDE6D	5147	hsa:5147	phosphodiesterase 6D [Source:HGNC Symbol;Acc:HGNC:8788]
50802	MSTRG.17884	3080.58	-0.243537	0.101865	-2.39078	0.0168127	0.0788081	20	Chr20	18567346	18766644	+	SMIM26	388789	hsa:388789	small integral membrane protein 26 [Source:HGNC Symbol;Acc:HGNC:43430]
37602	MSTRG.8701	3571.71	-0.243083	0.0989336	-2.45703	0.0140091	0.0681814	14	Chr14	77505996	77616637	-	SPTLC2	9517	hsa:9517	serine palmitoyltransferase long chain base subunit 2 [Source:HGNC Symbol;Acc:HGNC:11278]
33624	MSTRG.6783	1008	-0.242661	0.144187	-1.68297	0.0923814	0.28151	12	Chr12	100028454	100142874	-	UHRF1BP1L	23074	hsa:23074	UHRF1 binding protein 1 like [Source:HGNC Symbol;Acc:HGNC:29102]
23699	ENSG00000180938.6	98.8508	-0.242645	0.296258	-0.819034	0.412767	0.698038	8	Chr8	124973294	124979389	+	ZNF572	137209	hsa:137209	zinc finger protein 572 [Source:HGNC Symbol;Acc:HGNC:26758]
26114	MSTRG.29283	103.247	-0.242643	0.294471	-0.823996	0.409942	0.695292	9	Chr9	131289458	131359022	+	PLPP7	84814	hsa:84814	phospholipid phosphatase 7 (inactive) [Source:HGNC Symbol;Acc:HGNC:28174]
573	MSTRG.1275	729.689	-0.242367	0.160513	-1.50995	0.131056	0.354663	1	Chr1	88852632	88891944	-	GTF2B	2959	hsa:2959	general transcription factor IIB [Source:HGNC Symbol;Acc:HGNC:4648]
5336	MSTRG.17454	6052.28	-0.242332	0.0886067	-2.73491	0.00623968	0.0359861	2	Chr2	219209771	219229717	-	ABCB6	10058	hsa:10058	ATP binding cassette subfamily B member 6 (Langereis blood group) [Source:HGNC Symbol;Acc:HGNC:47]
48553	MSTRG.15088	262.552	-0.241792	0.266582	-0.907008	0.364403	0.656604	19	Chr19	44002956	44013924	+	ZNF230	7773	hsa:7773	zinc finger protein 230 [Source:HGNC Symbol;Acc:HGNC:13024]
41807	MSTRG.11440	2985.26	-0.241776	0.113389	-2.13226	0.0329855	0.133284	16	Chr16	84122140	84145192	-	HSDL1	83693	hsa:83693	hydroxysteroid dehydrogenase like 1 [Source:HGNC Symbol;Acc:HGNC:16475]
25930	MSTRG.28844	1820.19	-0.241761	0.11983	-2.01753	0.0436403	0.163067	9	Chr9	93121495	93134251	-	NINJ1	4814	hsa:4814	ninjurin 1 [Source:HGNC Symbol;Acc:HGNC:7824]
41830	MSTRG.11343	1843.04	-0.24175	0.123102	-1.96381	0.0495516	0.179475	16	Chr16	74871361	75000173	-	WDR59	79726	hsa:79726	WD repeat domain 59 [Source:HGNC Symbol;Acc:HGNC:25706]
54431	MSTRG.29484	743.421	-0.241734	0.185169	-1.30548	0.191731	0.453399	X	ChrX	1591603	1602520	+	AKAP17A	8227	hsa:8227	A-kinase anchoring protein 17A [Source:HGNC Symbol;Acc:HGNC:18783]
932	MSTRG.2432	85.4886	-0.241554	0.31621	-0.763903	0.444925	0.72361	1	Chr1	204218852	204377665	-	PLEKHA6	22874	hsa:22874	pleckstrin homology domain containing A6 [Source:HGNC Symbol;Acc:HGNC:17053]
20620	MSTRG.25885	291.737	-0.241503	0.234187	-1.03124	0.302427	0.595992	7	Chr7	32916814	32943176	-	RP9P	441212	hsa:441212	RP9 pseudogene [Source:HGNC Symbol;Acc:HGNC:33969]
28267	MSTRG.3985	196.951	-0.241368	0.263994	-0.914291	0.360564	0.653676	10	Chr10	132332153	132381508	+	LRRC27	80313	hsa:80313	leucine rich repeat containing 27 [Source:HGNC Symbol;Acc:HGNC:29346]
48612	MSTRG.15600	1117.95	-0.24114	0.313495	-0.769199	0.441775	0.721614	19	Chr19	58561930	58574977	-	MZF1	7593	hsa:7593	myeloid zinc finger 1 [Source:HGNC Symbol;Acc:HGNC:13108]
17670	MSTRG.24513	4432.35	-0.24112	0.0990325	-2.43476	0.0149018	0.0716011	6	Chr6	43014102	43021298	+	KLHDC3	116138	hsa:116138	kelch domain containing 3 [Source:HGNC Symbol;Acc:HGNC:20704]
23531	MSTRG.27155	1652.36	-0.241095	0.126471	-1.90633	0.0566076	0.198047	8	Chr8	11284815	11328146	+	MTMR9	66036	hsa:66036	myotubularin related protein 9 [Source:HGNC Symbol;Acc:HGNC:14596]
54546	MSTRG.30321	63.6325	-0.240929	0.318559	-0.756308	0.449465	0.727382	X	ChrX	135421943	135428075	+	SMIM10L2A	399668	hsa:399668	small integral membrane protein 10 like 2A [Source:HGNC Symbol;Acc:HGNC:34499]
42064	MSTRG.10831	81.3058	-0.240607	0.310976	-0.773715	0.439099	0.719531	16	Chr16	30222936	30254510	-	NPIPB13	23117	hsa:23117	nuclear pore complex interacting protein family member B3 [Source:HGNC Symbol;Acc:HGNC:28989]
23564	MSTRG.27570	948.631	-0.240575	0.151947	-1.58328	0.113357	0.32287	8	Chr8	65714333	65842322	-	PDE7A	5150	hsa:5150	phosphodiesterase 7A [Source:HGNC Symbol;Acc:HGNC:8791]
[truncated: 9,003 more rows]

## Sheet: BTIC#148 clemastine vs vehicle
row	GeneID	BaseMean	Log2FoldChange	Error	WaldStat	Pvalue	Padj	Chromosome	Chr	start	end	strand	Symbol	ENTREZ	ENTREZID	GeneName
52070	MSTRG.18708	1756.32	3.59032	0.169172	21.2229	5.87e-100	4.13e-96	21	Chr21	41420019	41470071	+	MX1	4599	hsa:4599	MX dynamin like GTPase 1 [Source:HGNC Symbol;Acc:HGNC:7532]
1	MSTRG.504	7552.5	2.95623	0.139933	21.1261	4.58e-99	2.15e-95	1	Chr1	27660327	27672212	-	LINC02574	111216282	hsa:111216282	long intergenic non-protein coding RNA 2574 [Source:HGNC Symbol;Acc:HGNC:53746]
33344	MSTRG.6976	1745.15	3.23465	0.165463	19.5492	4.19e-85	1.48e-81	12	Chr12	112978394	113011723	+	OAS2	4939	hsa:4939	2'-5'-oligoadenylate synthetase 2 [Source:HGNC Symbol;Acc:HGNC:8087]
5165	MSTRG.15652	312.316	2.8306	0.215302	13.1471	1.77e-39	4.15e-36	2	Chr2	6865556	6898239	+	RSAD2	91543	hsa:91543	radical S-adenosyl methionine domain containing 2 [Source:HGNC Symbol;Acc:HGNC:30908]
50763	MSTRG.18361	4567.8	1.53773	0.117152	13.126	2.34e-39	4.7e-36	20	Chr20	63558085	63574239	-	HELZ2	85441	hsa:85441	helicase with zinc finger 2 [Source:HGNC Symbol;Acc:HGNC:30021]
20572	MSTRG.25782	656.941	2.8073	0.218717	12.8353	1.04e-37	1.83e-34	7	Chr7	23235966	23275108	+	GPNMB	10457	hsa:10457	glycoprotein nmb [Source:HGNC Symbol;Acc:HGNC:4462]
48031	MSTRG.14535	668.596	2.12396	0.173539	12.2391	1.92e-34	3.01e-31	19	Chr19	16324825	16328685	+	KLF2	10365	hsa:10365	Kruppel like factor 2 [Source:HGNC Symbol;Acc:HGNC:6347]
44018	MSTRG.13213	13312.7	1.50336	0.1253	11.9981	3.64e-33	4.65e-30	17	Chr17	78971237	78979947	-	LGALS3BP	3959	hsa:3959	galectin 3 binding protein [Source:HGNC Symbol;Acc:HGNC:6564]
33345	MSTRG.6973	1601.42	1.99055	0.166398	11.9626	5.58e-33	6.55e-30	12	Chr12	112905855	112933219	+	OAS1	4938	hsa:4938	2'-5'-oligoadenylate synthetase 1 [Source:HGNC Symbol;Acc:HGNC:8086]
12103	MSTRG.21692	571.37	-2.33081	0.199364	-11.6913	1.41e-31	1.53e-28	4	Chr4	56647987	56681899	-	HOPX	84525	hsa:84525	HOP homeobox [Source:HGNC Symbol;Acc:HGNC:24961]
44019	MSTRG.12677	305.695	-2.58284	0.230917	-11.1851	4.82e-29	4.52e-26	17	Chr17	47844907	47855874	-	SP6	80320	hsa:80320	Sp6 transcription factor [Source:HGNC Symbol;Acc:HGNC:14530]
5166	MSTRG.17176	8767.11	1.27707	0.118044	10.8186	2.81e-27	2.33e-24	2	Chr2	190908459	191020960	-	STAT1	6772	hsa:6772	signal transducer and activator of transcription 1 [Source:HGNC Symbol;Acc:HGNC:11362]
54217	MSTRG.29528	18068.9	-1.13254	0.105895	-10.6949	1.07e-26	8.41e-24	X	ChrX	12975109	12977227	+	TMSB4X	7114	hsa:7114	thymosin beta 4 X-linked [Source:HGNC Symbol;Acc:HGNC:11881]
5167	MSTRG.15740	4964.65	1.50995	0.146296	10.3212	5.65e-25	4.19e-22	2	Chr2	20447073	20449440	+	RHOB	388	hsa:388	ras homolog family member B [Source:HGNC Symbol;Acc:HGNC:668]
14679	MSTRG.23257	2918.07	1.40043	0.142443	9.83152	8.24e-23	5.27e-20	5	Chr5	114055925	114496500	+	KCNN2	3781	hsa:3781	potassium calcium-activated channel subfamily N member 2 [Source:HGNC Symbol;Acc:HGNC:6291]
50711	MSTRG.17898	5200.89	1.31795	0.135891	9.69854	3.06e-22	1.87e-19	20	Chr20	20368103	20370949	+	INSM1	3642	hsa:3642	INSM transcriptional repressor 1 [Source:HGNC Symbol;Acc:HGNC:6090]
17575	MSTRG.24330	2852.14	1.20464	0.125594	9.59153	8.68e-22	5.09e-19	6	Chr6	31353871	31357188	-	HLA-B	3106	hsa:3106	major histocompatibility complex, class I, B [Source:HGNC Symbol;Acc:HGNC:4932]
48035	MSTRG.14583	8657.61	1.22189	0.131304	9.30585	1.33e-20	6.93e-18	19	Chr19	17402938	17405630	-	BST2	684	hsa:684	bone marrow stromal cell antigen 2 [Source:HGNC Symbol;Acc:HGNC:1119]
30178	MSTRG.4031	2360.65	1.55082	0.168584	9.19909	3.61e-20	1.81e-17	11	Chr11	319675	329475	-	IFITM3	10410	hsa:10410	interferon induced transmembrane protein 3 [Source:HGNC Symbol;Acc:HGNC:5414]
9144	MSTRG.21231	16086.8	1.06659	0.119189	8.94866	3.6e-19	1.75e-16	3	Chr3	196027182	196082096	-	TFRC	7037	hsa:7037	transferrin receptor [Source:HGNC Symbol;Acc:HGNC:11763]
27963	MSTRG.3705	57654.8	1.08753	0.121882	8.92284	4.54e-19	2.13e-16	10	Chr10	100347232	100364826	+	SCD	6319	hsa:6319	stearoyl-CoA desaturase [Source:HGNC Symbol;Acc:HGNC:10571]
14680	MSTRG.23952	17041.2	1.00743	0.114863	8.77076	1.77e-18	8.06e-16	5	Chr5	179806397	179838078	+	SQSTM1	8878	hsa:8878	sequestosome 1 [Source:HGNC Symbol;Acc:HGNC:11280]
44020	MSTRG.12521	10174.9	1.0444	0.122637	8.51618	1.65e-17	6.83e-15	17	Chr17	43014606	43025123	-	VAT1	10493	hsa:10493	vesicle amine transport 1 [Source:HGNC Symbol;Acc:HGNC:16919]
27964	MSTRG.3589	1001.95	1.51183	0.179128	8.43993	3.18e-17	1.28e-14	10	Chr10	89392545	89406487	+	IFIT1	3434	hsa:3434	interferon induced protein with tetratricopeptide repeats 1 [Source:HGNC Symbol;Acc:HGNC:5407]
25759	MSTRG.29065	30468.7	1.01882	0.120803	8.43375	3.35e-17	1.31e-14	9	Chr9	115019574	115118822	-	TNC	3371	hsa:3371	tenascin C [Source:HGNC Symbol;Acc:HGNC:5318]
20577	MSTRG.26570	4999.39	1.23679	0.148096	8.35129	6.75e-17	2.57e-14	7	Chr7	106248297	106285966	-	NAMPT	10135	hsa:10135	nicotinamide phosphoribosyltransferase [Source:HGNC Symbol;Acc:HGNC:30092]
9145	MSTRG.20522	2891.58	1.01712	0.122841	8.27996	1.23e-16	4.56e-14	3	Chr3	122564337	122575203	+	DTX3L	151636	hsa:151636	deltex E3 ubiquitin ligase 3L [Source:HGNC Symbol;Acc:HGNC:30323]
5168	MSTRG.17432	314.671	-1.71016	0.208273	-8.21116	2.19e-16	7.91e-14	2	Chr2	218959665	218962155	+	CDK5R2	8941	hsa:8941	cyclin dependent kinase 5 regulatory subunit 2 [Source:HGNC Symbol;Acc:HGNC:1776]
44021	MSTRG.12717	312.216	-1.72869	0.21306	-8.11364	4.91e-16	1.73e-13	17	Chr17	49495292	49515008	+	NGFR	4804	hsa:4804	nerve growth factor receptor [Source:HGNC Symbol;Acc:HGNC:7809]
52071	MSTRG.18508	5548.08	1.08448	0.13454	8.06061	7.59e-16	2.61e-13	21	Chr21	26835754	26845409	-	ADAMTS1	9510	hsa:9510	ADAM metallopeptidase with thrombospondin type 1 motif 1 [Source:HGNC Symbol;Acc:HGNC:217]
2	MSTRG.2198	143.952	-1.95718	0.245143	-7.98382	1.42e-15	4.75e-13	1	Chr1	175156985	175192999	-	KIAA0040	9674	hsa:9674	KIAA0040 [Source:HGNC Symbol;Acc:HGNC:28950]
12104	MSTRG.21444	1544.61	1.16858	0.147247	7.93619	2.08e-15	6.67e-13	4	Chr4	11393149	11429564	-	HS3ST1	9957	hsa:9957	heparan sulfate-glucosamine 3-sulfotransferase 1 [Source:HGNC Symbol;Acc:HGNC:5194]
3	MSTRG.417	305.45	-1.87604	0.23633	-7.93822	2.05e-15	6.67e-13	1	Chr1	23557925	23559501	-	ID3	3399	hsa:3399	inhibitor of DNA binding 3, HLH protein [Source:HGNC Symbol;Acc:HGNC:5362]
27965	MSTRG.3586	687.724	1.34229	0.169666	7.91133	2.55e-15	7.96e-13	10	Chr10	89327306	89377473	+	IFIT3	3437	hsa:3437	interferon induced protein with tetratricopeptide repeats 3 [Source:HGNC Symbol;Acc:HGNC:5411]
39637	MSTRG.9289	14482.4	0.898914	0.113673	7.90793	2.62e-15	8.01e-13	15	Chr15	44711486	44718851	+	B2M	567	hsa:567	beta-2-microglobulin [Source:HGNC Symbol;Acc:HGNC:914]
20578	MSTRG.26014	319.35	-1.81409	0.230361	-7.87501	3.41e-15	1.02e-12	7	Chr7	45574139	45723116	+	ADCY1	107	hsa:107	adenylate cyclase 1 [Source:HGNC Symbol;Acc:HGNC:232]
50712	MSTRG.18084	1754.64	1.2973	0.165394	7.84366	4.38e-15	1.28e-12	20	Chr20	36890228	36951843	-	SAMHD1	25939	hsa:25939	SAM and HD domain containing deoxynucleoside triphosphate triphosphohydrolase 1 [Source:HGNC Symbol;Acc:HGNC:15925]
54218	MSTRG.29924	6130.91	-0.920941	0.117987	-7.80546	5.93e-15	1.7e-12	X	ChrX	71144830	71171201	+	NLGN3	54413	hsa:54413	neuroligin 3 [Source:HGNC Symbol;Acc:HGNC:14289]
9146	MSTRG.20600	3853.31	1.11776	0.143373	7.79617	6.38e-15	1.8e-12	3	Chr3	127689061	128052190	-	MGLL	11343	hsa:11343	monoglyceride lipase [Source:HGNC Symbol;Acc:HGNC:17038]
20579	MSTRG.26336	2151.96	0.99981	0.131676	7.59297	3.13e-14	8.46e-12	7	Chr7	93130055	93148385	-	SAMD9L	219285	hsa:219285	sterile alpha motif domain containing 9 like [Source:HGNC Symbol;Acc:HGNC:1349]
5169	MSTRG.16250	136.302	-1.85553	0.244312	-7.59493	3.08e-14	8.46e-12	2	Chr2	70447283	70554193	-	TGFA	7039	hsa:7039	transforming growth factor alpha [Source:HGNC Symbol;Acc:HGNC:11765]
44022	MSTRG.12793	2501.96	0.988853	0.130283	7.59005	3.2e-14	8.49e-12	17	Chr17	56791912	56914080	-	C17orf67	339210	hsa:339210	chromosome 17 open reading frame 67 [Source:HGNC Symbol;Acc:HGNC:27900]
50713	MSTRG.18146	1032	-1.20554	0.159776	-7.5452	4.52e-14	1.18e-11	20	Chr20	44751807	44810546	-	RIMS4	140730	hsa:140730	regulating synaptic membrane exocytosis 4 [Source:HGNC Symbol;Acc:HGNC:16183]
20580	MSTRG.26804	41193.4	-0.80851	0.107769	-7.50226	6.27e-14	1.61e-11	7	Chr7	137227340	137343774	-	PTN	5764	hsa:5764	pleiotrophin [Source:HGNC Symbol;Acc:HGNC:9630]
41662	MSTRG.11015	4526.82	1.10832	0.148142	7.48145	7.35e-14	1.85e-11	16	Chr16	55389699	55506691	+	MMP2	4313	hsa:4313	matrix metallopeptidase 2 [Source:HGNC Symbol;Acc:HGNC:7166]
4	MSTRG.675	661.943	1.49094	0.199502	7.4733	7.82e-14	1.9e-11	1	Chr1	36095238	36125222	-	COL8A2	1296	hsa:1296	collagen type VIII alpha 2 chain [Source:HGNC Symbol;Acc:HGNC:2216]
33346	MSTRG.6975	7731.89	0.896525	0.119951	7.47412	7.77e-14	1.9e-11	12	Chr12	112938050	112976460	+	OAS3	4940	hsa:4940	2'-5'-oligoadenylate synthetase 3 [Source:HGNC Symbol;Acc:HGNC:8088]
20581	MSTRG.26466	985.118	1.45978	0.195571	7.46418	8.38e-14	2e-11	7	Chr7	101127103	101139247	+	SERPINE1	5054	hsa:5054	serpin family E member 1 [Source:HGNC Symbol;Acc:HGNC:8583]
48037	MSTRG.15429	1542.08	-1.02928	0.138153	-7.4503	9.31e-14	2.18e-11	19	Chr19	54415218	54436904	+	TTYH1	57348	hsa:57348	tweety family member 1 [Source:HGNC Symbol;Acc:HGNC:13476]
48038	MSTRG.15252	15593.6	0.81164	0.109061	7.4421	9.91e-14	2.29e-11	19	Chr19	48965308	48966879	+	FTL	2512	hsa:2512	ferritin light chain [Source:HGNC Symbol;Acc:HGNC:3999]
5170	MSTRG.17478	6746.33	1.18843	0.161643	7.35214	1.95e-13	4.43e-11	2	Chr2	223596939	223602361	-	SCG2	7857	hsa:7857	secretogranin II [Source:HGNC Symbol;Acc:HGNC:10575]
30179	MSTRG.4195	8336.72	0.851624	0.115956	7.34437	2.07e-13	4.55e-11	11	Chr11	6606293	6619448	-	TAF10	6881	hsa:6881	TATA-box binding protein associated factor 10 [Source:HGNC Symbol;Acc:HGNC:11543]
5171	MSTRG.17659	27553.4	0.779095	0.10617	7.3382	2.16e-13	4.69e-11	2	Chr2	240713760	240824293	-	KIF1A	547	hsa:547	kinesin family member 1A [Source:HGNC Symbol;Acc:HGNC:888]
52072	MSTRG.18581	7094.75	-0.836654	0.115674	-7.23284	4.73e-13	1.01e-10	21	Chr21	33070140	33072413	+	OLIG1	116448	hsa:116448	oligodendrocyte transcription factor 1 [Source:HGNC Symbol;Acc:HGNC:16983]
5	MSTRG.1952	14609.6	-0.952529	0.135382	-7.03585	1.98e-12	3.98e-10	1	Chr1	156404249	156456763	-	MIR9-1HG	10485	hsa:10485	MIR9-1 host gene [Source:HGNC Symbol;Acc:HGNC:30780]
17516	MSTRG.25324	3454.3	0.9029	0.12899	6.99978	2.56e-12	5.08e-10	6	Chr6	159969081	160113507	+	IGF2R	3482	hsa:3482	insulin like growth factor 2 receptor [Source:HGNC Symbol;Acc:HGNC:5467]
5172	MSTRG.17615	305.844	-1.50501	0.215505	-6.98363	2.88e-12	5.62e-10	2	Chr2	237858892	237912106	+	RAMP1	10267	hsa:10267	receptor activity modifying protein 1 [Source:HGNC Symbol;Acc:HGNC:9843]
20583	MSTRG.26329	1891.79	1.0121	0.145001	6.97995	2.95e-12	5.69e-10	7	Chr7	93099512	93118023	-	SAMD9	54809	hsa:54809	sterile alpha motif domain containing 9 [Source:HGNC Symbol;Acc:HGNC:1348]
52073	MSTRG.18595	11890.1	1.04001	0.149715	6.94661	3.74e-12	7.12e-10	21	Chr21	34073223	34360033	+	MRPS6	64968	hsa:64968	mitochondrial ribosomal protein S6 [Source:HGNC Symbol;Acc:HGNC:14051]
14681	MSTRG.22573	1737.88	1.12236	0.162372	6.91224	4.77e-12	8.95e-10	5	Chr5	16473037	16617038	-	RETREG1	54463	hsa:54463	reticulophagy regulator 1 [Source:HGNC Symbol;Acc:HGNC:25964]
20584	MSTRG.26995	92.5352	-1.70958	0.24867	-6.8749	6.2e-12	1.15e-09	7	Chr7	155799979	155812463	-	SHH	6469	hsa:6469	sonic hedgehog signaling molecule [Source:HGNC Symbol;Acc:HGNC:10848]
44023	MSTRG.12520	1035.65	1.17619	0.171615	6.85368	7.2e-12	1.32e-09	17	Chr17	43006739	43014456	+	IFI35	3430	hsa:3430	interferon induced protein 35 [Source:HGNC Symbol;Acc:HGNC:5399]
14682	MSTRG.23610	914.649	1.16723	0.172601	6.76261	1.36e-11	2.41e-09	5	Chr5	142592177	142698070	-	FGF1	2246	hsa:2246	fibroblast growth factor 1 [Source:HGNC Symbol;Acc:HGNC:3665]
14683	MSTRG.22955	4274.3	-0.933368	0.139166	-6.70688	1.99e-11	3.5e-09	5	Chr5	74627405	74641424	-	ENC1	8507	hsa:8507	ectodermal-neural cortex 1 [Source:HGNC Symbol;Acc:HGNC:3345]
54219	MSTRG.30240	13648.4	0.762736	0.114787	6.64482	3.04e-11	5.21e-09	X	ChrX	120426147	120469365	-	LAMP2	3920	hsa:3920	lysosomal associated membrane protein 2 [Source:HGNC Symbol;Acc:HGNC:6501]
50714	MSTRG.18178	6498.96	0.828975	0.125046	6.62934	3.37e-11	5.71e-09	20	Chr20	45890143	45898824	+	CTSA	5476	hsa:5476	cathepsin A [Source:HGNC Symbol;Acc:HGNC:9251]
27966	MSTRG.3561	714.222	-1.20266	0.181456	-6.62783	3.41e-11	5.71e-09	10	Chr10	87659612	87747705	+	PAPSS2	9060	hsa:9060	3'-phosphoadenosine 5'-phosphosulfate synthase 2 [Source:HGNC Symbol;Acc:HGNC:8604]
[truncated: 14,650 more rows]
