# Supplementary material for: Repurposing Clemastine to Target Glioblastoma Cell Stemness
Source: Cancers (Basel). 2023 Sep 18;15(18):4619. doi: 10.3390/cancers15184619 (PMC10526458; doi:10.3390/cancers15184619)
Supplement: Supplementary file 1 [file cancers-15-04619-s001.zip › cancers-2582619-supplementary/Table_S8.xlsx]

## Sheet: Sheet1
Table S8. List of over-the-counter (OTC) medications repurposed for GBM treatment and entered clinical trials. rGBM: recurrent glioblastoma; HNSCC: head and neck squamous cell carcinoma.
OTC medication	Original indication	Mechanism of action in GBM	Clinical trial (cancer type, allocation, phase)
Niacin (vitamin B3)	Hyperlipidemia Dietary supplement	Increase macrophages/microglia abundance in GBM tumors, stimulate myeloid cells in cytokine production, and provide survival benefits alone and in combination with temozolomide in orthotopic xenograft models. [99]	GBM, single group, phase 1/2
Calcitriol (the active form of vitamin D)	Hyperlipidemia Hyperthyroidism Dietary supplement (provided as vitamin D)	Suppress stemness properties of glioblastoma stem cells in vitro and increase their sensitivity to temozolomide treatment in an ex vivo organotypic culture model. [100]	GBM, single group, phase 1
Ascorbate (vitamin C)	Dietary supplement Ascorbic acid deficiency	Disrupt labile iron metabolism, increase intracellular ROS levels, and sensitize GBM to chemo- and radiation therapy. [101]	GBM, single group, phase 2
Chlorogenic acid (CGA)	Dietary supplement (pure form or in coffee bean extract)	Promote M2-to-M1 macrophage transition and reduce the growth of GBM tumors in an orthotopic mouse model. [102]	GBM, single group, phase 1
Limonene	Dietary supplement (pure form or in orange peel extract)	The active metabolite of limonene, perillyl alcohol, induces cell cycle arrest, ER stress, and apoptotic signaling in glioblastoma stem cells in vitro, and hinders tumor growth in an orthotopic xenograft model. [103]	rGBM, single group, phase 1/2 (in the form of perillyl alcohol)
Quercetin	Dietary supplement as an antioxidant	Induce microglia activation, attenuate glioma cell proliferation and migration, and inhibit tumor growth in an orthotopic xenograft model. [104]	HNSCC, single group, phase 2
Reference:
99. Gerstmeier, J.; Possmayer, A.L.; Bozkurt, S.; Hoffmann, M.E.; Dikic, I.; Herold-Mende, C.; Burger, M.C.; Münch, C.; Kögel, D.; Linder, B. Calcitriol Promotes Differentiation of Glioma Stem-Like Cells and Increases Their Susceptibility to Temozolomide. Cancers 2021, 13, 3577. https://doi.org/10.3390/cancers13143577.
100. Schoenfeld, J.D.; Sibenaller, Z.A.; Mapuskar, K.A.; Wagner, B.A.; Cramer-Morales, K.L.; Furqan, M.; Sandhu, S.; Carlisle, T.L.; Smith, M.C.; Abu Hejleh, T.; et al. O2⋅− and H2O2-Mediated Disruption of Fe Metabolism Causes the Differential Susceptibility of NSCLC and GBM Cancer Cells to Pharmacological Ascorbate. Cancer Cell 2017, 31, 487–500.e488. https://doi.org/10.1016/j.ccell.2017.02.018.
101. Kang, Z.; Li, S.; Kang, X.; Deng, J.; Yang, H.; Chen, F.; Jiang, J.; Zhang, J.; Li, W. Phase I study of chlorogenic acid injection for recurrent high-grade glioma with long-term follow-up. Cancer Biol. Med. 2023, 20, 465–476. https://doi.org/10.20892/j.issn.2095-3941.2022.0762.
102. Marín-Ramos, N.I.; Pérez-Hernández, M.; Tam, A.; Swenson, S.D.; Cho, H.Y.; Thein, T.Z.; Hofman, F.M.; Chen, T.C. Inhibition of motility by NEO100 through the calpain-1/RhoA pathway. J. Neurosurg. 2019, 133, 1020–1031. https://doi.org/10.3171/2019.5.Jns19798.
103. da Silva, A.B.; Cerqueira Coelho, P.L.; das Neves Oliveira, M.; Oliveira, J.L.; Oliveira Amparo, J.A.; da Silva, K.C.; Soares, J.R.P.; Pitanga, B.P.S.; dos Santos Souza, C.; de Faria Lopes, G.P.; et al. The flavonoid rutin and its aglycone quercetin modulate the microglia inflammatory profile improving antiglioma activity. Brain Behav. Immun. 2020, 85, 170–185. https://doi.org/10.1016/j.bbi.…
104. Guo, D.; Reinitz, F.; Youssef, M.; Hong, C.; Nathanson, D.; Akhavan, D.; Kuga, D.; Amzajerdi, A.N.; Soto, H.; Zhu, S.; et al. An LXR agonist promotes glioblastoma cell death through inhibition of an EGFR/AKT/SREBP-1/LDLR-dependent pathway. Cancer Discov. 2011, 1, 442–456. https://doi.org/10.1158/2159-8290.CD-11-0102.
